# Supplementary material for: Identification of Key eRNAs for Spinal Cord Injury by Integrated Multinomial Bioinformatics Analysis
Source: Front Cell Dev Biol. 2021 Oct 11;9:728242. doi: 10.3389/fcell.2021.728242 (PMC8542800; doi:10.3389/fcell.2021.728242)
Supplement: Supplementary file 6 [file Data_Sheet_1.xlsx]

## Sheet: Figure 2A
id	CTRL_01	CTRL_02	CTRL_03	CTRL_04	CTRL_05	CTRL_06	CTRL_07	CTRL_08	CTRL_09	CTRL_10	CTRL_11	CTRL_12	CTRL_13	CTRL_14	CTRL_15	CTRL_16	CTRL_17	CTRL_18	CTRL_19	CTRL_20	CTRL_21	CTRL_22	CTRL_23	CTRL_24	CTRL_25	CTRL_26	CTRL_27	GSM1712184_GATA_BY_C2_PrimeView	GSM1712185_GATA_BY_C8_PrimeView	GSM1712186_GATA_BY_C11_PrimeView	GSM1712187_GATA_BY_C12_PrimeView	GSM1712188_GATA_BY_C13_PrimeView	GSM1712189_GATA_BY_C14_PrimeView	GSM1712190_GATA_BY_C15_PrimeView	GSM1712191_GATA_BY_C16_PrimeView	GSM1712192_GATA_BY_C17_PrimeView	GSM1712193_GATA_BY_C18_PrimeView	GSM1712194_GATA_BY_C19_PrimeView	GSM1712195_GATA_BY_C23_PrimeView	GSM1712196_GATA_BY_C24_PrimeView	GSM1712172_GATA-1_PrimeView	GSM1712173_GATA_BY_A3_PrimeView	GSM1712174_GATA_BY_A4_PrimeView	GSM1712175_GATA_BY_A9_PrimeView	GSM1712176_GATA_BY_A20_PrimeView	GSM1712177_GATA_BY_A21_PrimeView	GSM1712178_GATA_BY_A22_PrimeView	GSM1712179_GATA_BY_A25_PrimeView	GSM1712180_GATA_BY_A26_PrimeView
ASB12	5.89894	7.87748	7.45277	6.88806	6.77037	7.07766	6.98651	6.23846	6.30412	6.09552	5.95729	5.95294	5.89329	6.68717	6.51807	7.01498	6.83005	7.04938	7.04148	7.06434	6.83597	7.17499	6.776	7.19162	6.22748	6.52818	7.64959	4.13664	4.40657	4.41579	4.215	4.12237	4.20053	4.31219	4.15164	4.22053	4.05507	4.09802	4.33559	4.25351	4.17841	4.36086	4.11118	4.25142	4.09358	4.13313	4.25518	4.10357	4.26204
ARHGAP36	3.46517	3.42872	3.69787	3.26994	3.84769	3.37495	3.46663	3.37653	3.22816	3.58707	3.31716	3.45118	3.67536	3.252	3.33828	3.38229	3.36241	3.56251	3.69868	3.47342	3.43625	3.44172	3.68446	3.54402	3.36874	3.38904	3.41534	4.66327	4.61477	4.81469	4.57317	4.68281	4.69687	4.69194	4.68566	4.63155	4.73396	4.63117	4.76745	4.69088	4.79643	4.59613	4.73432	4.89076	4.56286	4.64442	4.62571	4.7104	4.61248
COMMD6	7.15248	7.67332	7.64149	7.17764	7.14484	7.05993	7.04043	7.31907	7.07663	6.96249	6.84214	6.63306	6.58852	6.96395	7.00354	6.98791	7.05547	7.22613	7.20242	7.43735	7.03239	6.99593	7.14004	7.10895	7.17604	6.66833	7.23143	10.124	9.98071	10.0319	10.2301	10.1702	10.119	10.4266	10.2091	10.3755	10.423	10.2764	10.0199	10.2512	10.1469	10.2911	9.94379	10.2879	10.6129	9.93178	10.16	10.2911	10.2457
SPRR2G	6.29826	6.15603	7.02441	6.43571	6.66756	6.42714	6.42	6.33535	6.25286	6.4346	6.07085	6.27591	6.31362	6.26792	6.6439	6.74319	6.52663	6.87294	6.35622	6.51874	5.99505	6.60168	6.37824	6.13787	6.23701	6.28993	6.94099	4.14467	4.23346	3.89836	4.24893	4.1063	4.01801	4.05025	3.98728	4.07127	3.92609	4.00462	4.04465	3.96649	4.20241	4.0942	4.19846	4.1593	4.13958	3.9973	3.83496	4.01839	4.18234
PDAP1	5.3927	5.24452	5.06082	5.18806	5.13949	5.16651	5.3127	5.40977	5.52277	5.4401	5.50096	5.3311	5.50646	5.21467	5.07856	5.45171	5.28282	5.37637	5.09508	5.10667	5.26761	5.25292	5.36252	5.35914	5.56535	5.37573	5.30909	8.00908	8.00415	7.94069	7.91079	8.00773	7.95927	8.05205	7.97385	7.92323	8.0422	8.06324	7.97105	7.92601	7.99136	8.06172	8.09105	8.39123	8.08113	8.0316	8.08961	8.1229	7.84368
NUP214	6.2206	6.28353	6.34684	6.39201	6.66401	6.33619	6.23272	6.28167	6.31864	6.16757	6.43497	6.53613	6.30986	6.29113	6.3879	6.54806	6.47695	6.51473	6.72089	6.24671	6.2308	6.18035	6.17709	6.46544	6.54215	6.76361	6.4636	7.92167	7.53128	7.945	7.63081	7.62188	7.54053	7.72079	7.85503	7.68574	7.65759	7.87172	8.31898	7.67218	7.96914	7.77228	7.8725	7.77837	7.54934	8.13624	8.07972	7.45277	7.75084
UCMA	5.28677	5.31301	5.38554	5.40242	4.72206	5.06654	5.64918	5.24209	5.08838	5.27459	5.33224	5.16651	5.20275	5.01722	5.35991	5.23476	5.39455	5.53505	5.49582	5.42877	4.95981	4.8752	5.35168	4.99316	5.10905	4.90519	5.15125	3.57183	3.56112	3.18193	3.43044	3.33957	3.63265	3.19946	3.47112	3.4018	3.30703	3.55964	3.29795	3.35158	3.69868	3.32977	3.4883	3.31961	3.31311	3.46121	3.41616	3.45221	3.40763
ARL6IP6	4.9722	4.41647	4.28502	4.88538	4.90204	4.75191	4.73777	4.74552	5.20869	4.64736	4.61766	4.70977	4.85096	4.25069	4.82766	4.88945	5.10457	4.35071	4.59794	4.97682	5.18166	5.06618	5.20565	5.05931	4.47766	4.0737	4.1324	9.86864	9.81852	10.1469	10.1756	9.78743	9.75104	10.077	10.0545	10.1702	9.92692	10.037	10.2512	9.93853	9.77723	9.9915	9.78942	9.48513	10.0492	10.2244	10.0419	9.86669	9.73281
ERMN	5.74362	5.69006	6.02746	6.99217	5.72279	6.36158	6.41837	6.66104	7.10994	6.08652	6.21778	5.46826	5.98189	5.41405	6.14882	5.06914	5.29899	6.88718	6.62297	6.41967	5.23534	4.8542	5.35456	5.15905	6.31219	7.0954	5.93044	4.44068	4.43211	4.10253	4.28948	4.11972	4.37882	4.30405	4.14879	4.3945	4.2286	4.23894	4.11254	4.36551	4.20699	4.39702	4.28018	4.12727	4.09326	3.95911	4.03896	4.26064	4.4257
LRR1	5.67281	5.80552	4.84087	6.64637	5.85021	5.5418	5.79986	6.06494	6.03631	5.33041	5.59914	5.70478	5.39382	5.47411	5.35265	5.66179	5.69006	5.02302	5.91254	5.05657	5.55037	5.38777	5.99945	5.95445	5.98564	5.78662	5.40545	7.50396	7.14484	7.12655	7.41274	7.05547	7.28855	7.33556	7.17401	7.69463	7.52868	7.14562	7.41	7.2173	7.26203	7.47365	7.25242	7.05895	7.4791	7.7132	7.84427	7.03388	7.22554
METTL10	4.55107	4.60535	4.88125	4.44783	4.71565	4.5968	4.56455	4.55035	4.95008	4.49174	4.63783	4.99915	4.74421	4.44657	4.334	4.51009	4.62863	4.59406	4.51182	4.38119	4.63987	4.9138	4.7698	4.70473	4.42538	4.62185	4.31673	5.8086	5.74239	5.72717	5.83681	5.8471	5.63933	6.2636	6.01415	6.14882	6.26641	5.78396	5.3981	5.90421	5.69187	5.82017	5.43569	5.67043	6.20513	5.38813	5.95766	6.1208	6.1193
TMEM218	3.92937	3.67913	3.76945	3.73235	3.79302	3.61248	3.6869	3.64248	3.80498	3.76871	3.41827	3.85843	3.55528	3.53632	3.72389	3.7474	3.73902	3.65085	3.83613	3.55295	3.76024	3.74856	3.83173	3.67486	3.77186	3.88222	3.68535	7.24024	6.94334	6.91451	7.10393	7.11917	7.22445	7.26712	7.38122	7.04642	7.25886	7.05491	6.76004	7.1391	7.04642	7.2035	7.10349	7.61434	7.5608	7.29555	7.16193	7.32072	7.52355
CCDC153	3.77109	3.83385	3.78006	3.74405	3.77462	3.73158	3.92579	3.70807	3.65259	3.70088	3.77109	4.32778	4.08331	3.61204	3.78258	3.88906	4.1788	4.03691	3.62263	3.91968	3.62167	3.80326	3.53113	3.64874	3.65767	3.69105	3.76507	5.16419	5.18973	5.23231	5.30319	5.14537	4.9601	4.95612	5.41799	4.80266	4.51898	5.61573	5.28844	5.3172	4.7849	5.00986	5.20188	4.98216	5.041	5.71582	5.34729	5.42	5.52425
STX3	5.30947	5.2993	7.01334	5.7405	6.13033	5.73593	5.73593	5.30947	5.44911	5.12509	5.68762	6.86291	5.05486	5.17	5.50994	5.49542	5.31129	5.90801	6.54179	5.89894	5.26433	5.30416	5.37886	5.46547	5.65362	5.74559	5.63163	8.153	8.13244	8.5402	7.98923	7.89563	8.08516	7.23726	7.44545	7.32651	6.98791	7.72763	7.41161	7.8788	8.46566	8.05437	8.72047	6.5414	6.92104	8.09024	7.65759	7.77087	8.01907
NDUFA2	7.77154	7.91708	7.80933	7.43946	8.12524	7.83602	7.69835	7.72198	7.86907	7.99632	7.89295	8.06324	8.02268	7.70391	7.49431	8.12999	7.81123	7.65506	8.30508	7.60977	7.75627	7.781	7.88727	8.14451	7.78934	8.07531	7.96361	9.37264	9.01923	9.27243	9.30651	9.12809	9.11073	9.43956	9.4321	9.45373	9.48687	9.56451	9.38358	9.35836	9.3139	9.2078	8.94125	9.47731	9.53962	9.6373	9.58957	9.45861	9.01417
SH3BP2	6.09582	6.28625	6.74865	6.55192	6.1797	6.14334	6.29936	6.43341	6.34271	6.21073	6.47896	6.43121	6.25461	6.54301	6.41071	6.49664	6.04792	6.31595	6.71624	6.63978	6.21825	6.14264	6.25928	5.88423	6.10951	6.50083	6.36628	7.91646	8.26342	7.80476	7.70727	7.77087	7.99407	7.52173	7.6057	7.60621	7.46015	7.67155	7.92167	7.67655	7.95988	7.96914	8.16492	7.56331	7.34084	7.67473	7.46937	7.53946	7.90062
EDF1	9.7651	10.0292	9.29776	9.40404	9.51041	9.36156	9.51041	9.8395	10.0223	9.95349	9.94816	9.45693	9.75312	9.6373	9.51689	9.8292	9.85083	9.47369	9.57126	9.1555	10.0492	9.85741	9.77521	9.75699	9.33013	9.55032	9.41365	7.98779	8.10978	7.98858	8.14531	8.21542	8.18869	8.35369	8.11595	8.42095	8.31474	8.23048	8.06033	8.20668	7.97453	8.24819	8.08961	8.32676	8.43961	8.09831	8.07593	8.19787	8.26342
ALMS1	8.89151	7.80007	8.67587	8.50539	8.26969	8.92864	8.99751	9.03377	8.62908	8.98579	8.38444	8.77093	8.76326	9.18132	9.06722	8.51603	8.88227	9.1761	8.57431	9.20377	9.30507	9.10077	9.01514	8.5381	8.90073	8.5123	9.03523	6.27481	6.18483	6.35879	6.31058	6.4346	6.37638	6.42466	6.20058	6.56588	6.34376	6.34048	6.20918	6.53213	6.28244	6.30796	6.13033	6.34048	6.54027	6.08806	6.03854	6.44488	6.5603
WNK1	4.72653	4.68715	5.30416	4.90729	4.9781	4.79616	5.01722	5.05365	4.49304	4.92917	5.03918	4.99779	5.23476	4.96755	5.14601	4.77543	4.81634	4.62837	4.97257	4.88577	5.30164	5.2277	4.80507	4.77042	5.40132	5.03409	5.0632	7.64541	7.47956	7.4921	7.45102	7.2492	7.27111	7.2766	7.41	7.43783	7.26203	7.47956	7.21519	7.46074	7.36737	7.36611	7.55188	6.80349	7.26147	7.14433	7.17097	7.41386	7.24583
KDM6B	8.44223	8.97144	9.94379	9.86669	9.06849	9.12138	9.59144	8.74849	8.76551	9.13971	9.36775	9.254	9.21958	9.66118	9.96267	8.97569	8.65868	8.94844	9.11738	9.6305	8.31985	8.35611	8.35893	8.43409	8.76882	9.04627	9.37086	6.59957	6.71455	7.15404	6.44171	6.38867	6.5881	6.35432	6.53571	6.43194	5.815	6.55037	6.7684	6.4563	6.82009	6.50001	7.05792	5.47767	5.807	6.49773	6.41335	5.93124	6.62176
PLEKHM1	6.24632	6.40718	7.30696	6.61184	6.7482	6.52745	6.48834	6.25967	6.26478	6.48097	6.41108	6.6826	6.61115	6.32327	6.52818	6.70062	6.58132	6.7743	7.00906	6.70584	6.31437	6.23043	5.9998	6.24427	6.61695	6.72217	6.75728	10.0894	10.2244	10.2123	9.92692	10.0054	9.99413	9.8395	9.90692	9.93178	9.6555	10.0393	10.0545	9.87293	10.1953	10.2429	10.2598	9.46217	9.5973	10.0199	10.0342	9.98613	10.1054
MCF2L	6.02118	6.19949	6.26166	6.04147	6.20692	6.14483	6.18211	6.15044	6.17596	6.1991	6.23621	6.07706	6.10207	6.08502	6.16081	6.08725	6.08211	6.29293	6.0682	6.30119	6.04109	6.09822	6.15151	5.99574	6.19726	6.07301	6.19797	4.46305	4.51807	4.59292	4.48406	4.57849	4.54933	4.66393	4.55175	4.55306	4.54663	4.52816	4.53973	4.56522	4.36521	4.59737	4.39808	4.45927	4.48142	4.48003	4.49396	4.54767	4.5229
KIAA0368	4.06949	4.26747	3.72223	3.85218	3.63895	3.80608	3.88151	3.87423	4.16198	3.72506	3.89084	3.96011	3.68811	3.86328	3.92609	3.92403	3.93047	3.7585	3.92653	4.03648	4.12202	3.93485	4.24695	3.81373	3.92609	4.2772	3.50881	5.99609	5.84168	6.06665	5.76564	5.89714	5.64005	5.83403	5.57752	5.69421	5.65767	5.43643	5.45134	5.74744	5.82163	5.8525	5.57066	5.5043	5.8421	5.65215	5.55876	5.75104	5.83935
FAM65B	9.60814	8.76882	8.08281	7.40889	7.93352	8.25467	8.30922	9.49978	9.60628	9.6388	9.1201	9.70252	8.97928	8.54936	7.96774	8.6829	9.6269	8.91898	7.42302	8.26005	10.0342	9.92692	9.86864	9.5523	6.96625	7.70993	7.16671	10.4627	10.8401	10.473	10.5606	10.543	10.423	10.406	10.3052	10.4303	10.0272	10.4125	10.6521	10.6093	10.5365	10.6765	11.1616	9.24288	10.0248	10.5336	10.312	10.2059	10.6315
BAP1	7.35143	7.27607	7.6007	7.41892	7.22872	7.44701	7.48991	7.43844	7.54753	7.62118	7.48415	7.3563	7.53376	7.51309	7.40945	7.4937	7.30817	7.47797	7.61375	7.51419	7.28801	7.14288	7.32594	6.95368	7.47305	7.39513	7.60671	5.90662	5.86866	5.88943	5.95795	5.83544	5.75395	5.93575	6.01825	5.89894	5.91511	5.98564	6.01112	5.88865	5.79475	5.95135	5.88423	5.97626	5.8328	6.00747	6.01493	5.96908	5.64286
STXBP2	7.72887	8.01829	7.67277	7.40505	7.96981	7.74768	7.93235	7.68743	7.56459	7.58901	7.78591	8.05887	7.92323	7.75808	7.75084	7.85291	7.72257	7.68499	7.98419	8.11678	7.65689	7.69463	7.55247	7.40025	7.86213	7.92533	8.11902	6.47658	6.59542	6.32327	6.4891	6.39323	6.54841	6.43234	6.53743	6.36074	6.47415	6.61422	6.45314	6.62392	6.60413	6.14976	6.77725	7.16295	6.4226	6.61282	6.57903	6.66196	6.50508
TP53TG1	6.15386	6.04616	5.36068	5.7697	5.89714	6.17596	6.11307	6.24015	6.28431	6.40844	6.15386	6.03152	6.29441	5.97164	5.84012	6.15352	6.1881	5.95445	5.89819	6.16543	6.32191	6.28874	5.9841	6.10207	5.59748	5.82315	5.78359	7.00477	6.88405	7.1491	7.29724	7.27163	7.05237	7.53434	7.34363	7.37366	7.5089	7.51644	7.41441	7.34084	7.09161	7.10188	6.89309	7.61804	7.67591	7.40356	7.36003	7.4959	7.15299
SGSM2	8.01192	8.33486	8.35533	8.2279	8.08743	8.16492	8.14531	8.04829	8.18205	8.43961	8.26969	7.95927	8.17087	8.29784	8.19463	8.10761	7.91895	8.26703	8.37901	8.11447	8.0422	8.17666	8.11595	8.01132	8.23279	8.3341	8.49921	5.97982	5.94644	5.86652	5.8536	5.72717	5.79406	5.87081	5.73727	5.97698	5.69777	5.85827	5.74239	5.78732	5.83403	5.84012	5.83248	5.91852	5.8228	5.51949	5.73446	5.73841	5.80951
TTI1	5.62629	4.77117	5.52244	6.27443	5.66179	5.53505	5.11228	5.48602	5.83325	5.19155	5.53505	5.16834	5.214	5.23746	5.17392	4.90237	5.47892	5.25222	4.57958	4.84393	6.18921	5.77277	5.64147	5.53044	5.46471	5.23777	5.515	6.99069	7.14815	6.90027	6.98022	6.90027	7.03076	7.11404	6.91155	7.04938	6.96153	6.77037	7.15922	6.91054	6.99735	7.27279	6.89618	6.71674	6.77037	7.0112	7.06328	6.84451	6.9111
SIPA1L1	6.42671	6.69971	6.29554	6.73475	6.14398	6.19797	6.44135	6.21528	6.58852	6.42964	6.26441	6.25928	6.42145	6.46398	6.65631	6.47458	6.30986	6.48527	6.8803	6.58493	6.03115	5.93084	6.3397	6.25425	6.30236	6.30678	6.18283	7.88661	7.93786	7.77837	7.60321	7.60442	7.62188	7.64843	7.65824	7.33838	7.58592	7.46937	8.01421	7.56652	7.76168	7.8535	8.00631	6.62346	7.05143	7.71633	7.78992	7.42248	7.38806
SLC25A44	6.82234	6.80472	7.63956	8.12614	7.30642	7.41336	6.97835	6.70548	7.04684	6.88335	7.4268	7.4549	7.18513	6.79018	7.12655	7.14336	6.87167	7.47574	7.67591	7.09584	6.9983	7.04099	6.72217	7.20019	7.68013	7.39622	7.46257	5.51182	5.5815	5.56762	5.53997	5.52902	5.56042	5.46173	5.4965	5.50539	5.33148	5.58035	5.70356	5.56535	5.64525	5.53317	5.65589	5.34466	5.35132	5.71237	5.62542	5.40242	5.521
UBR4	5.46284	5.57709	6.38867	5.8052	5.71917	5.78845	6.04221	5.62741	5.56227	5.95294	6.06238	5.95688	6.09582	5.71814	5.96238	5.92628	5.83974	5.81615	6.10421	5.87081	5.55251	5.39415	5.43718	5.62325	6.0894	6.15462	6.06278	8.01487	8.09241	7.94872	7.70931	7.5834	7.7412	7.51995	7.88595	7.40889	7.45778	7.98284	7.73252	7.57282	7.6641	7.73996	7.91962	8.04458	7.38752	7.79433	7.82821	7.49046	7.33732
RAP1GAP	6.21699	6.46168	6.71956	6.33535	6.55467	6.28129	6.38243	6.46624	6.21033	6.8803	6.37745	6.49358	6.66631	6.53667	6.42346	6.57982	6.20023	6.34882	6.44682	6.46544	6.11026	6.43341	6.09932	6.20322	6.94334	6.14813	6.77208	5.14254	5.12477	4.75229	4.9899	4.99676	5.27622	4.92423	5.05615	4.89607	4.90729	5.31816	5.12477	4.9232	5.24965	5.00325	5.16216	4.97126	5.01354	5.47853	5.02806	4.93544	4.76647
NUDT4	6.3424	6.49159	7.36846	6.91054	6.58852	6.43571	6.4981	6.35122	6.34198	6.86249	6.69733	6.39827	6.93604	6.78379	6.9755	6.40398	6.89489	6.68001	6.92765	6.82636	6.29474	6.27784	6.33121	6.69142	7.04394	6.84214	6.59148	4.33731	4.35771	4.36764	4.48468	4.17802	4.38142	4.16697	4.37003	4.52428	4.24665	4.43018	4.07547	4.17765	4.32651	4.2002	4.31615	4.19271	4.3272	4.32751	4.2021	4.23894	4.10418
GRB7	6.57266	6.01534	6.50655	6.44907	6.62951	6.48256	6.76587	6.37465	6.5058	6.10141	5.26545	6.10841	5.84749	6.79331	6.48567	6.32258	6.3936	6.60866	6.13802	7.15617	6.27669	6.54103	6.53038	6.14089	5.79019	6.19832	6.494	4.83318	4.85467	4.5814	4.70506	4.71066	4.82112	4.56522	4.71907	4.67941	4.79967	4.76094	4.68931	4.64273	4.90729	4.75131	4.81218	4.69987	4.68931	4.88945	4.74156	4.609	4.79643
GHITM	9.81852	9.71986	9.18132	9.45861	9.69917	9.43373	9.4306	9.69161	9.73281	9.48203	9.40554	9.61016	9.46872	9.61931	9.40554	9.81202	9.82666	9.58603	9.55032	9.32867	9.60814	9.80066	9.79677	9.85741	9.34323	9.39363	9.26078	7.70589	7.63145	7.7442	7.73869	7.5691	7.53606	7.54053	7.66331	7.74768	7.80872	7.75686	7.59575	7.6815	7.66829	7.75934	7.78235	7.75511	7.70803	7.58526	7.70325	7.88944	7.53073
WDR1	9.29503	9.13971	9.02194	9.20638	9.30812	9.18499	9.20077	9.18132	9.01923	9.18644	9.04627	9.41022	9.12274	9.05948	9.13592	9.29186	9.12399	9.03013	9.08788	9.61397	9.17864	9.22238	9.39715	9.19314	8.7405	8.94028	8.90324	7.68434	7.80539	7.93171	7.86145	8.07828	8.01192	7.7436	7.80223	7.53376	7.67155	7.92039	7.59023	8.07828	7.62386	7.64903	7.93858	8.62446	7.91962	7.83129	7.8684	8.21116	7.77378
NBEAL2	6.03749	6.03461	6.22662	6.01892	6.12537	5.86801	6.30197	6.60044	6.43891	6.11443	6.18354	6.68305	6.45393	6.08535	6.0145	6.3297	6.19357	6.02553	6.06632	6.756	6.60168	6.42795	5.99187	6.11526	6.41294	6.52047	6.47541	9.21783	9.68386	9.46217	8.70731	8.86621	8.97267	8.80617	8.87065	8.88447	8.37819	9.15274	9.71439	8.81743	8.88774	9.10634	9.32079	8.47644	7.97301	9.04627	9.04747	8.3741	8.75259
MGRN1	7.50396	7.82821	7.6815	7.63201	7.54877	7.60321	7.594	7.54753	7.70272	7.78452	7.97985	8.00908	7.79246	7.42181	7.74838	7.81991	7.61098	7.74594	8.37647	7.98698	7.51081	7.21568	7.43294	7.5865	7.85566	7.99563	7.80369	9.72158	9.62485	9.42371	9.47536	9.5523	9.5807	9.38528	9.19418	9.58772	9.2109	9.55032	9.64963	9.47731	9.68051	9.43373	9.8847	9.17486	9.10362	9.71076	9.56624	9.49671	9.51041
MAST3	6.84764	7.25734	6.81985	6.0962	6.71588	7.0139	7.19438	7.16403	7.29724	7.28855	7.19326	8.24901	7.16887	6.95087	7.17352	7.80933	7.39592	7.18269	6.87506	7.19495	7.84882	7.57896	7.39846	7.11509	6.3464	6.60887	6.54455	9.42704	9.77348	9.70888	9.43651	9.36609	9.46424	9.39545	9.16476	9.42704	8.57524	9.39892	9.81626	9.29186	9.62881	9.4321	9.66118	8.09461	8.79609	9.46424	9.49978	9.18366	9.37912
CCDC144A	3.23221	3.31467	3.366	3.27909	3.44398	3.38597	3.40134	3.3675	3.15641	3.37653	3.28214	3.27062	3.29244	3.48501	3.55711	3.34661	3.48976	3.28574	3.31281	3.35021	3.49871	3.42405	3.30094	3.50343	3.44069	3.43567	3.52252	5.05544	5.11774	5.04574	5.07548	5.08075	5.00986	5.05657	5.12611	5.16419	5.09006	5.12278	5.04031	5.06473	5.05205	5.0761	5.0918	5.72717	5.00159	5.06178	5.05615	5.18129	5.20869
OPA1	7.96707	7.66059	6.86764	7.76765	7.82123	8.07593	8.20181	7.75871	8.08669	7.43184	7.44439	7.74707	7.84946	7.68434	7.65009	7.29995	7.65952	8.1791	7.73632	7.97526	7.83467	7.58397	7.94796	7.65567	7.96914	7.96137	8.01132	6.66104	6.58173	6.50253	6.49471	6.39075	6.53987	6.4891	6.44794	6.55153	6.57151	6.25856	6.3152	6.52781	6.4845	6.53331	6.41257	6.45014	6.70874	6.32713	6.31362	6.57266	6.55713
ZNF451	6.9856	6.74865	7.11978	7.22125	7.24112	7.16403	7.24265	7.07272	7.29438	7.39188	6.95413	6.73902	7.28702	7.20883	7.22554	6.92717	7.02913	7.62882	7.21132	7.04684	7.10188	7.06616	7.03712	6.8277	7.44701	7.41678	7.46879	5.90596	6.37128	6.06383	6.07337	6.01892	5.98921	5.85629	5.60934	5.90239	5.76443	5.78316	5.86652	5.90565	5.94397	6.17709	5.98625	5.93124	5.64215	5.76524	5.81388	5.76333	6.01792
PACS2	7.35306	7.34363	7.44944	7.17818	7.5181	7.37091	7.4033	7.34201	7.48771	7.65139	7.56963	7.39846	7.45664	7.47574	7.48671	7.5366	7.31785	7.57831	7.65197	7.50144	7.26567	7.3568	7.24112	7.24265	7.52759	7.43946	7.30426	6.01006	5.99574	5.73481	5.77638	5.77194	5.64737	5.86457	5.61421	5.86078	5.6925	5.57604	5.7085	5.61421	5.68199	5.85021	5.48313	6.06979	5.96068	5.71118	5.80907	5.65141	5.67506
PHLPP1	3.53389	3.52522	3.54759	4.04097	3.55766	3.41886	3.48548	3.48501	3.50023	3.49341	3.46336	3.46663	3.51338	3.45065	3.50789	3.45005	3.41292	3.46427	3.43625	3.528	3.42044	3.387	3.4661	3.48645	3.67439	3.72903	3.65085	5.69078	5.53997	5.93388	5.59987	5.52277	5.59987	5.47338	5.5972	5.37283	5.31955	5.57377	5.81615	5.59852	6.05878	5.61573	5.68503	5.15868	5.25823	5.91744	5.61637	5.51912	5.44086
HIP1R	7.4937	7.29555	7.48245	7.69708	7.41496	7.50336	7.70159	7.32594	7.50509	7.8535	7.36846	7.11093	7.59812	7.6641	8.06102	6.97246	7.04394	7.84427	7.35074	7.62457	7.05407	6.9557	7.0313	7.00645	7.86907	7.85566	7.76112	5.30248	5.41972	5.35807	5.41154	5.36035	5.32424	5.27093	5.14138	5.45093	5.39955	5.36717	5.23377	5.32607	5.47301	5.37041	5.45674	5.62815	5.27871	5.22352	5.03568	5.39015	5.2914
SMCHD1	9.08159	8.97404	8.47376	9.74062	8.62085	9.45373	9.69718	9.30045	9.79142	9.46029	8.89258	9.11473	8.58385	9.03926	9.06324	8.65447	8.83709	9.82064	9.07773	9.35995	8.89851	8.74951	9.01923	8.738	9.19713	9.39202	8.96647	11.0911	11.3717	11.423	10.944	10.9514	11.1238	10.9395	10.8229	10.9514	10.7012	10.9918	11.2124	11.0006	11.269	11.2941	11.4847	8.8741	10.3634	10.7904	10.7167	10.944	11.269
CRY2	7.08377	7.21894	7.7313	7.2552	7.63818	7.67277	7.79058	7.40614	7.1491	7.44439	7.79557	6.99643	7.5884	7.55092	7.72951	7.14966	7.11355	7.45324	7.9809	7.36551	6.79199	6.84584	7.00757	6.97699	7.61158	7.42127	7.60737	5.78359	5.84566	5.78359	5.91635	5.66823	5.58035	5.81982	5.68199	5.89441	5.76183	5.75678	6.10951	5.73727	5.75831	5.71992	5.77638	5.8975	5.75517	5.81141	6.01044	5.75907	5.84904
NPHP4	5.52702	5.54371	5.18872	5.81239	5.40207	5.42841	5.40132	5.32907	5.4775	5.69284	5.55908	5.58561	5.74893	5.48881	5.37998	5.48848	5.48993	5.54931	5.21729	5.48258	5.41405	5.16216	5.17849	5.17617	5.44456	5.68724	5.30387	6.72677	6.80304	6.7525	6.90388	7.0054	6.70296	6.58337	6.66631	6.98696	6.89665	6.97396	6.65176	6.76281	6.85024	6.88622	6.84898	6.71288	6.78584	6.64746	6.58094	6.85932	6.98972
TBC1D9B	8.04376	7.68802	7.7442	7.6369	7.8788	7.58153	7.78661	7.88199	7.53719	7.85006	7.93483	7.82329	7.81319	7.72701	7.84496	7.97049	7.89563	7.92395	7.92601	7.84368	7.6613	7.75871	7.7527	7.55124	7.72887	7.5089	7.59509	6.23701	6.05279	6.25392	6.22095	6.15462	6.19866	6.20731	6.21939	6.29474	6.20476	6.21985	6.3297	6.23895	6.09517	6.38243	6.30375	6.72001	6.10284	6.10841	6.24914	6.07671	6.15114
DNAJC13	5.16902	4.85542	4.63929	4.44165	4.67085	4.56595	4.78241	5.14165	5.18307	4.94358	5.41405	5.23919	5.14474	4.96224	4.76028	5.31301	5.27871	4.65214	4.66256	4.50725	5.40316	5.55513	5.31614	5.39237	4.64081	4.74899	4.69609	8.10678	7.88334	7.92883	7.85644	7.4699	7.99842	7.78175	8.23048	7.59509	7.95434	7.74178	7.80933	7.62822	8.21748	7.82572	7.89779	7.53002	7.85644	7.49486	7.57351	7.74594	7.82688
DOCK10	7.71888	7.7982	7.0112	7.75511	6.73155	7.28439	7.23558	7.4016	7.67774	7.77431	7.83735	7.23195	7.4791	7.58465	7.47255	7.03901	7.16723	7.08032	6.36074	6.55752	7.64715	7.66528	7.70095	7.68743	6.63095	7.33501	6.51718	9.29636	8.97351	9.01417	8.83601	8.89851	8.6282	9.0379	8.54499	9.13323	9.22238	8.54936	8.58211	8.66411	8.91038	9.34323	8.73211	8.25923	8.98579	8.16492	8.5623	8.52059	9.24748
KIF1C	4.70378	4.83861	4.46688	4.24893	4.58444	4.65118	4.55488	4.36587	4.35845	4.44032	4.23934	4.52849	4.47019	4.70948	4.4508	4.29477	4.45854	4.46587	4.7698	4.72055	4.49207	4.36971	4.4251	4.44068	4.67025	4.5588	4.65491	6.94334	6.86249	6.68765	6.77385	6.86027	6.85489	6.79151	6.92151	6.60616	6.77725	6.96249	6.9775	6.67794	7.19222	7.04541	6.91491	7.17255	6.93762	6.97157	6.95137	6.72265	6.73523
BMP2K	5.21976	5.34128	4.61607	5.25443	4.56824	4.75487	5.00294	4.8218	5.44338	4.78756	5.15191	5.4401	4.59993	4.86767	4.74651	5.15977	5.08797	4.88282	4.56351	4.79777	5.22047	5.21936	4.99392	4.9919	4.48759	4.59857	4.67779	6.95137	6.8746	6.87506	6.90027	6.78709	6.86899	6.75959	6.90485	6.7249	6.65334	6.97246	6.90334	6.93279	6.82636	6.95227	7.1209	6.93604	6.57447	7.0139	6.96853	6.82491	6.9296
PDE5A	4.76293	4.6077	4.50624	4.44068	4.83416	4.735	4.90766	4.4936	4.5559	4.64273	4.3945	4.56934	4.68596	4.64341	4.63263	4.47514	4.41518	4.54831	4.32097	5.08075	4.41023	4.76293	4.91549	4.62741	4.57088	4.75762	4.56286	6.65631	6.67037	6.32085	6.48214	6.61614	6.60616	6.24632	6.40325	6.35166	6.41108	6.71124	6.73155	6.60168	6.76407	6.22471	6.21335	7.74178	6.61831	6.36834	6.87865	6.75728	6.06316
XRCC4	4.67844	4.57484	4.02999	3.9327	4.31991	4.21571	4.10844	4.46392	4.60801	4.17938	4.30877	4.52887	4.25894	4.3894	4.12411	4.2517	4.5588	4.15378	3.98846	4.13743	4.49429	4.43727	4.50209	4.72585	4.09831	4.19016	4.03648	6.06349	6.02553	6.02006	6.15317	6.1386	6.12971	5.90338	6.21073	5.85982	6.00261	6.0452	6.10456	6.38087	6.06632	5.82199	5.916	5.53756	6.11817	6.62392	6.35735	6.28915	6.06044
FETUB	4.22892	4.0611	4.2171	4.35845	4.18159	4.47387	4.41786	4.20241	4.28051	4.12693	4.16535	4.28263	4.22779	4.34095	4.33166	4.38269	4.35771	4.81634	4.43047	4.23551	4.2745	4.53703	4.23317	4.17841	4.07783	4.11438	4.19016	5.61349	5.64215	5.45323	5.66581	5.76183	5.68612	5.532	5.69387	5.64215	5.65875	5.77047	5.62957	5.71428	5.85187	5.66969	5.91781	5.52768	5.38444	5.72207	5.53608	5.6312	5.64005
SLC7A5	8.05514	8.82939	10.2244	11.1016	10.0419	8.92288	9.73081	8.42443	9.13739	8.93709	9.25291	7.70095	9.35686	9.89125	9.97565	9.1983	8.04829	8.45348	8.89151	9.61744	7.28338	6.76239	7.29786	7.97237	9.29353	9.21364	9.80963	5.85982	6.18387	6.06703	6.17368	5.87851	5.90421	6.16286	5.86457	6.08211	6.07777	6.19424	6.11671	6.04583	6.16575	5.98335	6.18964	6.12474	6.07634	6.00114	6.2217	6.23509	5.96908
ANGEL1	6.74491	6.85618	6.95368	6.60742	7.00698	6.66314	6.80388	6.72354	6.90818	6.90771	6.97932	6.59777	6.61499	6.7743	6.65255	6.76671	6.84214	6.7079	6.87251	6.86618	6.77474	6.88863	6.67037	6.78748	6.79783	6.63045	6.53944	5.00582	5.089	4.99743	5.11947	5.1191	5.02709	5.15734	5.2569	5.04714	5.1968	5.09849	5.25406	5.0129	5.06685	5.2277	5.08352	5.02875	5.20503	5.11127	5.28211	5.19355	5.01412
SPON1	5.94907	6.02588	5.98308	5.98852	5.81355	5.74362	5.91441	5.77865	5.85398	5.44389	5.73481	5.58409	5.48185	5.93983	6.03672	5.91001	5.80413	5.84315	5.92849	5.87328	5.80817	5.79368	5.90493	5.71276	5.62815	5.82386	5.62358	4.44712	4.47019	4.53394	4.52816	4.55382	4.45524	4.54349	4.43284	4.56859	4.44456	4.46002	4.54898	4.43018	4.40048	4.43558	4.334	4.29809	4.35212	4.38648	4.47799	4.38548	4.43379
TMCC1	5.21936	4.77375	4.2978	4.45151	4.33992	4.45008	4.03284	5.03038	5.23299	4.76911	4.81903	5.91254	4.4475	4.32877	4.2958	4.87479	4.93204	4.31643	4.32806	4.27483	5.49582	4.87303	5.20441	5.52664	4.47708	4.38783	4.31582	8.03839	8.44793	8.70062	7.74473	7.74301	7.99487	7.44336	7.09304	7.48717	7.0117	7.5355	8.20503	7.99407	7.84088	7.70325	8.4824	5.79406	7.0984	7.85971	7.78528	7.97049	7.945
ARAP1	7.33986	7.42861	7.7647	7.30472	7.23976	7.13424	7.35022	7.50644	7.39414	7.26459	7.52515	8.06033	7.3667	7.44182	7.61742	7.79122	7.60977	7.27436	7.67832	7.67655	7.64149	7.30097	7.29945	7.27492	7.20937	7.32594	7.3344	9.8395	10.0105	10.1442	9.66302	9.52459	9.60329	9.6689	9.55751	9.67472	9.52619	9.8797	10.423	9.50182	9.69533	9.88207	10.1389	9.38358	9.25661	10.0818	10.1728	9.46567	9.71439
SEL1L	5.40096	5.29518	5.25725	5.79439	5.11642	5.28392	5.2315	5.50577	5.45353	5.30867	5.39556	5.4346	5.10667	5.31925	5.29621	5.29959	5.33338	5.39382	5.69748	5.20441	5.40464	5.35265	5.44824	5.53542	5.50539	5.55183	5.38109	6.76448	6.74273	6.81795	6.76323	6.77994	6.85073	6.6905	6.64814	6.59826	6.66489	6.82033	6.98791	6.96249	6.77073	6.53166	6.99018	5.9954	6.49773	6.93412	6.74698	6.85447	6.7249
PPP1R16B	8.06389	8.51798	9.02618	9.15806	8.68822	8.58497	8.84433	8.87304	9.05002	8.90324	8.58904	7.66331	8.98054	8.97144	8.92996	8.35103	8.12687	8.7765	8.74146	9.10634	8.16102	7.76055	8.03387	8.07531	9.68386	8.73211	9.22926	6.08277	6.17258	6.3936	6.20357	6.43891	6.25539	6.45995	6.19387	6.36361	6.18463	6.20174	6.1314	6.25767	6.18878	6.28915	6.23735	6.56421	6.42	6.14109	6.05565	6.48489	6.25893
PCF11	7.68305	7.75324	6.84294	7.81643	7.87548	7.58592	7.22445	7.61041	7.96914	7.71262	7.53191	7.46377	7.46347	7.14185	7.14522	7.0234	7.73869	8.28231	7.59575	6.8797	7.46551	7.98284	8.04148	7.86344	7.47119	7.72257	7.31301	6.10951	6.22362	6.21657	6.17449	6.12504	6.17075	6.12043	6.11062	6.04109	5.9402	6.02081	6.00818	6.43731	6.13168	6.23895	6.21778	5.83101	6.09444	5.98921	6.01825	6.23167	6.2561
KIAA0825	3.86769	3.94661	4.06348	3.67354	3.77226	3.72981	3.72352	3.87995	3.73405	3.91261	3.81438	4.11913	3.88793	3.74823	3.79952	3.70372	3.75184	3.66389	3.90734	3.67536	3.96927	3.75519	3.86769	3.94048	3.83102	3.91483	3.90876	5.82834	5.65509	6.2521	5.46391	5.56629	5.38877	5.19189	5.77638	4.93318	5.17816	5.58348	5.94683	5.33009	5.66179	5.26328	5.80413	4.2171	5.37041	6.0682	5.86017	5.29518	5.59684
HAUS5	8.09604	8.16492	8.34471	8.12834	8.16571	8.30852	8.12834	8.11447	7.99767	8.36595	8.24025	7.83602	8.10678	8.25467	8.11212	7.95167	7.99988	8.2288	8.07593	8.26264	8.14968	8.09318	8.32353	8.27144	8.12999	8.01277	8.16718	5.27193	5.33264	5.41624	5.42625	5.31337	5.31411	5.39852	5.16483	5.439	5.30248	5.2015	5.06785	5.093	5.27227	5.5472	5.13621	5.24804	5.3898	4.89017	5.10114	5.94644	5.47657
DMXL2	8.19382	7.36997	8.77943	7.62697	6.99782	7.33274	7.77837	7.4351	7.9137	6.60044	7.61258	7.32014	8.15814	8.36241	8.19787	7.85906	8.19702	7.67028	7.81922	7.80076	7.7066	8.00631	7.98051	7.69337	7.0229	6.64768	7.58083	6.84504	6.82033	6.89973	6.27324	6.21417	6.90081	6.0452	6.37824	6.23427	6.68811	6.11378	6.03531	6.43073	6.39201	6.50508	6.82963	6.69971	6.35358	6.0122	5.94504	6.45089	6.82636
RALGAPA1	6.81287	6.54059	8.20965	8.55559	6.99268	7.29117	7.27553	7.0683	6.9856	6.89269	6.72306	6.13817	7.15562	7.45547	7.26772	6.80759	6.69182	6.9455	6.87122	7.41109	7.10449	6.9455	6.74909	6.98696	7.86624	7.06568	7.56459	5.09273	5.12442	5.04608	5.05986	4.9511	4.97776	5.12742	4.95582	5.12338	5.04309	4.99458	4.93677	4.96552	4.9578	5.1385	5.01825	5.20565	5.15698	4.85033	4.9388	5.08704	5.19872
FAF2	7.58021	7.75871	8.04303	8.17521	7.66829	7.75195	7.84368	7.93023	7.82534	8.0316	7.67473	7.28439	7.8642	7.99842	8.05121	7.90862	7.92883	8.00346	7.96061	8.00199	7.17604	7.2035	7.41064	7.33986	8.3341	7.77154	7.87814	5.79518	5.54291	5.63966	5.86567	5.64698	5.62395	5.37383	5.59217	5.46284	5.62706	5.49482	5.49757	5.69573	5.5598	5.59567	5.66969	5.33264	5.77157	5.75712	5.86421	5.65509	5.52942
FAM169A	6.81339	6.11408	6.03711	7.33274	7.21082	7.04343	7.38466	7.15562	8.01348	7.29438	7.12241	5.21159	6.12892	6.16286	6.35879	5.62988	6.2636	7.13601	6.14156	7.11197	6.69768	6.27324	6.15975	5.79193	7.41	7.03334	6.62817	5.21233	5.27829	5.52902	5.24353	5.38035	5.00124	5.65397	5.24998	5.34907	5.41475	5.05581	5.25222	5.45875	4.97095	5.041	5.10985	4.41786	5.83681	5.29318	5.1385	5.1932	5.19936
EHBP1	6.55907	6.71956	5.6984	5.55876	6.81139	6.26041	6.56255	6.54957	6.74575	7.043	6.64433	6.44682	6.59269	6.60252	6.52009	6.53705	6.35507	6.25103	6.12008	6.1174	6.6708	6.35995	6.91943	6.68097	5.78396	5.91185	6.00782	5.05986	5.15569	5.05986	5.09687	5.17949	5.01958	5.12119	4.92943	5.22705	5.06618	4.91412	4.8765	5.06785	5.09849	5.08733	4.91234	5.12915	5.25514	4.94907	5.01524	5.00881	5.15086
SEC31A	9.17735	8.57935	7.79246	8.18516	7.9524	8.64278	8.57524	8.99071	9.04094	8.42776	8.4824	8.67795	8.54116	8.8833	8.76025	9.05357	9.10235	8.51423	8.44621	8.42958	9.14383	9.24607	9.19558	8.94844	8.41999	8.26703	8.39302	6.74273	6.59734	6.47586	6.98832	6.93551	6.85401	7.02534	7.1024	6.97005	7.10549	6.99112	6.51807	6.79783	6.56984	6.7249	6.70265	6.91254	7.40662	6.60616	6.63588	7.06307	7.25836
CEP152	3.78413	3.98557	3.92832	3.81373	3.76827	3.93937	3.97881	3.84306	3.72352	3.8271	3.94317	4.01587	4.33958	3.86053	3.79763	3.66389	3.67823	3.85631	3.67023	3.82561	4.11554	3.9236	3.84516	3.99462	3.74697	4.15798	3.72659	6.09582	5.7231	6.07476	5.59852	5.54455	5.30519	5.67043	5.94757	5.93193	6.11408	5.4329	5.42303	5.198	5.82386	6.26085	5.85486	5.41154	5.82989	5.74439	5.57483	5.51569	6.22748
ZSWIM8	4.60637	4.48003	4.79207	4.69299	4.47058	4.80158	4.7958	4.60086	4.32588	4.34247	4.47649	4.40771	4.32588	4.58838	4.77181	5.19759	5.1191	4.92943	3.95669	4.83542	4.82012	5.05453	4.47896	4.36618	4.79708	4.67746	4.6077	6.36037	6.49015	6.60659	6.32634	6.41108	6.37977	6.38537	6.36505	6.48178	6.20138	6.49967	6.62214	6.52126	6.29113	6.31101	6.55796	6.26837	6.27215	6.51137	6.45463	6.36505	6.60532
RNMT	6.85222	6.46586	8.22413	8.11363	7.17558	7.96981	8.05735	7.18176	7.73869	7.62049	7.18228	6.09398	7.66196	7.68229	7.81711	7.03991	7.09007	7.61929	7.10851	7.32994	6.57982	6.12474	6.61957	6.71406	7.81188	7.74892	7.88727	5.2277	5.24965	5.24385	5.21467	5.14474	5.38444	5.08704	4.99218	5.26227	5.11298	4.96255	4.9601	5.18579	5.03139	5.1765	5.07458	4.85817	5.12477	4.94671	5.03006	5.09273	5.16834
TMCO1	7.781	7.33325	7.71943	7.92106	7.53488	7.24807	7.2035	7.66591	7.7702	7.40726	7.57655	7.74246	7.36265	7.51644	7.43783	7.85226	7.76408	7.48936	7.84088	7.20772	7.96981	8.18357	7.87482	8.07746	7.48671	7.25617	7.30158	6.24465	6.20731	6.38054	6.24995	6.19658	6.20279	6.33779	6.5039	6.36665	6.23468	6.22286	6.26557	6.23009	6.21865	6.34048	6.14003	6.0741	6.46905	6.33928	6.33228	6.23347	6.28534
RNF14	5.76405	4.44894	4.80266	5.36928	4.72413	5.29347	4.9388	5.2277	5.40132	4.70126	4.97522	4.79881	4.98664	4.6431	4.6863	4.8752	5.11015	5.16077	5.18272	4.86017	5.72934	5.60788	5.61538	5.21368	5.35991	4.70506	4.70408	7.19858	7.2421	7.12335	7.23095	7.14966	7.20831	7.32484	7.42575	7.38752	7.21519	7.14004	7.26092	7.20294	7.26772	7.2195	7.07817	7.13539	7.45431	7.34422	7.36386	7.04589	7.18565
ST3GAL6	3.94463	3.82877	5.18579	4.42538	3.99177	3.93185	3.99316	3.79602	3.95149	3.98022	4.07053	4.50334	3.95946	3.90218	3.86984	3.88793	3.99693	3.72704	3.79726	3.65085	3.91108	4.01474	3.96205	4.18812	3.88645	4.20868	3.84126	6.95728	7.00264	7.38231	6.76671	6.78748	6.91349	6.29951	6.6376	6.81608	6.45789	7.17965	7.39308	6.71171	6.92196	6.9983	7.2132	6.15824	6.22362	7.1842	6.47896	6.42283	7.23195
SEZ6L	5.21538	5.44782	5.36928	5.21097	5.42394	5.33441	5.30718	5.2163	5.26729	5.10562	5.32764	5.34208	5.38109	5.29959	5.42216	5.35765	5.09273	5.15977	5.29899	5.30164	5.18909	5.22417	5.28573	5.33795	5.5475	5.29959	5.41833	6.53613	6.40093	6.34959	6.46624	6.51874	6.61225	6.45652	6.47192	6.34376	6.45875	6.54924	6.80759	6.6905	6.83466	6.56864	6.63683	7.09357	6.37094	6.41411	6.54688	6.65131	6.61539
FAM149B1	3.38195	3.33231	3.47571	3.27909	3.39067	3.38346	3.35564	3.45065	3.38652	3.32632	3.41946	3.4656	3.35021	3.41073	3.39626	3.28889	3.30499	3.33307	3.34729	3.37399	3.35903	3.37246	3.45904	3.3619	3.38597	3.57334	3.48787	5.94866	5.72643	5.89714	5.81537	6.01792	5.83362	5.82511	6.07551	5.88532	5.92665	5.90007	5.63891	5.85677	5.58448	5.9167	5.99682	6.42671	6.0686	5.53639	5.81808	6.02329	6.01081
PIKFYVE	7.20294	7.15617	7.45664	7.40094	6.80613	7.39513	7.42468	7.22718	7.30524	7.15158	6.90771	7.05601	7.29117	7.24748	7.31301	7.0771	7.03289	7.60977	7.37042	7.28751	7.36265	7.51995	7.34596	7.30919	7.85145	7.54694	7.51527	5.91781	5.807	5.92522	5.90923	5.77233	5.92783	5.80595	5.91781	5.8525	5.80488	5.90923	5.91221	6.00856	5.86233	5.90421	5.95052	5.99645	5.74591	5.86303	5.86271	5.88317	5.88613
THOC5	5.10734	4.92652	4.62285	5.02911	4.97359	5.16483	5.10114	5.07824	5.22417	4.87788	5.26227	5.43069	5.12742	5.12611	5.03409	5.15569	5.14165	4.88359	5.02709	5.23716	5.2569	4.96755	5.23534	5.08797	4.90973	5.00191	5.06281	8.42605	8.66828	8.543	8.49921	8.36241	8.05592	8.2058	8.09988	7.80223	7.83929	8.56429	8.43874	8.49735	8.89851	8.43874	8.9263	7.52113	7.80991	8.87866	8.58385	8.29784	8.34657
FNBP4	8.90813	8.9092	9.00159	8.90425	8.91637	9.23587	9.08937	8.94934	9.02464	9.20932	9.18132	8.2914	9.19049	8.94028	8.82459	8.66828	9.13075	9.35995	8.85595	8.66615	8.71458	8.70277	8.77755	8.76424	9.65135	9.61744	9.39202	7.66591	7.97385	7.55124	7.67155	7.72569	7.61929	7.47365	7.1872	7.82752	7.32072	7.17662	7.03388	7.44944	7.64541	7.85906	7.7087	8.08359	7.53002	6.91538	6.91395	7.47043	8.04762
YWHAG	9.29186	9.0239	8.95632	10.1579	9.17422	9.17735	9.03377	8.85937	8.78956	8.95527	9.08043	9.05711	8.94356	8.95942	8.85937	9.05576	9.20077	9.13442	9.00548	8.8119	9.24607	9.3139	9.06849	9.1878	8.38073	8.5871	8.51887	6.49847	6.32327	6.19761	6.31279	6.25579	6.40515	6.18694	6.3628	6.25286	6.42671	6.38054	6.42307	6.32933	6.45504	6.30236	6.41569	6.66833	6.34307	6.30306	6.26678	6.22207	6.30592
RNF11	10.9918	9.44912	10.3606	10.9555	10.7167	11.3998	11.2182	9.85083	10.037	10.4194	9.62485	10.6055	10.7697	10.7534	10.9706	9.92692	9.8999	10.6315	10.0078	11.6068	10.3755	10.6884	11.0684	10.2911	10.508	10.9039	10.4691	7.66829	7.80283	7.25242	7.83867	7.96641	7.89295	7.36386	7.7442	7.48876	7.51131	7.88199	7.6433	7.82123	7.82821	7.27833	7.59759	9.52619	7.88727	7.81643	7.93301	8.53143	7.36846
MS4A7	7.56839	7.49653	7.21415	7.7442	7.20883	6.50043	6.62998	7.50396	6.62509	6.05421	7.9224	7.1209	6.98258	7.7988	8.23519	7.95365	7.3568	6.385	7.51472	6.65089	8.16175	8.43616	8.07593	8.31184	6.42755	6.46168	6.40883	8.82756	8.10678	7.5678	8.33041	8.04609	9.27243	8.50012	8.80731	9.11196	9.89527	8.79273	8.41451	8.4814	8.10238	8.80841	8.49363	8.95744	9.12399	8.274	8.00269	8.09318	8.65545
NCOR1	5.92232	5.75517	6.01825	6.14398	5.88575	5.59256	5.83786	5.86528	6.04909	5.85166	5.78805	6.03711	5.9841	5.93157	5.87887	5.85021	5.71118	5.74362	5.96416	5.76524	6.10039	5.90733	5.98088	6.01297	5.72861	5.90882	5.84012	7.48771	7.37203	7.38971	7.42181	7.34363	7.4763	7.30097	7.44123	7.399	7.30817	7.34769	7.18074	7.49969	7.25886	7.34363	7.5089	7.59943	7.32189	7.26772	7.25401	7.46937	7.44123
ASF1A	6.84214	6.54645	6.24057	7.94796	6.23347	6.51473	6.27073	6.84082	7.0234	6.29145	6.33813	5.76634	6.60252	6.02441	6.65763	5.72245	6.1178	6.20476	6.26041	5.11395	6.38607	6.31178	6.15533	6.53458	6.51582	6.59658	5.93612	8.03911	7.83197	7.99271	7.99767	7.8788	7.71262	7.86032	7.50697	8.19864	7.78847	7.47305	8.40322	7.4351	8.17666	7.91832	7.50697	7.81378	8.21116	7.8788	8.10837	7.35459	7.91441
IGSF9B	4.97126	5.33641	5.3837	5.25406	4.96416	5.25256	5.2304	5.13722	4.91911	5.24653	4.81567	4.95074	4.84327	5.06281	5.23989	5.23811	5.27459	5.36581	5.51142	5.00487	5.22668	5.19907	4.94117	5.02806	4.83173	4.76402	5.04608	6.23981	6.51095	6.24097	6.18035	6.29164	6.28319	6.26166	6.29859	6.16889	6.30633	6.38123	6.44907	6.4207	6.32116	6.31904	6.64154	6.47504	6.17368	6.31904	6.28129	6.08427	6.34565
WDTC1	7.29724	7.03388	7.17662	7.10285	6.98791	7.32944	7.36997	7.27383	7.42005	7.40614	7.18565	7.38466	7.18362	7.34923	7.38806	7.62049	7.32887	7.4791	7.07039	7.52812	7.17499	7.31401	7.42628	7.03022	7.17713	7.00454	7.05993	5.12244	5.03918	5.02738	5.07824	5.11809	5.122	4.8759	5.08665	5.04474	5.04272	5.07888	5.22384	5.2025	5.04677	5.11264	5.1209	5.09042	4.71798	4.92453	5.12372	5.20661	5.00294
TNS2	5.93351	6.1687	6.41183	5.9129	6.24914	6.26792	6.05203	6.18878	5.90774	6.509	6.33535	6.32547	6.54301	5.89255	6.33535	6.28915	6.36874	6.17709	6.37824	6.41702	5.84944	6.07551	6.02476	5.92112	6.30341	6.30592	6.486	4.62314	4.79139	4.60535	4.73046	4.8697	4.84651	4.81119	4.56824	4.89767	4.71391	4.73449	4.77543	4.7976	5.07719	4.53506	4.74899	4.90872	4.77647	4.69124	4.78202	4.74599	4.85848
KIAA1109	5.56692	5.26795	5.65071	5.56368	5.48001	5.57416	5.57934	5.56261	5.64183	5.49308	5.52866	5.5061	5.46318	5.46318	5.50212	5.26362	5.41833	5.59914	5.8328	5.56535	5.4525	5.36644	5.52063	5.41763	5.69187	5.63655	5.56726	8.9653	8.9872	9.05002	8.68107	8.5022	8.74541	8.72245	8.93361	8.96896	8.88893	8.97456	8.98054	8.95413	8.53614	8.63746	8.95632	7.71122	8.49262	8.58603	8.39302	8.63003	8.9092
IQSEC3	5.0758	5.34662	4.7698	5.47113	4.75384	5.32907	5.15939	5.28816	5.17034	5.13788	4.90941	5.10631	4.99392	5.10182	5.15533	4.99915	5.05365	5.33441	5.11194	5.48768	4.88945	5.19155	4.93575	4.9135	5.21432	5.1191	5.28348	3.72313	3.70526	3.79282	3.79092	3.80572	3.73476	3.79474	3.76546	3.83496	3.94767	3.72469	3.84995	3.74783	3.89283	3.73438	3.81476	3.7566	3.76104	3.8409	3.89084	3.84693	3.77226
MACF1	7.98284	7.96061	7.67714	7.05237	7.88199	7.74246	7.90345	8.20668	8.13542	8.201	7.99842	7.85705	7.86996	7.83129	7.78934	7.96914	7.93417	7.8741	7.62583	7.65319	8.67795	8.30155	8.0316	8.08113	7.692	7.59276	7.84237	3.458	3.59447	3.45369	3.42639	3.659	3.57183	3.57455	3.72506	3.39398	3.45525	3.45525	3.44129	3.51454	3.48339	3.37399	3.52069	3.69218	3.47621	3.48432	3.42044	3.564	3.17442
BAZ1B	5.92628	6.17449	6.04324	6.35471	5.95445	6.1314	6.15352	6.16728	6.12148	5.96273	5.87353	5.7735	5.81537	6.20586	6.12148	6.32671	6.12008	5.99404	6.10916	6.32634	6.25286	6.40165	6.29029	6.00482	6.18651	6.10985	6.26119	7.68084	7.64202	7.64598	7.70095	7.73996	7.56213	7.57022	7.63081	7.77494	7.717	7.52638	7.383	7.53831	7.60799	7.67774	7.61623	7.45955	7.94654	7.29231	7.44439	7.35727	7.54877
UBE2T	4.12125	4.18812	4.91234	4.20312	4.11613	4.64637	4.51485	4.36256	4.24932	4.29243	4.18947	4.09183	4.00724	4.0772	4.18097	4.34285	4.42281	4.06517	4.19933	4.19884	4.43448	4.52323	4.32455	4.48177	4.05174	4.33305	4.73081	5.9129	5.64076	5.73125	5.98088	6.05669	5.82386	5.77157	5.86906	5.91093	6.12366	6.0857	5.85502	5.64993	6.11099	5.94907	5.94361	5.49065	6.13033	5.93463	5.94541	6.03531	5.93307
SLC45A4	6.33779	6.47415	8.08113	6.76906	6.30098	6.61466	6.96395	6.32634	6.51051	6.39479	6.15282	8.10067	6.19046	6.28167	6.40739	6.57587	6.59342	7.01227	7.36325	7.4932	6.38087	6.80349	6.62346	6.47974	6.08353	6.15186	6.55265	9.1188	9.49002	9.46724	8.70277	8.82383	9.16072	8.81938	8.78287	9.23441	8.1575	9.14785	9.61397	8.85004	9.26939	9.14109	9.62306	6.12442	7.85705	9.02042	8.99889	8.79059	9.00548
PPM1H	3.96364	3.82447	3.85974	3.79092	3.80873	4.13068	3.99421	3.92036	3.86566	3.63761	3.73819	3.98022	3.83282	3.92901	3.95534	4.28086	4.28234	4.08147	3.74091	3.94048	3.90554	4.12411	3.8409	3.85326	3.87494	3.86738	4.12276	6.44377	6.02402	6.36874	6.09122	5.85057	5.92427	5.73904	5.9841	5.83578	5.43527	5.97738	6.28915	6.09249	6.34048	6.11164	6.33331	5.55734	5.99795	6.27151	6.20958	6.25723	6.0483
MIER2	6.59912	7.16082	7.33838	6.54615	7.21621	6.9305	6.84294	6.62774	6.80369	6.91865	7.16553	6.24302	6.5603	6.72629	6.93326	6.76887	6.70265	7.16671	6.89973	7.04148	6.76926	6.71264	6.59574	6.75205	6.9775	6.55713	7.13648	5.62104	5.57302	5.41714	5.49666	5.35474	5.59684	5.37637	5.47674	5.41154	5.47184	5.4218	5.55286	5.48531	5.60606	5.56454	5.48864	5.87973	5.37283	5.62542	5.58231	5.52866	5.48768
ZNF490	5.08973	4.56367	4.82625	5.4151	5.58727	5.17986	5.36506	5.44666	5.439	5.02121	4.90594	5.37041	4.58689	5.16456	5.22174	5.12647	5.24548	5.69573	4.96047	5.28046	5.17459	5.22868	5.4401	5.06883	5.32688	5.24619	5.15624	6.49887	6.56295	6.47458	6.61662	6.37897	6.47325	6.60413	6.48138	6.46398	6.62	6.28534	6.72853	6.55591	6.57468	6.49015	6.56743	5.44782	6.53254	6.41374	6.4255	6.35691	6.19949
ZBTB21	9.21478	9.20216	9.98613	9.8622	9.96267	9.69718	10.16	9.56263	9.75104	10.4404	10.0175	8.98853	10.1417	10.037	10.2799	9.65744	9.87498	10.423	10.0319	9.74718	8.67272	8.15814	8.94595	9.15145	10.0792	9.47731	9.86669	6.0774	6.03819	6.21699	5.67043	5.78772	5.82551	5.69284	5.75035	5.92708	5.72968	5.4775	6.06979	5.90961	5.90733	5.98054	5.95257	5.42518	5.63023	5.94504	5.98054	6.00595	6.25392
ADAMTSL3	4.92917	4.87927	4.88255	4.71362	4.63893	4.76062	4.85202	4.89045	4.82687	4.86448	4.8775	4.60405	4.95642	4.87334	4.90766	4.85619	5.01663	5.00096	5.06685	4.85304	4.95582	4.89637	4.81696	4.94017	4.9161	5.04204	5.01019	3.63135	3.46663	3.58642	3.52991	3.8567	3.69264	3.52069	3.56817	3.31654	3.38039	3.61693	3.41439	3.51454	3.48339	3.5098	3.60261	3.54818	3.46404	3.46719	3.61634	3.3619	3.56164
ATAD2B	5.73192	5.0575	5.16902	5.7316	5.34094	5.68339	5.64872	5.54678	5.64108	5.09755	5.05106	5.4277	5.63085	5.75104	5.60828	5.21662	5.27768	5.63627	5.46581	5.63627	5.65215	5.47454	5.58524	5.64559	6.42714	5.96133	5.71504	7.56389	7.40834	7.31203	6.77725	6.69687	6.64814	6.81895	7.0155	6.83816	6.92342	6.73945	6.71711	6.71624	7.40094	7.42181	7.34769	6.45995	6.66573	6.83421	6.72131	6.56946	7.42181
SGPL1	5.3905	5.41548	4.95947	5.91744	5.41695	5.2801	5.15086	5.68468	5.59641	5.3837	5.93705	5.56261	5.94433	5.43935	5.5883	5.4865	5.56629	5.12882	5.53395	5.22837	5.48959	5.18579	5.29281	5.63933	5.91367	5.60319	5.36853	6.94041	6.86477	6.86662	6.77037	6.68447	6.78303	6.92151	6.90619	6.94442	6.73646	6.93279	7.30328	7.07616	6.57228	6.9224	7.005	6.65928	6.93988	7.38231	7.01074	6.97347	6.90334
CCPG1	6.6993	6.02292	5.89819	5.96174	6.31708	6.15496	6.32191	6.04442	6.18878	5.18272	5.91816	7.37841	5.91254	5.91852	6.07476	5.98088	5.81537	5.5692	6.21335	6.61466	6.52424	6.1946	6.523	6.54497	5.22941	5.64775	5.21336	8.30418	8.06995	8.31553	8.17521	7.86776	8.10614	7.78847	8.18869	7.64461	7.41678	8.14752	8.0991	7.79944	8.55734	7.85006	8.46566	6.95772	7.53376	8.23783	8.07828	8.00563	7.99001
SYNE1	6.03598	5.78877	6.38012	5.86906	6.81482	5.92007	5.42216	6.86249	6.47056	6.05702	6.4226	5.95135	6.31634	6.02253	5.64596	5.99338	6.1437	5.89675	5.60319	6.25103	6.72896	6.14036	6.12613	6.17636	5.73335	5.8712	6.22903	8.05817	7.89225	8.17015	7.98858	7.85837	7.87611	7.95365	7.65438	7.57141	7.2519	7.46137	7.5678	7.69139	7.8263	7.92947	7.67832	6.74909	7.91646	7.36551	7.22384	7.48184	8.1467
FAM184B	5.34094	4.73834	5.22941	4.83829	5.67077	5.50171	5.44197	5.47003	5.3927	5.01958	4.92121	5.29994	5.37041	5.53505	5.49176	5.69777	5.24172	5.3905	5.18025	5.80067	5.476	5.0193	5.24385	5.40379	6.64195	5.29418	4.94803	3.56629	3.63265	3.84164	3.99382	4.08663	3.964	4.22194	4.10593	4.08034	4.18437	4.20178	3.72081	4.20344	3.659	3.50789	3.88906	3.8536	3.95259	3.87236	3.97838	4.01162	3.95976
ZNF608	3.37198	3.32387	3.41187	3.31281	3.14966	3.46663	3.55248	3.45417	3.42276	3.42523	3.36006	3.37871	3.88565	3.43721	3.65391	3.52991	3.69178	3.72431	3.62694	3.43953	3.51307	3.659	3.38097	3.39337	3.31531	3.57	3.42689	4.98361	5.05365	5.27426	5.12442	5.21695	4.59993	5.22902	5.49959	4.48346	4.583	4.62863	5.05453	4.79514	5.10943	4.93068	5.7452	5.01118	4.74523	5.04309	4.44783	4.94601	5.00325
FBXW11	4.69228	5.7323	5.85629	5.43611	5.16483	5.46284	5.10145	4.98428	4.81186	4.98318	4.31219	4.34833	4.62477	4.84754	4.75156	5.1171	4.88222	5.15366	5.23261	4.80831	5.09143	5.07958	5.00519	5.3905	5.08543	4.64341	5.96416	6.9676	6.84808	6.77912	7.12034	7.12904	7.14815	7.11617	7.0229	7.10449	7.04744	7.08333	7.10034	7.17097	6.84936	6.85848	6.87824	6.90668	7.01645	7.15562	7.07217	7.23766	7.06878
PSMD4	8.20818	8.27846	7.781	7.54814	8.06172	8.09241	7.95988	8.22559	8.343	7.99271	8.06916	8.27047	7.93352	7.98698	7.98346	8.49176	8.39713	8.19463	8.34568	7.86489	8.36595	8.6331	8.18958	8.34129	7.74178	7.93569	8.03088	10.1389	10.1523	10.1728	9.98071	10.1135	10.2301	10.0054	10.2301	10.1442	10.0466	10.052	9.90444	10.2995	10.2542	10.2853	10.2824	9.69161	10.092	10.2649	10.0105	10.1756	10.1302
PDGFD	6.10421	5.79368	5.95586	5.55807	6.43497	5.90007	5.60026	6.56069	5.99338	5.99505	5.92522	6.01928	5.80633	6.16432	5.86457	5.88741	5.69492	5.80666	5.86233	6.63141	6.6826	6.32791	6.58289	6.60374	5.67397	5.43681	5.48921	4.45662	4.58689	4.66327	4.64637	4.6374	4.29506	4.70678	4.74651	4.47649	4.08258	4.37102	4.31991	4.5147	4.62803	4.4475	4.37201	4.04528	5.19114	4.72055	4.45257	4.43086	4.48247
LITAF	8.50732	8.35611	9.31544	8.6473	8.84656	8.8095	8.80841	8.59135	8.48799	8.68911	8.37221	9.00806	8.26264	8.55559	8.50133	8.47944	8.27047	8.85595	8.80261	9.17864	8.23604	8.04829	8.05437	8.07673	8.73699	8.63746	8.66942	10.2457	10.2598	10.3469	10.0946	10.124	10.0032	9.96915	9.95104	9.92043	9.61744	10.1442	10.1928	9.8976	10.4563	10.1811	10.3839	8.40673	9.61564	10.2457	10.1054	9.80963	9.97565
HSPA8	11.6068	11.5079	11.6538	11.4847	11.6727	11.4991	11.3861	11.7014	11.8114	11.8854	11.5165	11.269	11.6351	11.6727	11.6269	11.7379	11.7477	11.5444	11.2812	11.0911	11.5991	12.013	11.7794	11.7379	11.3115	11.3544	11.3861	7.27002	7.28648	7.43078	7.31953	7.54283	7.34201	7.19222	7.08278	7.16357	7.23037	6.9755	6.57903	7.20601	7.28388	7.51131	7.3695	7.46659	7.37489	6.9111	6.79727	7.383	7.61929
THEMIS2	9.89125	9.54516	9.89318	8.5381	9.96039	9.7067	9.45525	9.78743	9.38528	8.70179	9.70443	10.1417	9.51817	9.85083	9.438	10.052	9.52132	9.65329	10.3052	10.0867	8.99641	8.67162	9.31079	9.16072	9.95349	9.79142	9.74526	7.94872	8.17299	7.96434	8.01555	8.01748	8.22161	7.69463	7.82688	7.72701	8.01907	8.04902	8.19864	8.22635	7.945	7.81123	8.22635	8.00773	7.39973	7.93652	8.01421	7.98198	7.97453
GHRL	5.07324	5.532	5.39654	5.23443	5.43569	5.48803	5.64492	5.4236	5.1315	5.04841	5.41301	5.24714	5.213	5.45458	5.49615	5.76283	5.65215	5.65509	5.44711	5.49683	5.41154	5.44752	5.57668	5.30909	5.53353	5.51788	5.58905	7.86085	7.58956	7.09885	6.87728	7.05895	7.06382	6.93188	7.40449	7.07515	7.41832	7.23558	7.57952	7.74246	7.53252	7.10034	7.37306	6.11855	6.6826	7.98051	7.35945	6.86477	6.83559
PIGP	8.0302	8.30589	7.73934	7.53998	8.26795	8.06252	7.78992	8.14238	8.15372	8.4774	7.86555	7.98492	8.30761	7.96469	8.21542	8.17579	8.00199	7.70727	7.2431	7.36157	7.99345	8.20889	8.28325	8.65757	7.80144	8.10147	7.66661	6.57228	6.44875	6.50977	6.8958	6.70296	6.50943	6.85848	6.73902	6.88382	6.88481	6.76533	6.64468	6.85618	6.57151	6.85618	6.64855	7.00454	6.86291	6.67575	6.7423	6.67954	6.70224
RRM2B	6.72853	6.6493	6.84853	7.96855	7.125	7.17818	7.03991	6.8803	7.02768	6.57511	7.04797	6.81895	6.80388	6.85489	7.29664	5.75356	6.32191	6.23427	6.5234	6.69352	6.46827	5.84904	6.44944	6.1397	7.08586	6.4891	6.51807	5.24353	5.37779	5.61969	5.33041	5.19872	5.24768	5.14195	5.0893	5.05045	4.91234	5.198	5.46099	5.58935	5.10114	5.17	5.6747	4.60338	4.96858	5.48465	5.26653	5.54645	5.34952
AGER	4.73432	4.83048	5.10075	4.67113	4.88222	4.75725	5.06541	4.82766	4.7545	4.71328	4.75999	4.8765	4.86125	4.6781	4.71798	4.92742	4.96755	4.78134	4.73081	4.54898	4.6781	4.8126	4.4721	4.8537	4.77042	5.07888	5.01825	7.05601	7.19858	7.14336	7.08087	7.32772	7.1991	7.09448	7.12611	6.99268	6.92196	7.13601	7.33616	7.05895	7.17049	6.96581	7.33838	6.91763	6.74099	6.98212	7.00956	7.03807	7.00402
DLL4	6.46303	6.969	7.55562	6.37314	7.05843	6.75113	6.64195	6.46905	6.37786	6.72719	6.7564	6.74099	6.90388	6.33832	6.4207	6.77994	6.46325	6.92297	7.21519	6.76966	6.45197	6.64351	6.27401	6.90439	6.95413	6.71124	7.25346	4.77509	4.91068	4.82449	4.82148	4.77243	4.92652	4.67144	4.90625	4.68536	4.61766	4.88314	4.90307	4.96448	4.91508	4.99055	5.07188	4.61346	4.63601	4.75414	4.80035	4.82283	4.76875
RBM27	9.24456	9.29353	9.31228	10.044	9.44601	9.53118	9.3509	9.54694	9.8705	9.46217	9.60464	8.78743	9.33772	9.30944	9.25806	9.30211	9.49177	9.83546	9.28467	9.14109	9.36465	9.29894	9.27679	9.20077	9.96915	9.77181	9.59144	6.88622	6.98022	6.9755	6.81838	6.88575	6.93551	6.98737	7.00645	7.05143	7.07217	6.84898	6.91254	7.03852	6.71674	6.80934	7.00213	6.77163	7.09258	6.85314	6.88073	7.1286	6.91965
CASP8AP2	4.95884	4.63425	4.50179	4.36521	4.61083	4.11784	4.42686	4.49735	4.9165	4.69911	4.70446	4.56286	4.71135	4.30343	4.26164	4.06771	4.65527	4.24491	4.4257	3.7336	5.24022	5.07888	5.13621	5.21126	4.41251	4.64575	4.28577	8.4871	8.41999	8.66733	8.42262	8.54936	8.12217	8.73013	8.30251	8.71361	8.61976	8.35977	8.67991	8.29784	8.2914	8.74146	8.22559	7.72631	8.73602	8.25743	8.44621	8.31985	8.65993
KIAA1328	6.04942	6.36584	6.13639	5.66689	6.22265	6.23306	6.08427	6.25461	6.38905	6.13562	6.48944	6.02292	6.24949	6.1193	6.20247	6.22945	6.41681	6.03531	5.93539	6.05171	5.993	5.96133	5.74239	6.47246	6.01858	6.15114	5.81388	4.51839	4.5105	4.56522	4.58176	4.62502	4.57282	4.7071	4.42248	4.6151	4.68931	4.49142	4.63052	4.64862	4.54767	4.6012	4.50624	4.57382	4.65395	4.62058	4.5588	4.70908	4.57925
SYT4	5.11677	5.4329	5.72717	5.63085	5.23678	5.92232	5.92592	5.40421	5.5199	5.62667	5.32215	5.46432	5.36035	5.57483	5.68977	5.6701	5.55475	5.65555	5.5639	5.54113	5.4865	5.52866	5.33761	5.47372	5.28243	5.56368	5.57864	4.06884	4.03691	4.18642	3.98588	4.06845	4.05615	4.07926	4.1324	4.02249	3.95408	3.96619	3.99996	4.03469	4.22069	4.06813	3.98987	3.9327	4.09105	4.09802	4.00416	3.99248	4.02289
TAOK1	8.543	8.71129	7.79309	8.22704	8.07593	7.85006	7.99921	8.64404	8.50133	8.60061	8.56835	8.39626	8.10761	8.08892	7.77574	8.22161	8.47283	8.09241	7.70993	8.07746	8.83853	8.94844	8.77534	8.72683	7.69266	7.60671	7.84561	6.62346	6.69005	6.67162	6.93368	7.38971	7.15976	6.66446	6.80759	6.99735	6.7525	6.92439	6.35691	6.65763	6.17449	6.27361	6.509	6.53081	6.72354	6.4781	6.54645	6.71171	6.55509
STAMBPL1	5.5815	4.99846	4.33166	4.25106	4.38299	4.19514	4.23483	4.73806	4.95676	4.92682	5.37604	5.24965	5.06948	4.66785	4.35805	4.50209	4.45524	4.87134	4.44165	4.45962	4.97095	5.15939	5.64405	5.92072	4.94832	4.43637	4.54213	6.96538	6.80885	7.03439	6.52868	6.70751	6.55192	6.85379	6.70584	7.06616	6.69005	6.69637	6.6453	6.4864	6.79059	6.9941	6.5599	7.14484	7.11978	6.64746	6.76361	6.59734	7.09686
ARRDC3	8.77534	8.43616	9.05239	9.10362	9.24456	9.79872	10.0639	9.25967	8.84545	8.38939	9.05837	8.38533	9.73081	10.809	10.39	8.68822	8.54674	9.32539	9.37579	9.61206	8.61976	8.38353	8.62545	8.20026	9.3523	9.78743	9.95604	8.10067	8.10067	8.52614	8.19042	7.81583	7.3563	7.34923	8.05514	7.19801	6.99112	7.24162	7.74246	7.76825	8.20818	8.10438	8.44127	6.05524	7.44236	7.70453	7.85006	7.68229	8.19547
SIPA1L2	4.98693	5.09916	5.6887	5.31925	5.43799	4.87105	4.67452	5.06506	5.17555	4.84528	5.00422	5.86759	4.99643	4.7633	4.7209	4.78475	4.83727	4.87858	5.33761	4.95884	4.98693	4.66393	5.01524	5.12278	5.06441	5.57752	4.94188	8.25219	7.88661	7.97659	8.09696	8.64099	7.43735	7.27995	7.75871	6.77247	6.31101	7.92167	8.49831	7.56147	8.64615	7.43946	8.88104	5.15939	6.14739	7.92734	8.0302	7.54467	7.692
FAM63A	9.90692	9.9734	10.2003	9.7067	9.57483	10.0199	10.1302	10.1442	9.56624	10.1783	9.9362	9.6409	10.1077	10.198	10.2003	9.7651	9.98833	10.2512	10.0272	10.1365	10.6195	10.1135	9.77723	9.77521	10.1728	9.92944	10.2937	7.85503	7.93937	8.06102	7.30426	7.38912	7.47426	7.15507	7.4351	7.40834	6.95314	7.48876	7.97716	7.3236	7.69835	7.42005	7.78591	7.6887	7.0683	7.85291	7.89779	7.24024	7.27339
TRMT5	10.9514	10.7087	10.483	10.1496	10.8854	10.7405	10.5222	10.8229	10.7326	10.9281	10.6884	10.7012	10.7782	10.6683	10.6765	10.6454	10.8854	10.8137	10.7992	10.4656	10.5731	10.8041	10.9229	10.8576	10.7656	10.6884	10.6278	6.38623	6.15462	6.14594	6.04324	6.06115	6.29826	6.22587	6.14398	6.33406	6.05964	5.98016	6.16812	6.09221	6.27481	6.2966	6.05386	6.41108	6.19761	6.24347	6.35507	6.06198	6.255
DNAH1	4.59857	4.62446	4.609	4.60405	4.62777	4.64048	4.58511	4.74725	4.68197	4.78025	4.64536	4.76875	4.68471	4.65712	4.70378	4.72617	4.61607	4.66158	4.63117	4.72279	4.6012	4.53468	4.5239	4.59433	4.48142	4.71169	4.53434	7.47751	7.54338	7.45431	7.21621	7.46551	7.42062	7.31401	7.29724	7.5865	7.03334	7.33501	7.30278	7.31682	7.38408	7.60126	7.38694	7.59759	7.15617	6.99874	7.12186	7.20772	7.57077
ARHGAP21	8.58802	7.22872	7.65689	8.47944	8.74338	8.64818	8.58497	7.66259	7.46937	8.00908	7.70095	8.20965	8.24725	8.18441	8.42095	7.46377	7.61205	7.5877	7.8263	9.18499	7.60621	7.83163	8.56936	7.90644	8.17743	8.08036	8.16333	5.2683	5.31545	5.05486	5.11163	5.28282	5.12278	4.93914	5.16216	4.98788	5.08282	5.04975	5.04714	5.12647	5.06618	5.09473	4.77448	6.05982	5.45674	5.14537	5.27093	5.25036	4.95422
SYT13	5.94541	5.79886	6.16575	5.98625	6.40011	6.1368	5.82789	5.98447	5.9869	5.90274	5.6984	5.79084	5.87851	6.05743	6.24302	6.10611	5.99903	6.40927	6.11408	6.23386	5.70356	6.01928	5.8328	6.09552	5.91001	5.83144	5.92708	4.08258	4.1063	4.09802	4.11438	4.01269	4.22817	4.09802	4.13809	4.16634	4.12097	4.06485	4.18844	4.06203	4.40627	4.19846	4.12847	4.06813	4.06136	4.13285	4.18982	4.0611	4.09326
AKR1C6P	4.97359	5.14505	5.21467	5.30319	5.25993	5.10284	5.08522	5.13884	5.2007	5.27733	5.48848	5.02438	5.27871	5.12776	5.23188	5.09434	5.15801	4.97718	5.01019	5.2993	5.21198	5.07783	5.10427	4.93647	4.87993	5.09508	5.22251	3.34164	3.26834	3.56857	3.5797	3.57749	3.45118	3.4293	3.38534	3.40246	3.59774	3.46228	3.47621	3.37811	3.40763	3.44069	3.30569	3.61812	3.62523	3.4018	3.43517	3.54794	3.24445
STRADB	8.58603	7.85067	9.23441	6.91451	7.88944	9.00924	8.32253	7.76649	9.23587	8.65545	7.68574	8.27744	7.78528	7.44944	7.53998	7.48991	8.24189	9.41022	7.48296	9.80702	8.543	8.9263	9.51041	8.21205	10.16	7.94654	7.79189	6.84294	6.81287	5.97308	6.69687	5.28573	6.91637	6.33198	6.11099	6.10421	6.51874	7.05941	6.30986	6.36988	7.33057	6.62214	7.53314	6.11337	6.33813	6.78341	6.53081	6.46905	5.76107
MLH3	9.52619	8.39123	7.70272	6.55303	9.42371	9.34199	9.6689	6.58214	6.74616	7.81777	7.37042	8.51887	9.17357	8.8856	8.11829	6.06198	6.11891	6.75959	6.27324	9.15274	8.85711	8.72047	9.62485	9.77348	9.31907	10.4125	9.06078	5.78396	5.67624	5.52942	5.84641	5.99831	5.92708	5.73086	5.6992	5.83935	5.83935	5.96526	5.72968	5.85938	6.11968	5.66863	5.81102	6.18426	5.87162	5.94717	6.00186	5.807	5.69882
GSG2	5.75989	6.28462	5.95294	5.63274	5.88762	5.78662	5.86906	5.62957	5.73974	5.66969	5.71118	5.64147	5.55876	6.00595	5.94252	5.65589	5.80067	5.88781	6.0487	5.9972	5.61573	5.69451	5.8052	5.57559	5.99682	5.95985	5.94397	4.53901	4.41286	4.31924	4.61673	4.7087	4.74725	4.53571	4.80404	4.7901	4.4721	4.6447	4.50209	4.52664	5.0193	4.65395	4.79549	4.5303	4.53171	4.62535	4.49798	4.71362	4.46984
WDR48	7.71122	8.23865	8.10238	8.64404	7.93718	8.59891	8.51798	7.90934	7.80676	8.23865	8.57123	7.83059	7.67277	8.1317	8.78743	8.09461	8.03548	8.77423	8.86846	8.35893	7.71513	8.0453	7.80539	8.19702	8.50732	8.7852	8.48335	6.15317	6.39976	6.56547	6.23777	6.2636	6.32473	6.13787	6.12537	6.29967	6.32671	6.22243	6.23009	6.39976	6.22976	6.28319	6.28759	6.16728	6.01415	6.29258	6.19357	6.09719	6.22022
SLAIN2	5.80633	5.48258	5.36035	5.52833	5.5085	5.19567	5.46062	5.91974	6.40473	5.56295	5.90733	5.57107	5.62141	5.79559	5.83643	5.41833	5.34246	5.94468	5.66581	5.62007	5.75433	5.4346	5.60421	5.69153	5.92039	5.65471	5.37853	7.61325	7.39973	7.52939	7.71438	7.49164	7.47043	7.68993	7.79309	7.69649	7.64264	7.81855	7.6613	7.74178	7.56839	7.51703	7.5884	7.44123	7.91079	7.83735	7.69337	7.65884	7.62518
RCC2	8.81833	9.19049	8.42869	9.27833	9.05711	9.01417	9.0282	8.92996	8.75798	8.67795	9.14109	8.75599	9.16193	8.91767	9.03125	8.93813	8.82258	9.16732	9.28163	8.90204	8.67488	8.81629	8.91534	9.00685	9.6879	9.42704	9.49177	7.5678	7.36499	7.28536	7.28702	7.34923	7.4937	7.39188	7.25242	7.36003	7.59759	7.24428	7.40562	7.27163	7.63019	7.5608	7.51194	7.72011	7.37667	7.34872	7.38635	7.36611	7.45213
LRFN1	4.6899	4.99885	4.97585	5.26577	5.03568	4.82351	4.84149	5.0632	4.95552	4.61383	4.87927	4.97682	4.67054	4.62601	4.8203	5.05045	5.14798	4.95642	5.49037	4.94497	5.09687	5.05986	4.7209	4.92682	4.83386	4.90012	5.39237	6.31634	6.53121	6.3424	6.37938	6.4076	6.58734	6.51095	6.64637	6.56624	6.36016	6.54615	6.81651	6.74319	6.72677	6.46207	6.68671	6.47695	6.329	6.81573	6.71312	6.32297	6.64893
SH3RF1	3.42749	3.39337	3.45118	4.21806	3.32335	3.36578	3.46427	3.43721	3.29795	3.37982	3.60004	3.5217	3.52375	3.46336	3.4173	3.38415	3.58247	3.41292	3.59447	3.28959	3.62965	3.41187	3.44842	3.64286	3.51073	3.29676	3.15961	4.83761	4.76848	4.46829	4.7545	4.55139	4.75191	4.69911	4.64606	4.85165	4.73249	4.54732	4.89045	4.67113	4.82449	4.84716	4.71233	4.75861	4.57185	4.76222	4.73534	4.63296	4.89831
KIAA1522	6.64768	6.83795	6.57304	6.71171	6.74143	6.92439	6.91491	6.88908	6.71921	6.97113	6.89175	6.81573	6.68932	6.93713	6.79371	6.93005	6.93326	7.05601	7.09885	7.11509	6.58057	6.57829	6.85892	6.71495	6.99217	6.68137	6.72354	5.32764	5.33411	5.22455	5.35765	5.35024	5.30063	5.49037	5.40464	5.3898	5.32838	5.5475	5.45417	5.35843	5.47821	5.36617	5.42877	5.44865	5.31816	5.31164	5.41119	5.29212	5.27031
GRAMD1A	6.89888	7.14185	6.83244	7.13077	6.69594	7.09357	7.19268	7.04435	6.9557	7.43946	7.11617	7.555	7.49916	6.88113	7.06477	7.005	7.13601	7.43353	6.36443	6.57628	6.82447	7.07367	6.83664	6.71536	7.13485	7.65689	7.25085	8.51798	8.46566	8.59541	8.31184	8.5123	8.17015	8.59803	8.34751	8.41008	8.14601	8.6175	8.83393	8.16655	8.34568	8.41097	8.17812	7.61623	7.89644	8.83155	8.60385	8.06629	8.15607
CAMSAP3	4.08626	4.18478	3.94547	4.34247	4.1423	4.33527	4.19946	4.27954	4.3778	4.53364	4.34349	4.53069	4.25993	4.28502	4.49569	4.61279	4.48725	4.29745	4.52999	4.36196	4.37447	4.43526	4.32617	4.1433	4.25543	4.26626	4.4244	6.06316	6.03275	5.93307	6.0304	5.95985	6.04616	5.97556	6.06278	5.99373	5.88943	6.07551	6.13422	6.15902	6.23306	5.97698	6.25359	6.27036	6.00114	6.09651	6.12929	6.10799	6.00292
DIO2	5.46786	5.75947	5.61573	5.63597	5.47526	5.68762	5.566	5.49273	5.55362	5.56995	5.55251	5.36324	5.49788	5.58797	5.66823	5.59641	5.75517	5.66657	5.54257	5.60934	5.55908	5.55286	5.47965	5.39455	5.69988	5.65732	5.77233	3.83457	3.87762	3.92036	3.78217	3.91731	3.76668	3.75979	3.81254	3.7849	3.75095	3.82223	3.89918	3.73629	3.85592	3.79986	3.87957	3.99218	3.87384	3.92866	3.88565	3.93152	3.85928
MRO	4.6574	4.68162	4.80868	4.8218	4.65812	4.84684	4.76945	4.66785	4.78102	4.70678	4.64606	4.7532	4.79315	4.81634	4.86767	4.88222	4.88577	4.80976	4.80007	4.99815	4.84026	4.76911	4.80831	4.74616	5.09241	4.85945	4.82077	3.45172	3.67873	3.42841	3.59076	3.70213	3.54358	3.47216	3.60167	3.51433	3.47771	3.58731	3.63473	3.67913	3.54304	3.55156	3.4992	3.54502	3.54018	3.52667	3.5843	3.52426	3.58161
BCL11B	6.58289	6.4845	6.29589	6.96625	6.65176	6.43073	6.70022	6.7787	7.21519	7.13799	6.88481	6.17777	6.97297	6.49358	6.66992	6.50695	6.86899	6.78982	6.28874	5.8272	6.24347	6.53166	6.40883	6.44566	6.43937	6.93279	6.40844	9.84896	10.1442	10.1389	9.89527	10.2705	9.71821	10.0248	9.47922	10.2853	9.80255	9.48824	9.57483	10.0818	9.7365	10.1469	9.80255	7.51131	10.0105	9.09664	9.4321	10.4194	10.2244
FZD8	3.54162	3.70336	3.69465	3.73944	3.92288	3.52024	3.69178	3.56013	3.69344	3.73553	4.08331	3.90904	3.90946	3.65391	3.57183	3.62033	3.67354	3.49825	3.85292	3.48222	3.64566	3.63937	3.67315	3.77345	3.82223	4.42023	3.67439	4.99643	4.92515	5.10562	5.08211	5.06948	5.06654	5.03675	5.07783	5.05688	5.17323	5.04342	5.15801	5.08869	5.03886	4.95074	4.94974	5.36134	4.95582	4.96317	5.18307	4.9722	4.98826
GP6	6.92439	6.06316	6.80434	6.65801	7.6135	7.0117	7.03184	6.61789	6.36406	7.13485	6.44053	6.37128	6.97498	6.63386	7.0313	6.55074	6.59102	6.89715	6.82273	7.35403	6.82133	7.23459	7.07367	6.60989	6.54841	7.02133	6.84451	5.61538	5.64492	5.17196	5.35456	5.43611	5.21271	4.85848	5.53756	5.32424	5.25222	5.80264	5.20936	5.04808	5.30132	5.07824	4.84528	6.47772	5.64147	5.7027	5.87537	5.60606	4.72379
GSX1	3.38756	3.42092	3.36131	3.49158	3.48883	3.49341	3.42254	3.3134	3.38471	3.35021	3.46862	3.59117	3.46484	3.31113	3.51221	3.36524	3.35334	3.41439	3.14201	3.41591	3.26681	3.49772	3.28214	3.32455	3.37653	3.25838	3.43667	5.1968	5.36252	5.31754	5.40274	5.26928	5.59068	5.31483	5.36213	5.30909	5.21504	5.42807	5.32688	5.38522	5.36134	5.23844	5.60133	5.44487	5.4346	5.48365	5.4332	5.27659	5.36068
TMEM189	7.84496	7.68632	7.93235	9.03377	7.99704	8.32253	8.66615	7.59871	7.42969	7.73934	7.02534	7.70993	7.88334	8.42352	8.31651	8.25042	7.89001	7.82848	7.65261	8.53438	7.75686	7.77494	7.75779	6.83421	8.62172	7.99407	8.44708	6.63045	6.86618	6.46247	6.72762	6.73334	6.756	6.73566	6.84128	6.78422	6.8958	6.82813	6.90485	6.69005	6.63807	6.5434	6.39241	7.35571	6.7547	6.93368	7.02717	6.80566	6.43056
FRAT2	6.96581	7.03076	7.32594	6.29276	6.95519	7.10937	6.54179	7.67655	7.39728	7.17965	7.71943	8.40919	6.70332	7.2218	6.52464	7.43128	7.73749	7.5608	7.86996	7.73456	6.84584	6.89618	6.41002	7.06328	6.84584	6.75512	6.07085	11.1386	10.9608	11.4451	11.0526	10.7215	10.6803	10.5263	10.8184	10.2542	10.0569	10.7861	11.3654	10.4445	11.4694	10.872	11.415	8.96266	9.90692	11.2405	11.1195	10.1333	10.7992
CLPTM1L	8.58385	8.54767	7.88464	8.40587	7.90204	7.96285	8.12217	8.52529	8.65447	8.38265	8.35703	8.68822	8.46078	8.52328	8.46078	8.8741	8.69392	8.09696	8.74338	8.24819	8.86164	8.44894	8.55104	8.59803	8.14531	8.29055	8.01192	9.67669	9.6373	9.58772	9.5523	9.66118	9.54306	9.67849	9.5807	9.82233	9.7365	9.56263	9.64261	9.49978	9.59338	9.80963	9.57483	9.69718	9.80066	9.4521	9.60814	9.73852	9.69161
TET2	6.00923	5.6925	5.71428	6.85024	4.92652	5.37243	5.65973	6.11099	5.83101	5.17677	5.30447	6.45197	5.66935	5.7587	5.65618	5.69116	5.82242	5.71237	5.78242	5.74285	6.04987	6.20476	5.99111	6.43497	5.52028	5.43031	5.20661	8.85491	9.00685	8.71834	8.96266	8.75798	8.91637	8.36794	8.42175	8.39123	8.19621	8.76226	8.79935	8.94844	8.90073	8.91288	9.22794	7.26772	7.87943	8.54212	8.42958	8.97351	9.20216
ARID2	8.22635	7.99988	7.76279	8.08516	7.82263	8.01973	8.0954	8.07309	8.11595	7.88011	7.2368	7.48184	7.90118	7.74892	7.65506	7.11663	7.36157	7.79246	7.71888	7.52412	8.14298	7.92395	7.94414	7.83678	8.16175	8.16175	8.14752	6.89665	6.73192	6.79727	6.49967	6.42307	6.3049	6.6083	6.55591	6.89799	6.52908	6.42388	6.82133	6.40283	6.85976	6.7441	6.72089	5.8413	6.46544	6.71674	6.56826	6.34451	6.63221
PPP6R3	8.09318	8.1031	7.82195	8.34129	7.84946	8.09988	8.13317	8.17226	8.03311	8.08892	7.86213	7.89644	8.23048	8.38169	8.23048	7.99563	7.90934	8.14377	7.94947	7.93417	8.2288	8.05817	8.00415	7.75195	8.10761	8.04969	8.10238	5.8918	5.85398	5.92817	5.88238	5.80149	5.86049	5.70092	5.76739	5.70627	5.75989	5.76072	5.64993	5.7195	5.73727	5.86271	6.00407	5.59914	5.74362	5.78845	5.79694	5.89855	5.88943
ZNF317	7.09635	7.10703	7.39135	7.53073	7.79557	7.34201	7.10449	7.28221	7.27492	7.70803	7.5834	6.61695	7.59144	7.41892	7.35201	7.78031	7.38074	7.5691	7.5865	7.29604	6.55153	6.63045	7.27279	7.0054	7.91214	7.76408	7.66961	5.18507	5.05581	5.19567	5.1001	5.09916	5.08704	5.17258	5.16866	5.19255	5.13722	5.13115	5.01319	5.22006	5.1191	5.16966	5.11395	5.18272	5.21695	5.1385	5.13755	5.18675	5.17912
HERC4	4.69987	4.25854	4.20435	4.11326	4.41882	4.54484	4.39531	4.36764	4.4034	4.32778	4.24966	4.35951	4.26242	4.31076	4.22651	4.11438	4.36486	4.27954	4.29713	4.28459	5.06506	4.72279	4.78852	4.8218	4.4209	4.2648	4.52534	7.44701	7.50644	7.58526	7.16251	7.24112	7.08232	6.9775	7.10757	6.86618	6.76239	6.93458	7.22872	6.93947	7.5181	7.42575	7.49653	6.56207	6.92196	7.25242	7.15562	6.80516	7.44387
CPNE5	7.37366	6.0869	5.02192	5.82789	7.03439	7.06091	6.47848	5.57668	6.29589	6.70584	6.0137	6.87211	6.69352	5.55513	6.78212	5.80737	5.77598	5.69006	5.12015	7.29664	6.1929	5.85486	6.68447	5.93778	5.50686	6.65967	5.32802	8.11527	8.43326	8.00496	8.28703	8.5623	7.91646	8.02108	8.16796	7.89779	8.00496	8.22161	8.25923	8.11561	8.40841	8.2199	7.73691	10.4125	8.08281	8.2288	8.30852	8.3397	7.67832
FAM160B1	6.0133	6.0164	6.08765	6.34807	6.66196	6.18504	6.3524	6.35432	6.38243	6.4845	6.43379	5.91367	6.255	6.12971	5.8712	5.83866	5.92112	6.3524	6.87683	6.25685	6.0145	5.76107	5.92072	6.33581	6.66148	6.9755	6.75154	7.90862	7.804	8.09024	7.85006	7.7527	7.82572	7.65824	8.06556	7.52694	7.42628	8.11363	8.05294	8.18357	7.89504	7.63253	8.19042	5.95625	7.2431	8.3341	7.73817	7.95861	7.71633
KIAA1614	5.97913	5.83029	6.29221	6.20476	6.0137	6.20622	6.07854	6.15151	5.92744	6.0071	6.2084	6.08843	5.96273	6.02746	6.44254	6.11671	6.18144	5.90303	6.09582	5.95411	5.85398	6.03494	5.88277	5.75517	5.81141	5.96561	6.45587	4.67613	4.59857	4.41455	4.41221	4.33337	4.54034	4.58336	4.56965	4.54998	4.57958	4.51311	4.44642	4.58799	4.49304	4.49924	4.64637	4.49174	4.71297	4.35742	4.57643	4.6083	4.31733
PRX	4.96552	4.9201	5.00678	4.96934	4.73336	5.05957	4.90658	5.05141	4.87479	4.99281	4.86161	5.06082	5.1651	4.8727	5.20003	5.01354	5.04173	4.85096	5.18909	5.07958	4.93508	4.79938	4.68471	4.95422	5.06654	4.76848	5.093	6.49735	6.20806	6.41532	6.65176	6.73981	6.40203	6.60907	6.44358	6.71368	6.59574	6.60023	6.67443	6.74366	6.44415	6.4955	6.41881	7.2132	6.55074	6.33851	6.45197	6.57228	6.29441
EPG5	4.71328	4.79044	5.41665	4.69264	4.80338	4.87894	4.78586	4.80694	5.01663	4.52849	4.97359	4.61419	4.8727	4.69722	4.64019	4.52036	4.66657	4.6151	5.0122	4.76536	4.85817	4.77853	4.76469	4.92388	5.58035	5.12882	4.96486	6.83949	6.75728	6.76714	6.3397	6.48178	6.6243	6.49507	6.43416	6.32755	6.43937	6.34451	6.7122	6.30592	6.70296	6.89131	6.64268	5.73335	6.27822	6.65089	6.52541	6.32151	6.4891
ANKRD36	6.07634	6.57228	5.73551	5.68793	6.65213	5.90774	5.96205	5.71619	6.65403	6.32297	6.51311	5.49343	6.86329	6.48214	5.71464	5.2304	6.09398	6.34565	5.97982	5.64559	6.67443	6.22471	6.64064	6.17113	6.68137	7.10851	5.99903	4.47316	4.41786	4.46095	4.69648	4.52428	4.52816	4.20732	4.38754	4.65358	4.51807	4.38055	4.06551	4.30017	4.44431	4.31991	4.08106	4.46305	4.62707	4.10457	4.01269	4.43018	4.85654
MAST2	6.69432	6.8553	6.81741	6.57668	6.54417	7.02697	6.67747	6.71771	6.65131	6.9856	6.88428	6.88519	6.6093	6.7787	6.76799	6.84082	6.98812	6.88951	6.68447	6.95137	6.71711	6.61831	6.69733	6.46325	6.87545	6.63938	6.88428	5.0685	5.17034	5.14537	5.07493	5.12742	5.07888	4.95523	5.06248	5.04608	5.05297	5.1736	5.09473	4.98664	5.51642	5.0575	5.24582	5.47563	5.03109	5.12711	5.13884	4.90729	5.07921
COPG2	4.2772	4.17318	4.09571	3.86948	3.96649	3.97461	4.03031	4.06551	4.30984	4.16759	3.98698	4.22544	4.29017	4.08918	4.05008	4.18264	3.90843	3.93601	4.11286	3.96434	4.07198	4.05984	4.06551	4.25032	3.89511	4.00724	3.79986	5.16834	5.01753	5.17422	6.0222	6.03897	5.51321	5.92392	6.33047	5.95657	6.12613	5.6584	5.13222	6.27985	4.89355	4.87858	5.14942	6.09398	6.28496	5.8413	5.8525	5.90121	5.46723
DGAT2	6.48722	5.9038	6.48138	6.43657	6.40473	6.51961	6.80865	6.34882	6.44794	5.3718	5.62289	8.109	6.43073	6.19986	6.4845	6.71002	6.22243	6.94941	6.81139	7.92601	6.10072	6.09007	6.28462	6.38282	5.62289	6.44907	6.02292	9.01643	9.27532	9.0918	9.24456	9.13592	8.95848	8.72347	8.67488	8.38785	7.91962	9.07921	9.41677	8.92036	9.40702	8.86714	9.04231	6.92917	7.81055	9.52619	9.41514	8.77534	8.81743
HECW1	5.63933	5.65035	5.32533	5.62629	5.312	5.64805	5.60642	5.43069	5.40242	5.45061	5.34351	5.53821	5.19218	5.62042	5.77465	5.51354	5.51788	5.47372	5.2576	5.82511	5.5085	5.47184	5.55658	5.35669	5.83578	5.33441	5.7735	4.07955	4.07159	3.72903	4.11815	4.06517	3.99545	3.99656	3.93571	3.90292	4.2021	4.01474	4.30494	4.19719	4.05421	3.9973	4.05479	3.88976	4.02466	4.1981	4.0336	4.01024	4.02738
TMPRSS13	6.16006	6.3524	6.66869	6.19424	5.95475	6.09122	6.29221	6.07301	6.07153	6.12756	6.38123	6.07085	5.92558	6.30412	6.39479	6.33198	6.16642	6.41881	5.99469	6.28279	6.09719	6.15218	6.00292	6.16146	6.24179	6.25359	6.19692	4.10783	4.21436	4.20537	4.08986	4.13163	4.07851	4.11286	4.12375	4.22966	4.07754	4.12632	4.14196	4.15764	4.11815	4.10783	4.09459	4.21934	4.09962	4.14708	4.23585	4.11815	4.13477
HES7	4.87993	5.09687	4.81218	4.81292	5.3257	4.7935	5.00986	4.70126	5.00225	4.9781	5.31816	4.58874	5.04443	4.9578	4.63015	5.19759	4.80943	4.96521	4.65214	4.82833	4.63706	4.95814	4.72126	5.25725	5.07356	4.77925	5.26761	6.79727	6.66059	6.59777	6.7104	6.66573	6.75337	6.61745	6.61422	6.67241	6.68894	6.89534	6.7441	7.01793	6.90439	6.69557	7.02768	7.01697	6.54534	6.66833	6.58379	6.64307	6.66953
MARK4	6.42036	6.31943	6.09045	6.39862	6.53121	6.24506	6.66126	6.44983	6.33655	6.02819	6.16179	6.47367	6.26678	6.53571	6.60953	6.70716	6.49276	6.16006	6.61957	6.53038	6.08464	6.43776	6.05203	6.299	6.55591	6.57982	6.67914	4.66857	4.56991	4.48572	4.54379	4.74616	4.52323	4.39281	4.47799	4.45889	4.48177	4.5588	4.56423	4.53235	4.81469	4.56383	4.89978	4.39531	4.5296	4.53571	4.64932	4.5672	4.59222
MRPL9	8.18441	8.45138	8.0302	8.48434	8.46281	8.64615	8.62908	8.31099	8.57935	8.55848	8.41527	7.95861	8.51603	8.46566	8.39379	8.42869	8.62545	8.60497	8.25649	8.25649	8.61046	8.49466	8.50417	8.65993	8.8902	8.84894	8.82143	6.42506	6.49967	6.3452	6.47772	6.56984	6.486	6.47286	6.49584	6.47415	6.4993	6.55868	6.55074	6.49233	6.53987	6.44836	6.39794	6.81985	6.44488	6.36193	6.35471	6.46981	6.42307
MRPL34	7.09584	7.1491	6.15352	6.53862	7.11048	6.81431	6.37025	7.35356	7.03901	7.125	7.64598	7.67332	7.46437	6.5473	6.34485	7.57709	7.43783	7.29724	7.21041	6.08031	7.11561	7.35253	7.40094	7.37489	6.82081	7.47426	6.80934	9.9362	9.65329	9.71821	9.76968	9.97833	9.5541	10.3606	10.037	10.406	10.5298	9.96915	10.2733	9.95104	9.58957	10.0792	9.19166	10.3991	10.6842	9.85292	10.0078	10.0466	9.60329
MRPL36	7.76408	8.10678	7.28801	7.85428	8.13542	7.73817	7.21041	7.94414	7.88727	8.02413	8.00199	7.80707	7.80991	7.49916	7.50454	7.84827	7.95796	7.80223	8.20668	6.92866	7.97301	8.16175	8.00128	8.23436	7.99767	7.75598	7.58901	9.37579	9.31732	9.85083	9.5154	9.48513	9.48077	10.0715	9.74718	9.97565	10.2627	9.53118	9.95604	9.72514	9.54871	9.53784	9.17113	10.0545	10.16	9.45525	9.69917	9.62117	9.66302
MRPS5	7.92883	7.99767	7.70127	7.36737	7.5452	7.79944	7.62188	7.70589	8.04902	7.694	7.91766	7.30049	7.66745	7.57831	7.42248	8.05887	7.90062	7.69592	7.67332	7.1209	8.15136	8.19787	8.01624	8.17087	7.71766	7.65261	7.74528	6.42036	6.46247	6.39637	6.48012	6.53081	6.40051	6.509	6.50083	6.44754	6.48489	6.45546	6.31396	6.47209	6.3771	6.47896	6.35122	6.58017	6.5707	6.30375	6.21452	6.43269	6.49471
MRPL57	7.86279	8.18279	7.83536	7.80739	7.76112	8.01829	7.96981	8.02713	7.91646	7.97453	7.89715	7.78934	8.04762	8.09988	8.14377	7.74178	7.94947	7.97301	7.79246	7.78528	8.17812	8.15526	7.99921	7.96774	8.13624	7.78372	8.12687	6.61148	6.54179	6.67489	6.77114	6.68174	6.52261	6.88113	6.92765	6.88113	6.85848	6.7038	6.66446	6.73766	6.57587	6.74961	6.41802	6.71588	7.11617	6.57151	6.82273	6.76048	6.72896
MRPL51	7.25142	7.38574	6.72629	6.88154	6.65715	6.53254	6.92717	7.05792	7.05143	6.99643	6.94284	7.44944	6.98791	6.78169	6.83949	7.43078	7.21462	6.82543	6.86525	6.69637	7.6369	7.5691	7.36325	7.37784	6.55952	6.81139	6.34009	10.3409	10.3755	10.5123	10.2154	10.331	10.3543	10.6014	10.5497	10.6195	10.7534	10.4942	10.5222	10.3469	10.4094	10.3991	9.97565	10.6727	10.642	10.331	10.4404	10.3543	10.4535
MCCC2	4.31643	4.16167	4.12527	4.15687	4.66158	4.24966	4.17115	4.38612	4.12847	3.96364	4.43086	4.29209	4.5367	4.18159	4.24323	4.18365	4.25069	4.1185	4.13137	3.93528	4.16567	4.26514	4.25666	4.40405	4.67311	4.66086	4.27578	6.49664	6.5151	6.59269	6.55632	6.40325	6.53213	6.76191	6.61028	6.74961	7.04204	6.58734	6.47504	6.53987	6.54455	6.79059	6.29589	6.81895	6.85668	6.40398	6.67575	6.74865	6.62908
GNB1L	4.96197	4.9204	5.32495	4.87174	5.04841	5.27906	5.00191	4.90689	5.07097	4.94497	4.80616	5.04031	4.67144	4.91869	4.98428	5.07719	4.84754	4.87003	4.60405	5.18609	4.79477	4.75861	5.19966	5.18374	5.03858	5.06082	4.97126	6.33813	6.26641	6.32297	6.3864	6.44017	6.44907	6.39201	6.37638	6.37171	6.31058	6.41374	6.48336	6.21865	6.41837	6.36794	6.42145	6.41643	6.34412	6.37595	6.38574	6.42633	6.33619
TEF	4.10253	4.19231	4.04564	3.92866	4.28367	3.9401	3.96513	4.05355	4.01949	4.04023	4.01269	4.07623	3.97881	4.06733	3.99826	4.07403	4.00416	4.05679	4.19077	4.16198	3.95068	3.90982	3.9401	3.94393	4.02738	4.10557	4.03618	6.15714	6.16217	6.01678	6.27784	6.30714	6.09582	6.43891	6.28725	6.44794	6.18387	6.30273	6.33655	6.30412	6.05524	6.12792	6.13326	6.19726	6.43937	6.29788	6.28956	6.26278	6.37351
TUBGCP6	5.8712	5.98189	5.65324	5.42552	5.84607	5.74239	5.81895	5.7709	5.95985	6.16081	6.20393	5.78772	6.03461	5.78732	5.87421	5.81141	5.67175	5.85285	5.80817	5.92817	5.79886	5.75002	5.74857	5.58448	5.91031	6.02858	5.73481	7.33838	7.41441	7.61623	7.44493	7.56839	7.08278	7.68434	7.02183	7.58465	7.37203	7.24583	7.3471	7.24583	7.32189	7.6265	7.15877	7.97985	7.46074	6.83996	7.13328	7.33274	7.5181
NBPF1	10.6969	10.8529	10.2337	10.501	10.2485	10.2598	10.198	10.7782	10.8229	10.6055	10.7124	10.2003	10.6599	10.6563	10.3469	10.4942	10.6384	10.9084	9.91242	10.5532	10.9555	10.9281	10.7572	10.6093	10.1135	10.2705	10.3409	8.53047	8.06779	8.88447	8.40841	7.96061	7.38912	8.2288	7.92323	9.21627	8.02413	8.02713	8.4814	8.30589	8.1206	8.30761	7.90345	7.67955	8.04969	6.69847	7.02494	7.86085	8.22237
EXOC4	7.70095	8.10837	7.3283	7.22021	7.85145	7.70159	7.60908	7.77311	7.77713	7.29231	7.63566	7.77783	7.60799	7.71766	7.49916	7.87748	7.71188	7.31034	7.5834	7.87052	8.04148	7.80539	7.84827	7.97526	7.45547	7.30097	7.76555	5.44232	5.35528	5.21467	5.26401	5.43799	5.35265	5.23006	5.28713	5.34873	5.20965	5.13656	5.08242	5.31483	5.0729	5.45912	5.31061	5.51142	5.30132	5.14632	5.06441	5.24965	5.38261
EEPD1	4.71661	5.39455	4.99353	5.68503	4.88282	4.69777	4.55522	5.08973	4.9378	4.5367	4.93677	5.04139	5.00264	4.90132	4.66921	5.08075	5.03512	5.07127	5.7735	5.23443	4.7521	4.91036	5.07064	5.07998	4.38172	4.8126	4.93575	6.67575	6.62	7.03579	6.28845	6.16006	6.42596	6.67405	6.40093	6.43731	6.00407	6.72265	6.78131	6.48178	6.60127	6.23272	6.67794	5.68369	6.28915	7.04043	6.78131	6.53038	6.58493
KIF21A	4.00688	3.96619	4.13477	4.44233	4.10593	3.848	3.93119	4.35951	4.56595	4.13477	4.10291	4.00482	4.30626	3.90034	3.86497	4.06621	4.17841	3.84164	3.68851	3.95911	4.80035	4.16567	4.20472	4.33369	4.09608	3.67023	3.98479	6.10316	5.8424	6.06944	5.89675	5.85327	5.213	6.05386	5.76669	5.67506	5.32725	5.42877	5.5972	5.43527	5.528	5.62211	5.69218	4.57677	6.1437	5.40274	5.53317	5.51142	5.93388
ZNF436	5.51717	5.916	6.08316	6.5877	6.03977	6.0962	6.10156	6.15496	6.09719	6.11099	5.78877	5.64108	5.92187	5.88532	5.94979	6.04583	5.82656	6.21178	6.2394	5.95945	5.72861	5.89973	5.76897	6.51172	6.09482	5.98088	6.00049	4.53235	4.54964	4.92543	3.96799	4.46587	4.06275	4.43364	3.8727	3.85843	4.43317	4.22069	4.19946	4.13627	4.25315	4.39634	4.24756	3.96205	4.09638	4.07754	4.09668	3.91731	4.55621
ASXL3	5.5807	5.58727	5.62395	5.50171	5.48497	5.594	5.60089	5.41624	5.44456	5.65071	5.78166	5.66969	5.44298	5.61538	5.70231	5.56013	5.27093	5.6146	5.82551	5.76859	5.43493	5.58448	5.76302	5.52601	5.77277	5.52973	5.53317	3.65259	3.67227	3.54018	3.60973	3.52473	3.56592	3.63841	3.43414	3.55442	3.60933	3.5049	3.65728	3.4998	3.80291	3.46228	3.61327	3.54715	3.66552	3.61283	3.55248	3.63265	3.75568
ACAP3	5.3172	5.41405	5.37075	5.47929	5.55513	5.39777	5.21801	5.49308	5.63528	5.49913	5.68434	5.20869	5.57934	5.49308	5.38336	5.67826	5.57864	5.72226	5.65509	5.48035	5.23919	5.53353	5.3185	5.11605	5.23811	5.2938	5.44562	6.6264	6.90527	6.55868	6.75337	6.71588	6.78034	6.63503	6.65631	6.69687	6.69733	6.86027	6.78709	6.63899	6.93234	6.79414	6.86573	7.12989	6.50859	6.61662	6.75872	6.68305	6.6243
CEP295	5.30248	5.13427	4.84209	5.30519	5.11877	5.32396	5.16614	5.54826	4.82012	5.12372	5.32977	4.91946	5.04942	4.91805	5.07921	4.49735	5.03599	5.51105	4.95453	4.84119	5.69777	5.44264	5.44159	4.93914	5.6981	5.34507	5.26401	6.93852	7.06477	6.93234	6.77822	6.65847	6.67665	6.90818	6.96352	7.08032	6.68969	6.68537	6.54688	6.80985	6.98972	6.88519	6.67037	6.19078	6.70142	6.5857	6.32258	6.83089	6.89618
ACRBP	8.00631	7.01746	7.81378	6.54688	8.08036	8.14238	8.23356	6.38905	6.68097	7.7702	7.37091	7.99001	8.05971	7.70216	7.71766	6.21378	6.2426	6.54688	6.28695	8.17579	7.37489	7.5877	7.81777	7.6613	7.79944	8.11128	7.67473	10.4656	10.044	9.39715	10.3725	9.8797	10.0223	9.68591	10.1811	9.90227	10.0175	10.623	10.4094	10.0032	10.642	9.8395	9.634	12.2834	10.7012	9.93404	10.9918	10.6599	9.17735
RAP1A	7.90793	7.6389	8.06033	7.57831	7.69968	7.74838	7.80338	7.7702	7.81123	7.96434	7.78372	7.80223	7.60737	7.72257	7.73869	7.89779	7.80007	7.97168	7.87814	8.00773	7.58153	7.90062	7.74649	7.5181	7.61623	7.73996	7.6433	9.04094	8.86279	8.74246	9.17735	9.05118	9.08937	9.01305	9.00277	8.95744	9.04231	9.01417	8.74432	9.22481	9.19558	8.91898	9.03125	8.85832	8.84433	9.01643	8.83709	9.19314	9.08675
CLCC1	4.6067	4.41549	3.98949	4.21739	4.35951	4.33898	4.39115	4.45453	4.78025	4.22576	4.46862	4.45151	4.48572	4.46984	4.19016	4.26747	4.27311	4.27274	4.20699	4.00146	4.77007	4.32422	4.74899	4.55277	4.23149	4.215	4.27818	5.70478	5.60354	5.68573	5.62271	5.48075	5.47338	5.72133	5.60676	5.6925	5.59914	5.5199	5.61573	5.61826	5.6039	5.53887	5.5807	5.6735	5.89637	5.60089	5.59948	5.64319	5.63855
SCARF1	5.23188	5.33472	6.63429	5.34315	5.40618	5.66718	5.66863	5.1407	5.02709	5.05544	5.25481	5.83362	5.29994	5.47674	5.09821	5.19567	5.37075	5.33411	5.60499	5.67826	5.0758	5.11369	5.21126	5.13819	5.14225	5.58797	5.28782	6.35095	7.07127	6.51021	6.53213	6.98355	6.94594	6.93655	6.32258	6.45089	7.15158	6.65213	6.80388	5.95688	7.35891	6.64433	6.45674	5.52568	6.03784	6.67162	6.16508	6.02553	6.40051
POLDIP3	4.79967	4.71907	4.81772	4.63533	4.89978	4.74684	4.70017	4.5364	4.6447	4.75899	4.8796	4.79908	4.87068	4.58906	4.73336	4.73015	4.59892	4.80158	4.69194	4.58906	4.49111	4.54518	4.73188	4.71728	4.72126	4.98428	4.96964	5.80951	5.90493	5.93232	5.86457	5.90078	5.95909	5.83904	5.95877	5.84749	5.98966	5.99945	5.79049	6.0304	5.79518	5.88575	5.96739	6.10141	5.95657	5.87328	5.94433	5.93388	6.01678
BRI3	10.1001	9.88669	10.501	10.0867	9.5807	10.1783	10.1523	9.76968	9.83546	8.99641	9.86669	10.4022	9.3523	9.86426	9.84456	10.4159	10.473	10.0153	10.312	9.71439	9.6305	9.62881	9.70443	9.76717	10.2569	10.2272	10.1928	7.20655	7.25039	7.20988	7.29555	7.30472	7.30919	7.18466	7.29664	7.1491	7.22989	7.44182	7.37306	7.21621	7.43078	7.32714	7.39465	7.15826	7.07169	7.29995	7.31907	7.26772	7.20491
TMEM132B	5.52504	5.73593	5.77738	5.69451	5.80488	5.85715	5.93498	5.86271	5.64005	5.73302	5.78701	5.45875	5.68402	5.67937	5.69187	6.10003	5.68762	5.74559	5.88532	5.83974	5.73807	5.66428	5.59914	5.59948	5.71703	5.46284	5.72351	3.6116	3.64209	3.65803	3.70963	3.71565	3.56629	3.76104	3.61984	3.69422	3.69105	3.73588	3.70293	3.66389	3.61501	3.60004	3.58523	3.77881	3.70839	3.76248	3.59691	3.56719	3.71986
HOPX	6.92342	6.65334	7.09584	6.3297	7.39188	6.76048	6.52626	7.29555	7.0054	6.91054	6.78303	6.70142	7.16134	6.969	6.62908	7.13648	6.73029	6.77519	6.8643	7.19801	7.36551	7.55315	7.31301	7.22932	6.76966	6.37128	7.05407	9.83134	9.30507	9.53428	10.124	9.98071	8.89636	10.4535	10.0792	9.80485	8.51423	9.49821	9.72699	9.2109	10.2123	9.81626	9.30211	8.37734	10.5155	9.81852	9.72158	9.32708	9.75104
KREMEN1	4.36018	4.52257	4.86315	4.42404	4.38373	4.53468	4.38269	4.43181	4.34583	4.50972	4.05507	4.47058	4.48279	4.34966	4.53571	4.59189	4.49764	4.55071	4.54586	4.74523	4.48697	4.62185	4.37651	4.40859	4.65649	4.39083	4.68379	6.71956	6.09249	6.89225	6.46788	6.7847	6.68137	6.34376	6.4076	5.61673	5.83716	6.57829	6.89442	6.10456	6.77822	6.68717	7.11093	5.36617	5.60461	6.56946	6.53414	5.84355	6.29859
HNRNPDL	10.124	10.092	9.47536	9.76968	9.8335	9.93178	9.89125	10.2485	10.2123	10.1652	9.74283	9.57879	9.97833	10.0292	9.92692	9.96703	10.119	10.1365	9.54516	9.46424	10.077	10.0492	10.1928	10.1365	9.78942	9.9362	9.96703	8.44417	8.70924	8.44312	8.83393	8.80505	8.70532	8.88447	8.5022	8.92996	8.75599	8.46368	7.76825	8.58802	8.5934	8.85241	8.4965	8.47093	8.75478	7.59276	7.69968	8.81938	9.09819
ATF3	5.9954	6.67837	8.35196	7.07127	7.40726	7.21621	7.80283	6.93326	6.75959	7.58397	7.84427	7.12292	8.10837	8.54212	8.33319	8.16102	7.94217	8.17151	8.18279	7.71122	6.29695	6.39037	6.16286	6.2581	7.54986	7.81777	8.21635	4.32806	4.37033	4.26204	4.25576	4.2668	4.43963	4.30626	4.35434	4.32176	4.56383	4.30877	4.31701	4.2648	4.32524	4.30984	4.28884	4.56151	4.43488	4.32029	4.28051	4.34095	4.65953
TTL	7.32236	7.43128	7.46286	7.3568	7.18176	7.46761	7.51644	7.25346	7.34363	7.01285	7.41161	7.48717	7.28056	7.5089	7.8788	7.35403	7.33556	7.52694	7.41441	7.5366	7.35074	7.55658	7.30426	7.04343	7.16671	6.91054	7.34528	6.04221	5.85858	5.95657	5.9998	5.87015	5.77942	5.83681	6.01265	5.88982	6.04551	5.88741	5.62007	5.73807	5.84464	5.98852	5.79986	5.90493	6.19525	5.82355	5.80191	5.80229	5.94397
SSH1	4.27067	4.57348	4.57677	4.99281	4.74963	4.54964	4.7419	4.26971	4.33076	4.19686	4.59513	4.37918	4.79139	4.7545	4.7901	4.24794	4.15764	4.17696	4.76159	4.50659	4.1915	4.15459	4.25637	4.47867	4.56188	5.39882	4.57484	6.28319	6.10316	6.15787	6.10985	6.07706	5.94605	6.05743	6.13391	6.09719	5.96068	6.17636	6.25579	6.23386	6.1233	6.01044	6.24719	5.76859	6.07777	6.45674	6.32327	5.94829	5.89637
SGSM1	6.07047	6.55796	7.12443	6.40844	6.78303	6.57151	6.37128	6.34198	6.31744	6.46509	6.66011	6.31787	6.41881	6.41532	6.42036	6.49125	6.37824	6.7547	6.72677	6.82273	6.16831	6.64268	6.55752	6.4845	6.63854	6.45954	6.55227	4.38978	4.39915	4.41059	4.37068	4.24429	4.43412	4.20603	4.3383	4.2517	4.22315	4.21806	4.3476	4.15651	4.4244	4.23036	4.33597	4.37954	4.22173	4.15764	4.2745	4.28814	4.39844
ZNF17	3.73476	3.81373	3.71223	3.74608	3.81476	3.83102	3.83173	3.78645	3.84769	3.73158	3.85592	3.78298	3.63795	3.72585	3.74259	3.79556	3.86328	3.87917	3.72743	3.74295	3.87995	4.04564	3.848	3.86365	3.90666	3.78785	3.73588	6.77679	6.88951	6.73192	6.26599	6.50162	6.52663	6.17596	6.23777	6.36712	6.23621	5.89441	6.94691	6.37234	6.89534	6.93713	6.73421	6.3152	6.15317	6.66528	6.87294	6.14633	6.43692
AMZ1	6.25319	6.37824	6.75512	6.47625	6.6822	6.60294	6.55632	6.47209	6.58057	6.43121	6.4293	6.33406	6.46744	6.43692	6.47541	6.4845	6.64549	6.75512	6.68894	6.87379	6.2933	6.49201	6.49847	6.346	6.76799	6.65292	6.7079	4.53364	4.55687	4.36055	4.5715	4.51642	4.51839	4.62381	4.52359	4.38299	4.39738	4.58409	4.48377	4.64504	4.5947	4.46422	4.49207	4.69433	4.54998	4.46454	4.45789	4.63425	4.48824
BCL6B	6.17744	6.27944	6.46544	6.29474	6.1929	6.04792	5.91974	6.10503	6.04655	6.32867	6.41681	6.22662	5.83362	6.0686	6.22587	6.23794	6.12474	6.31396	6.38282	6.36834	6.08073	6.00114	6.16252	6.12423	6.27215	6.09045	6.41071	4.42184	4.46269	4.43047	4.32495	4.36391	4.42184	4.44032	4.43558	4.39634	4.4497	4.48003	4.41184	4.41756	4.52146	4.3918	4.44642	4.29178	4.41124	4.37132	4.46483	4.54545	4.41059
MINA	4.72851	4.60307	4.61886	4.17905	4.69777	4.15164	4.20435	4.44309	4.36971	4.65155	4.94907	4.52921	4.26164	4.37509	4.00838	4.55652	4.59707	4.36869	4.56556	3.99506	4.48142	4.30655	4.60743	4.72722	4.52428	4.54628	4.72653	6.71495	6.66104	6.54841	6.83949	6.69142	6.57944	6.80665	6.57903	6.81895	6.81573	6.59269	6.49052	6.61184	6.71751	6.756	6.66314	7.0229	7.01017	6.52781	6.56069	6.60044	6.75009
FOLR1	7.50336	7.55315	7.88334	7.41496	7.41733	7.5589	7.67832	7.44387	7.00213	7.58285	6.56069	7.30919	7.56521	7.71188	7.7412	7.68743	7.69069	7.89715	6.92151	7.97049	7.50396	7.61804	7.36611	7.19438	7.60737	7.62882	8.04148	4.81218	4.85401	4.94907	4.94601	5.03743	4.97983	4.98249	4.94566	4.93914	4.87402	4.98111	4.93814	5.03312	4.90346	4.93135	5.02302	5.09723	4.86672	4.97188	4.98077	5.05074	4.92652
LST1	10.0818	10.2879	10.396	9.6373	10.6927	10.0175	10.1389	10.1554	9.71076	9.29776	10.16	10.8041	9.80485	9.79498	10.0126	10.4022	10.3812	9.86426	10.6727	10.1867	9.946	10.1676	9.9362	10.3376	10.1077	10.2598	10.0614	12.6657	12.6316	12.7109	12.3521	12.4066	12.6316	12.5319	12.3173	12.4254	12.4711	12.6798	12.6657	12.6472	12.5467	12.7109	12.4711	11.6351	12.371	12.9239	12.6316	12.6938	12.4711
JAK2	7.0117	6.71368	5.74439	5.22317	5.73046	5.78359	5.99762	6.7547	6.01892	5.87554	6.44836	6.93504	6.03309	6.02329	5.90528	5.87353	6.56255	5.43935	5.60421	5.52866	6.98972	6.86525	6.80985	6.72629	5.49106	5.70126	5.47454	8.54936	8.30328	8.16265	8.12217	8.16655	8.52529	8.24901	8.50133	8.11128	8.88227	8.153	8.35703	8.19621	8.62362	8.5352	8.6175	8.51798	8.00415	8.73602	8.25558	7.82999	8.18701
EHD1	8.25743	8.25304	9.68989	9.88207	8.62745	8.69148	9.22481	8.23048	8.22962	8.83023	8.27487	8.73699	8.76882	9.08419	9.57126	8.82536	8.51029	8.57834	8.70179	9.25806	8.72557	8.44523	8.40587	8.30684	8.59891	8.5402	9.11473	6.84548	6.94284	7.06672	7.29386	7.24024	7.12655	7.27712	7.23766	7.11561	7.15683	7.34422	7.40889	7.28648	6.88113	6.6905	7.29995	6.99069	7.15732	7.29386	7.23881	7.44062	6.83314
EXTL3	5.93612	5.54493	5.99469	5.88781	5.77392	5.90303	5.91852	5.6984	5.79886	5.94132	5.90628	6.10039	5.5815	5.74285	5.91816	5.86191	5.84641	5.90882	5.93124	6.06115	5.88011	6.08902	5.79518	5.61935	5.89714	5.84355	6.14976	7.90934	7.70803	7.9224	7.73011	7.62386	7.88464	7.75444	7.63429	7.65884	7.18074	7.97168	8.20181	7.7436	8.02791	7.70453	7.98858	7.41218	7.31841	8.04688	7.76951	7.76951	7.66894
HADH	6.43156	6.01928	5.69078	5.83144	5.94644	6.22132	6.16947	6.29113	6.28625	6.37351	6.21033	6.25425	6.32327	6.0894	6.05097	6.29029	6.33121	5.86984	5.91329	5.85595	6.49159	6.61789	6.61614	6.52261	5.87288	6.18387	5.53353	7.52355	7.43677	7.72198	7.61041	7.73749	7.41336	7.66829	7.7157	7.62518	7.79685	7.71438	7.5691	7.54467	7.66474	7.81055	7.53191	8.40404	8.00199	7.5021	7.77378	7.91646	7.70216
KIR2DL4	5.83716	5.63311	5.63627	5.73593	5.79918	5.58231	5.40502	6.6264	5.84984	5.52504	5.83248	5.42321	5.59217	5.8721	5.81761	5.88695	5.3428	6.12576	5.98591	5.71393	5.46318	5.62325	5.93006	5.38225	6.07815	5.46027	5.46623	3.76431	3.63552	3.74823	3.76104	3.81141	3.6707	3.66183	3.55156	3.64787	3.93638	3.71474	3.64917	3.5534	3.73438	3.69264	3.69105	3.41134	3.63093	3.6841	3.66351	3.50185	3.73819
LILRB2	8.54936	8.64615	8.30508	8.2426	8.48799	8.43695	8.59541	8.59803	8.11987	7.70272	8.71639	9.32219	8.53706	8.42262	8.8204	9.03013	9.06183	8.10978	9.3523	8.89513	8.77093	8.44312	8.56143	8.87539	7.93171	8.26428	7.98129	11.0684	11.3357	11.269	10.872	10.7782	11.5526	10.8229	11.0102	10.8446	10.9084	11.0478	11.0049	11.2518	10.8401	10.9229	11.3246	11.0849	10.5263	10.7992	11.0684	10.8184	11.1285
SLC19A1	5.33641	5.7231	5.56629	5.4397	5.16216	5.46391	5.52205	5.46358	5.47853	5.33375	5.51755	6.12114	5.23443	5.39206	5.4218	5.6057	5.69777	5.41086	5.77194	5.83362	5.3172	5.27906	5.35385	5.29418	5.33901	5.27297	5.02513	6.99112	7.141	7.43677	6.92866	7.00454	6.99689	6.79926	6.98355	6.87592	6.61957	7.27055	7.51995	7.08542	7.06434	6.9706	7.59687	6.14156	6.45954	7.39465	7.21276	6.86525	6.95137
CACNA1A	4.33559	4.23286	4.04784	4.37582	3.94697	4.52592	4.41424	4.41091	4.45564	4.45825	4.50725	4.54379	4.48697	4.45421	4.67683	4.6438	4.4867	4.43621	4.05847	4.62502	4.20086	4.48444	4.30494	3.99656	4.41786	4.25487	4.37415	5.70998	5.95507	6.08806	5.55767	5.75214	6.09157	6.00261	6.27401	5.57934	6.46398	6.11709	5.6992	6.23043	6.0741	6.07085	5.65509	6.55796	5.59256	5.70814	5.36466	6.02932	5.4187
C1orf68	5.53471	6.03711	5.85131	5.67691	5.63372	5.70442	5.92072	5.62075	5.62395	5.94979	5.76669	5.71542	6.00292	5.74329	5.66615	5.77233	5.61349	5.74198	5.64286	5.82906	5.45829	5.59815	5.61573	5.77428	5.89819	5.8421	6.5434	4.44857	4.52692	4.34478	4.53807	4.54094	4.57812	4.18681	4.35402	4.66125	4.49735	4.56134	4.45324	4.5296	4.54518	4.45662	4.41882	4.38908	4.40064	4.52428	4.37714	4.38908	4.38269
DVL1	6.59777	7.00454	6.36158	7.04541	6.78709	6.63539	6.93604	6.95087	6.89062	7.48354	7.11093	6.72217	7.33325	6.89932	7.0112	7.125	6.89354	6.90527	7.02717	6.54688	7.02441	6.84764	6.59342	6.89799	6.67837	6.96581	6.71536	8.64502	8.61976	8.53706	8.66411	8.79731	8.56329	8.85491	8.5381	8.87065	8.79935	8.80054	8.56535	8.79391	8.56429	8.76025	8.5605	9.13592	8.81522	8.41274	8.38444	8.70924	8.6473
MAP2K7	4.93544	5.214	5.14985	4.77925	4.90594	5.09401	5.01084	5.15399	4.77543	5.39628	5.48185	5.18872	5.24732	5.15465	5.2938	5.15465	4.91453	4.97522	5.21233	4.74934	5.20906	4.86416	4.94391	4.96654	5.59815	5.15329	5.39382	6.65089	6.65763	6.66233	6.51874	6.53038	6.64064	6.51473	6.52582	6.66912	6.54179	6.71536	6.68537	6.68537	6.62509	6.68894	6.82273	6.61304	6.49507	6.63429	6.55907	6.63264	6.62555
PTPRN2	5.48881	5.57302	5.46965	5.3158	5.6119	5.30416	5.40722	5.55183	5.38109	5.46623	5.68537	6.3864	5.30478	5.19155	5.12814	5.57141	5.38746	5.32607	5.73481	5.99263	5.88198	5.42999	5.7405	5.63528	5.14798	5.34992	5.58382	6.71624	7.47147	7.71066	6.91395	5.94541	7.11617	7.38806	6.97605	6.41294	6.19259	7.08485	7.09108	7.87943	7.48991	6.06632	6.9562	5.63855	6.68932	7.58592	6.54027	6.96956	6.44836
TNPO2	4.48936	4.77412	4.50899	4.56991	4.57677	4.60246	4.53866	4.62446	4.45825	5.05391	4.87003	4.73015	4.87826	4.61419	4.66493	4.93848	4.8987	4.85066	4.52816	4.7071	4.67311	4.85717	4.60468	4.71699	5.04942	5.20997	4.93544	6.19259	6.49735	6.28167	6.01534	6.12288	6.17636	6.15639	5.9972	6.23846	6.04293	6.04442	6.20279	6.12576	6.2206	6.20096	6.23895	6.37938	6.08211	6.03631	6.08976	6.00084	6.18245
POLR1C	6.70296	6.44206	7.18176	7.15779	6.85447	6.63429	6.43039	6.84214	6.80885	7.32297	7.20715	6.55192	7.17662	6.88666	6.9586	6.54645	6.75062	7.03579	6.72853	6.45089	6.39518	6.22552	6.39976	6.77002	7.07873	6.91008	7.10549	5.67691	5.66394	5.78877	5.45638	5.75104	5.47785	5.38187	5.13189	5.56995	5.34384	5.14438	5.65509	5.42321	5.58561	5.77738	5.42841	5.40379	5.3895	5.75433	5.56535	5.3721	5.73013
TRIM24	5.08733	4.73213	4.88187	6.18878	4.95236	5.05106	4.8544	4.96283	4.96255	4.90625	5.12882	5.40421	5.18439	5.05931	5.36134	5.23534	5.2726	5.07752	5.26136	4.71871	5.26197	5.23844	5.18872	5.04872	4.77543	5.03006	5.00124	7.71122	7.54053	8.08824	7.6837	7.92395	7.97985	7.694	7.81451	7.88088	7.39246	7.92323	7.50509	7.84088	7.75686	7.64264	7.5678	7.36904	7.65689	7.55562	7.59276	7.91895	7.87748
LILRB3	8.74432	9.28892	8.96034	8.63431	8.92736	9.05837	8.96647	8.86164	8.52232	8.05121	8.19547	9.51976	8.50624	8.76662	8.93586	9.38682	9.44601	8.95053	9.10927	9.57126	8.91405	9.13323	9.01804	8.95527	8.44417	8.46566	8.67587	5.70126	5.72752	5.46508	5.60059	5.86726	5.82691	5.62667	5.67549	5.894	5.64183	5.66428	5.75907	5.88047	5.92187	5.72717	5.81895	5.68832	5.59538	5.83325	5.7622	5.8816	5.80264
NCOA3	8.58288	8.67795	8.18279	8.45812	8.18617	8.22058	8.29319	8.46824	8.50812	8.75599	8.35369	8.15443	8.65868	8.58603	8.8039	8.05437	8.60765	8.70179	8.19042	8.32676	8.60852	8.46368	8.66733	8.3207	8.55848	8.2199	8.45521	7.11561	7.02717	7.04898	7.06616	6.86573	6.89442	6.88806	7.08333	7.15299	7.08696	6.93504	7.16082	7.05658	6.94739	6.93234	7.11617	7.06523	6.94496	6.9455	6.88622	6.88666	7.08431
ENC1	7.30754	6.88806	8.16265	7.90062	7.28536	7.94217	7.68927	8.25219	8.14531	8.09318	7.86145	6.7453	7.45606	7.26613	7.36551	8.24977	7.41064	7.57778	7.42005	7.94796	7.48488	7.30426	7.08032	7.37423	7.4475	7.08032	7.6815	6.38755	6.01825	5.91136	6.96304	5.97806	6.13457	5.56726	6.03531	5.7697	5.72861	5.76145	6.10841	6.00009	6.02441	6.05421	6.41036	6.13545	6.48178	6.30038	6.9775	6.37977	5.69039
SMAD5	4.41882	4.51898	4.36764	4.28502	4.48936	4.54272	4.44492	4.66219	4.54121	4.36292	4.67452	4.34319	4.38648	4.38172	4.24996	4.31537	4.29745	4.50274	4.16697	4.50371	5.14632	4.5937	4.80796	4.30405	4.99247	4.66055	4.51807	6.34684	6.29221	5.99903	5.96028	5.67506	5.98792	6.04109	5.94295	5.97806	5.70998	5.61605	5.86604	5.99903	6.22362	5.94979	5.85398	5.5507	6.18964	5.72752	5.58695	5.92351	5.94683
LPAR2	7.04486	7.53998	7.4537	7.15732	7.54629	7.57709	7.61041	7.10188	7.27889	7.46761	7.47797	7.383	7.26366	7.03528	7.21041	7.16193	7.08794	7.33784	7.3163	7.38806	6.96581	6.92439	6.77002	6.99217	7.50509	7.46203	7.34422	10.0663	10.3725	10.7617	9.98833	9.8395	10.2272	9.6879	9.83134	9.60329	9.20377	10.1523	10.3088	9.72334	10.2337	10.2764	10.5123	7.89563	9.44601	9.54871	9.75915	9.70252	10.1867
TNFRSF10C	4.96934	4.99715	6.05097	4.56117	4.72021	5.14367	5.19189	5.11642	5.10734	4.35434	4.61154	8.45888	4.51642	4.7009	4.69158	5.02264	4.89321	5.54645	5.44422	7.01793	4.58409	4.90307	4.64536	4.74581	4.34349	5.05106	4.52785	9.08675	9.35995	9.54516	9.28762	9.1878	9.18132	8.84773	9.23587	8.9782	8.20965	9.43518	9.77521	9.14535	9.04491	9.01514	9.55751	5.12055	7.92467	9.76968	9.49177	8.91038	9.13323
TSC1	7.28751	7.52383	6.76966	7.04435	7.0139	6.84311	6.73839	7.21132	7.26147	7.62822	7.15015	6.87728	7.25617	7.0006	6.73945	6.9755	7.44153	7.27889	6.89932	6.98737	7.41	7.2382	7.40225	7.27712	7.11561	6.88133	6.83314	5.7323	5.6584	5.68686	5.72351	5.57905	5.7778	5.64038	5.70748	5.76669	5.67584	5.82163	5.66146	5.68011	5.90697	5.80633	5.65875	5.77465	5.61826	5.51224	5.5453	5.74928	5.84607
USP4	8.98054	9.12934	9.32708	9.08937	9.22367	8.88104	8.94125	8.92864	9.1878	9.11603	9.06971	9.48203	9.14252	8.88893	8.75259	9.04231	9.03523	9.07394	9.21783	8.99283	9.22481	9.08419	9.04874	9.20496	9.27532	9.33772	9.08937	10.7087	10.9039	10.9395	10.7782	10.6315	10.8229	10.6683	10.7439	10.8529	10.473	10.8229	10.9084	10.7405	10.587	10.7291	11.0241	10.1001	10.39	10.501	10.6195	10.7252	10.809
ELF3	5.59052	5.83904	5.9907	5.69748	5.64405	6.17113	5.99437	5.71542	5.58348	5.66283	5.33578	5.56692	5.33506	5.82989	5.8439	5.96347	5.90565	6.05097	5.90628	6.1314	5.55513	5.82871	5.54406	5.4236	5.67252	5.69953	5.97015	4.03822	4.34349	4.21114	4.23149	4.20537	4.10489	4.01413	3.99382	4.18681	4.25993	4.11191	4.21739	4.33305	4.30049	4.16664	4.2286	4.09387	4.08762	4.03182	4.16759	4.04822	4.17696
ARPC5	9.60329	9.60138	8.94595	8.68714	9.13442	8.76551	9.06469	9.36299	8.72047	8.60945	8.94472	9.56451	8.77203	8.83393	8.8741	9.286	9.45043	8.67162	8.79391	8.71945	9.286	9.73081	9.69365	9.7365	7.72701	8.40587	8.33882	11.3246	11.2352	11.4991	11.5165	11.3588	11.5991	10.9182	11.2018	11.0575	11.0631	11.1443	11.0376	11.415	11.4384	11.3246	11.7098	10.6842	10.9131	11.2812	11.3186	11.2941	11.3115
COL18A1	5.55842	5.7778	5.62253	5.91479	5.88905	6.29624	5.90697	5.70748	5.9129	5.27127	5.0726	6.72896	5.87387	5.44952	6.37234	6.28057	5.67624	6.17556	5.66009	5.97416	5.95445	6.22945	5.35492	5.5457	5.52866	6.4207	6.12288	7.66894	7.992	7.6232	7.16991	7.88011	6.93135	7.51309	7.19268	7.76168	7.35508	7.98129	8.39713	7.59453	8.21205	6.497	7.20019	6.36754	6.88428	7.49164	7.49713	7.28702	6.93852
CD300A	7.15107	7.10188	7.86213	6.30949	6.50943	6.57381	6.52464	7.43078	7.22772	6.84584	7.19162	7.7313	6.93947	6.77822	6.60742	7.53488	7.32421	6.79684	7.09215	7.10644	7.42302	7.60442	7.35306	7.2218	6.57349	6.49318	6.255	11.1285	11.3482	11.3861	10.9962	11.0478	10.9476	11.0526	11.0151	11.0911	10.4871	11.0326	11.1501	10.9131	11.0006	11.1078	11.2812	10.0466	10.7167	11.0376	11.0241	10.5837	11.2466
GUCY1B3	5.70708	4.17453	4.17176	4.00874	5.15174	5.79156	5.41056	4.14573	4.41184	4.43086	4.12527	5.81388	5.19355	4.78367	5.17912	4.34187	4.15164	4.22135	4.09105	6.20096	4.51211	5.06816	5.94504	4.46616	4.16132	5.63023	4.32384	7.05095	7.27383	6.92664	6.66314	7.45778	6.77636	6.34271	6.83173	6.64977	6.93234	7.35775	7.06144	6.84973	7.08743	6.51095	6.67241	8.90204	6.94647	7.18311	7.55562	7.31953	6.42506
PPT2	6.90668	7.48415	7.31245	6.94099	7.3695	7.16887	7.20655	6.90439	6.94442	7.21343	7.13799	7.13799	7.04744	6.97209	7.27163	7.11197	6.93412	7.09789	6.99546	7.47469	6.95595	7.05443	6.969	7.19381	7.27767	7.38173	7.34975	5.65767	5.69039	5.72279	5.6701	5.63627	5.76859	5.78914	5.66935	5.75104	5.73841	5.83786	5.75319	5.8243	5.90961	5.67428	5.72028	5.86233	5.68762	5.82586	5.76107	5.74161	5.5475
TNFRSF10D	4.27274	4.44103	4.41251	4.47019	4.6154	4.12097	4.36256	4.19374	4.2613	4.37218	4.36764	4.32029	4.47929	4.16039	4.18584	4.37882	4.34478	4.25666	4.50659	4.16634	4.07403	4.29911	4.11515	4.61448	4.4636	4.1643	4.20178	5.59887	5.66115	5.49037	5.41014	5.71042	5.51949	5.48959	5.58409	5.62437	5.83101	5.64993	5.43422	5.60606	5.44524	5.79116	5.47712	5.58382	5.76707	5.55037	5.53395	5.59777	5.532
TFPI	3.43371	3.43229	3.60724	3.7988	3.54454	3.5534	3.66857	3.3714	3.46284	3.43271	3.30152	3.44172	3.57283	3.41946	3.50088	3.37079	3.3675	3.45005	3.33643	3.63595	3.47911	3.43229	3.59822	3.62386	3.44303	3.71689	3.58812	5.69322	5.80951	5.26857	5.50887	5.6747	5.54113	5.25658	5.85208	5.35422	5.64319	5.75947	5.63655	5.45912	5.66539	5.26067	5.5129	7.58397	5.92187	5.83974	6.71956	6.21528	4.99915
KIR2DL3	6.30832	5.76739	6.05171	6.24995	6.70265	5.92155	5.36644	7.25668	6.25033	5.58974	6.16543	5.67215	5.98189	6.47504	6.23777	6.99069	5.61952	6.59419	6.58289	6.6636	6.34974	6.64549	6.8526	6.17335	6.62951	5.53821	5.82408	3.74574	3.59873	3.31499	3.88754	3.50443	3.30152	4.43364	3.68944	3.11128	3.33363	3.42254	3.46178	3.62213	3.38229	3.52225	3.23221	2.95586	4.31615	3.47717	4.34231	3.32977	3.73856
VEGFA	7.10703	8.42534	9.3406	9.33492	8.57123	8.31898	9.19558	7.55562	7.14815	7.32651	8.44793	8.14451	8.34657	9.48513	9.90692	8.57227	7.55059	7.51703	7.61205	8.17226	6.45463	6.81573	7.91646	7.4763	9.05837	9.5413	10.0843	6.14844	6.09045	6.20023	6.09082	5.85749	6.21143	6.16252	6.18245	6.18035	6.10102	6.16252	6.46868	6.06159	6.01081	5.97661	6.19006	6.38462	6.08277	6.23981	6.19144	6.05279	6.16575
PER1	9.13971	9.46567	9.51817	8.75599	9.60628	9.70103	9.87498	9.55594	9.438	9.62306	9.12809	8.84327	9.58772	9.68051	9.60138	9.14907	9.20377	9.33013	8.9951	8.87973	9.10927	8.63639	8.64099	9.01183	9.20077	9.41365	9.78105	4.86614	5.60171	5.06142	5.40907	5.14867	5.33611	5.36433	5.09241	5.72569	4.93379	5.5807	5.00782	5.7806	4.84149	5.25898	5.30416	5.23642	4.96129	5.1939	5.12184	6.01265	5.89019
DSCAM	5.25658	5.80488	5.83063	5.37672	5.67252	5.45353	5.58727	5.27768	5.29452	5.48075	5.46391	5.60934	5.61793	5.38848	5.42841	5.47526	5.56562	5.58974	5.54859	5.50466	5.45709	5.38474	5.47526	5.42701	5.52902	5.53919	5.7116	3.22332	3.38652	3.458	3.34661	3.40812	3.57183	3.43625	3.35096	3.51777	3.51123	3.54218	3.51528	3.43806	3.73199	3.56719	3.34969	3.39861	3.36874	3.38346	3.48457	3.4661	3.40082
KMT2A	4.37682	4.1098	4.32349	4.37682	4.61006	4.46002	4.40928	4.22194	4.19192	4.54034	4.28431	4.18128	4.63569	4.63706	4.49636	4.19478	4.41221	4.57887	4.19016	4.34833	4.58974	4.44534	4.52219	4.35308	4.5079	4.54518	4.66723	6.15678	6.1386	6.16217	6.16325	6.15639	5.99505	6.20279	6.10141	6.38195	6.26166	6.24949	6.16693	6.13787	5.98189	6.0308	5.92039	6.22788	6.36037	5.90338	5.98658	5.90528	6.17224
LILRA1	6.75062	6.39754	5.55876	4.9899	6.18211	6.19866	6.11099	6.80304	6.58214	5.61605	6.58852	7.17604	6.18354	6.34412	6.25067	7.05843	7.35074	5.73628	6.57757	5.94433	6.73566	7.01793	6.62392	6.88806	5.36213	6.05778	5.46581	7.68927	7.73869	7.75808	7.60799	7.30524	8.09988	7.46491	7.75444	7.72441	7.66894	7.67591	7.89001	7.97659	7.53831	7.49713	7.60621	7.50825	7.3695	7.77087	7.69708	7.82496	7.55124
TNFRSF25	6.09482	6.46788	6.19046	6.94496	6.28625	6.60616	6.86809	5.96379	6.64814	6.42466	6.25103	5.85166	6.76495	6.61662	6.56624	6.06278	6.12576	6.42388	6.13248	6.13817	6.09398	5.97198	5.93743	6.05844	7.16553	7.13601	6.69227	7.50759	7.86145	7.93718	7.88199	8.18701	7.79433	8.20818	7.59092	8.23356	7.89076	7.94285	7.81319	7.66961	7.73996	8.01829	7.61564	7.08485	7.97847	7.46257	7.67277	7.78992	7.90493
BACH1	6.64268	6.17636	7.92672	7.25986	6.80053	6.79199	6.68305	6.73192	6.59148	6.73819	6.16364	6.92619	7.02047	6.89489	7.36499	6.77344	6.69389	7.23195	7.82427	7.25401	6.01415	6.39159	6.47458	6.6989	6.94284	6.82721	6.81895	4.86219	4.89831	4.91805	4.88945	4.87174	5.10457	4.91296	4.8967	4.74899	4.98077	4.8868	4.82833	4.69955	5.00124	4.54094	4.99579	4.70341	4.47387	4.78475	4.88474	4.85341	5.06506
HOXA7	5.57559	5.63023	5.36886	5.84168	5.32254	5.56666	5.61349	5.83681	5.8922	6.35395	6.1174	5.48959	6.12537	5.86457	6.07551	5.78946	5.88653	5.93006	5.55842	5.66615	5.84566	5.69322	5.69078	5.36784	5.73404	5.58382	5.50395	4.04058	4.33958	4.46923	4.18365	4.42979	4.37102	4.23443	4.45151	4.19606	4.15496	4.24118	4.1413	4.17421	4.13776	4.28614	4.18982	4.00802	4.25487	4.32422	4.27644	4.15417	4.45421
HSP90AA1	11.1964	11.2018	12.3015	11.5354	11.6068	11.4916	11.6931	11.2812	11.7098	11.6351	11.4451	11.0849	11.5444	11.4768	11.269	11.2182	11.3186	11.1443	10.8529	11.0684	11.4847	11.5079	11.1674	11.5165	11.269	11.2575	11.3063	9.39202	9.49352	9.29636	9.25806	9.55924	9.39715	9.13075	9.22367	9.29636	9.38682	9.17735	8.84433	9.27833	9.286	9.80255	9.4521	9.11603	9.39892	8.73699	8.6651	9.60814	9.70103
CLCN3	6.50779	6.19046	5.84862	6.31143	6.64977	6.63635	6.67037	5.6131	5.74779	6.05066	5.74559	6.60532	6.09685	5.86726	6.55227	5.40873	5.54332	5.64629	5.06082	7.043	6.64549	6.74735	6.7538	6.61789	5.5328	6.44206	6.02703	7.90793	7.84882	7.73011	7.57831	7.5101	7.62118	7.29279	7.70095	7.52226	7.58153	7.80739	7.80144	7.44123	7.61929	7.5834	7.60384	8.58288	7.81188	7.59812	7.86213	7.71633	7.30874
ADAM20	5.09793	5.26514	5.33578	5.14537	4.95486	5.32081	5.3218	5.15157	5.10905	5.14798	5.19872	5.06379	5.02837	5.16935	5.15465	5.27622	5.25789	5.53238	5.05851	5.54789	5.24582	5.0632	5.19641	4.9899	5.39344	5.1392	5.44593	3.40296	3.54633	3.30919	3.57101	3.28889	3.71305	3.28574	3.51974	3.46766	3.51475	3.52473	3.51528	3.45978	3.56013	3.48364	3.50185	3.34477	3.51475	3.32214	3.50088	3.52225	3.48314
ATXN7	9.58603	9.43956	9.39202	9.38682	9.02618	9.14657	9.00806	9.98314	9.88207	9.67075	9.42185	8.76882	9.31907	9.2078	9.26939	9.15027	9.01923	9.75915	9.1761	9.17991	9.13442	8.91767	9.14907	9.29776	8.91176	9.26346	9.02752	7.5822	7.7496	7.59092	7.18615	7.37306	7.58397	7.21366	7.16403	7.05491	7.21226	7.29604	7.41892	7.23558	7.37544	7.54113	7.68305	6.4955	6.81573	7.11252	7.06189	7.10757	7.56147
PLD2	6.29113	6.60532	6.10985	6.10503	6.55113	6.44189	6.38424	6.30412	6.22507	6.23777	5.81573	6.52424	6.40165	6.45912	6.59183	6.62998	6.21452	6.00559	6.29936	6.24097	6.3879	6.44754	6.25286	6.18108	6.22431	6.31219	6.57027	5.08418	5.04413	4.9201	4.97746	4.91132	4.93346	4.90766	5.00422	4.94803	4.93748	4.71565	5.05141	4.85132	4.82799	4.88577	4.90042	5.27733	4.9135	4.91036	5.02972	4.84966	5.07824
ADCY3	5.06883	5.42666	6.21112	5.52902	5.71582	5.07386	5.3185	5.08282	5.23231	5.28995	5.31754	4.87334	5.59365	5.16483	5.37283	5.36289	5.17785	5.12947	5.089	5.63372	5.07034	5.00422	5.12882	5.24548	5.58974	5.98447	5.53125	7.43783	7.66961	7.47365	7.68632	7.94947	7.62386	7.67092	7.7496	7.56213	7.88727	7.68434	7.53073	7.60442	7.61742	7.60321	7.47426	9.16732	7.67714	7.52759	7.7182	7.86996	7.54571
STK38	7.41566	7.35253	7.05792	6.80845	7.17662	7.27938	7.22238	7.2233	7.14522	7.15976	7.16453	7.16991	7.01839	6.99268	6.93762	7.01996	7.11143	7.14383	6.93326	7.06043	7.72951	7.93569	7.72951	7.63367	6.90388	7.05491	7.1991	11.5444	11.5814	11.6447	11.0631	11.2867	11.1735	11.3115	11.1501	11.269	11.2247	11.0911	11.3544	11.0849	11.4316	11.5277	11.3998	10.7948	11.1674	11.3246	11.1896	10.8616	11.4316
CLIC1	11.1195	11.3588	11.3246	11.3482	11.2405	10.9395	11.1131	11.2018	10.9131	10.6384	10.9865	11.4077	11.0849	11.0049	11.0789	11.3482	11.1554	10.9281	11.4316	11.1238	11.1078	11.1195	11.1735	11.3418	11.0849	11.1554	11.3115	12.4545	12.5654	12.4254	12.5941	12.6798	12.6798	12.6095	12.6316	12.4864	12.5033	12.6095	12.6316	12.5798	12.6657	12.5319	12.6657	12.3015	12.5319	12.8807	12.6657	12.5319	12.5798
SH3RF3-AS1	3.29898	3.20559	3.1473	3.30919	3.22816	3.23563	3.20477	3.31772	3.16529	3.21394	3.46766	3.49445	3.17442	3.2397	3.21481	3.31113	3.35158	3.31841	3.36982	3.16886	3.11029	3.27909	3.16757	3.35158	3.45221	3.28693	3.68769	5.5407	5.52568	5.44487	5.52533	5.58592	5.53951	5.5598	5.71199	5.594	5.7078	5.63933	5.64215	5.64319	5.6293	5.54645	5.87049	5.68537	5.38598	5.52942	5.59052	5.64108	5.58622
PLXNC1	8.12927	7.94721	8.30922	6.89839	7.76231	7.25401	7.14484	7.68084	7.62822	6.98651	7.7066	8.90425	7.26041	7.15197	7.08232	8.06468	8.07972	7.21226	8.1575	7.76055	7.91646	8.30922	8.12133	8.42869	7.30278	7.57141	6.82133	10.2218	9.7288	9.90692	10.0569	9.8847	9.70252	9.36465	9.61016	9.30944	9.15274	9.71821	9.39545	9.6305	10.0175	9.6879	10.3634	7.86213	8.71129	10.0054	9.64261	9.40249	9.6409
GTF2I	8.38699	8.45245	8.04068	7.86695	8.18279	8.3207	8.08669	8.2949	8.23203	8.42605	8.16265	8.41451	8.13624	8.03682	8.05817	8.23945	8.26428	8.46476	8.14298	8.06389	8.49831	8.56734	8.43409	8.274	8.49262	8.29319	8.36508	4.0113	3.95534	3.9163	4.13885	4.16974	4.28166	4.26046	4.31405	4.15105	4.30372	4.29948	4.0236	4.31076	3.99578	4.12097	4.01731	4.26971	3.94281	4.17487	3.98846	4.33433	4.2057
NOS1AP	6.38159	6.43269	6.92297	6.40633	6.60452	6.39976	6.40591	6.51311	6.52908	6.77002	6.22976	6.337	6.38574	6.34924	6.34009	6.45912	6.14667	6.54615	7.13747	6.81985	5.8725	6.46827	6.34255	6.49967	6.64768	5.94252	6.64977	4.82249	4.90012	4.7935	4.82903	4.96858	4.98631	4.6881	4.88187	4.64831	4.72206	4.74125	4.84272	4.87206	4.77181	4.86017	4.93575	4.68566	4.71699	4.86644	4.77007	4.77574	4.71066
RGS14	6.05565	6.337	5.58868	5.69322	5.97236	5.70054	5.7778	5.97806	6.0741	5.98088	6.22627	6.50345	5.94866	5.88613	5.92522	6.45751	6.15533	5.92708	5.86491	5.5692	6.19491	6.40011	5.97164	6.09685	5.69777	5.83904	5.85595	7.23558	7.23928	7.46606	7.13747	7.09936	7.09448	7.26567	7.28163	7.17499	6.86378	7.21791	8.00908	7.05292	7.14056	7.12443	7.78934	6.93655	6.84369	7.76231	7.55315	6.95816	7.04541
TOM1L2	7.03528	6.50695	7.38074	7.48991	6.81191	7.48245	7.46407	7.1792	7.08849	6.95772	7.225	6.78303	6.74273	7.59427	7.40889	7.33616	7.13133	7.54934	7.40025	7.76168	7.10937	7.40945	7.10872	7.03239	6.82721	6.76761	7.24476	5.54859	5.62896	5.57377	5.51949	5.58313	5.62957	5.52973	5.52462	5.64183	5.53353	5.64805	5.61497	5.60026	5.85786	5.55399	5.73871	5.70442	5.47338	5.57634	5.60026	5.62706	5.56837
DHX38	6.72354	7.3715	7.2035	7.31301	7.00115	7.08333	7.0683	7.2368	6.85848	7.28221	7.35253	6.84504	7.22872	7.09686	7.28388	7.07169	6.98258	7.56213	7.39562	7.11617	6.94647	6.9567	6.96199	6.56341	7.32994	7.35143	7.3146	8.42958	8.62172	8.36595	8.41008	8.44223	8.45812	8.43961	8.09761	8.6175	8.32778	8.28602	8.55196	8.23436	8.31721	8.59622	8.61261	8.61357	8.13542	8.2232	8.37647	8.28425	8.40673
SDCCAG8	4.49569	4.35771	4.27538	4.29477	4.0439	4.45696	4.4636	4.40859	4.67281	4.2452	4.05008	4.22253	4.24186	4.43828	4.34656	4.22432	4.56934	4.37815	4.08695	4.05507	4.91978	4.79077	4.60276	4.6896	4.1234	4.27311	4.22102	6.39637	6.16508	6.25539	6.0452	6.03598	6.02892	6.23123	6.45429	6.11968	6.23206	6.21378	6.02969	6.2122	6.23895	6.2561	6.09157	6.57903	6.46827	6.21143	6.14264	6.23468	6.18572
CWC27	6.64235	6.20138	5.76443	4.96858	5.59188	5.05882	5.73192	6.56421	6.87506	6.85356	6.88154	6.44566	6.43571	5.78662	5.31614	6.22132	6.26478	5.29318	5.72207	5.13055	7.27712	7.1472	6.83863	7.13328	5.44422	5.49273	5.83643	7.38574	7.40505	7.26818	7.57211	7.53191	7.49164	7.78591	7.76001	7.75444	7.96774	7.75444	7.4351	7.7052	7.47255	7.42861	7.20715	7.79487	8.05735	7.30328	7.48936	7.67955	7.42628
DNPH1	6.385	6.28725	5.92628	6.03531	6.44295	6.27443	6.46281	6.34724	6.41374	6.68894	6.67533	6.23701	6.57869	6.41881	6.28956	6.34771	6.44525	6.23621	6.17556	5.78701	6.14483	6.32085	6.48214	6.15076	6.24632	6.51137	6.43416	7.83867	7.71438	7.83467	7.93352	7.91708	8.10761	8.45764	8.0422	8.60765	8.78046	8.39804	8.13716	8.14082	7.89984	8.00773	7.57952	8.543	8.64818	8.24725	8.35611	8.15526	8.09696
CYB561D2	7.5003	7.47685	7.35022	7.30975	7.28648	7.33556	7.49046	7.6887	7.52293	7.44493	7.53946	7.73065	7.59092	7.46437	7.19381	7.66474	7.38122	7.60353	7.45606	7.64461	7.65567	7.6403	7.54467	7.54571	7.27889	7.21791	7.29724	8.65868	8.79609	8.67272	8.79169	8.71234	8.79609	8.98853	8.99394	8.96138	9.0364	8.80155	8.99641	8.85352	8.73602	8.80261	8.84327	9.14535	9.12665	8.84656	8.95527	8.82536	8.8284
NPRL2	6.98355	6.94442	6.98602	6.62509	6.9562	6.91201	7.02677	6.9455	6.84128	6.99874	6.72354	6.8417	6.96304	6.89618	6.62045	6.81339	6.75552	6.88113	6.64018	6.97932	7.13747	7.26459	6.97157	7.0485	7.23307	7.07272	7.06878	8.84894	8.9054	8.92036	8.90813	8.90324	8.72453	8.97026	8.59712	8.90204	8.55284	8.71458	8.82536	8.61637	9.17991	9.11473	8.83393	8.45812	8.91534	8.67042	8.54499	8.68487	8.96896
LILRA4	6.3584	7.0054	5.55842	6.83816	6.08806	7.05043	7.03758	6.81895	6.90135	6.37786	5.70306	6.79834	6.19866	6.97157	7.15899	7.47797	7.29841	7.1491	6.25173	6.6989	6.76048	7.13031	6.50977	6.95227	6.03442	6.01604	6.96806	5.01524	5.08314	5.3319	5.42	5.12776	5.38279	5.33264	5.38187	5.50502	5.35265	5.25964	5.36644	5.56666	5.27062	5.44338	4.95142	5.43643	5.57789	5.26609	5.73593	5.37886	5.3257
PPIE	5.95688	6.05136	5.16077	5.33264	5.54148	5.76782	5.74559	5.86303	6.24671	6.00049	5.92392	5.88943	5.99149	5.79518	5.70306	5.96602	5.95985	5.57107	5.30682	5.57709	6.19832	6.06238	6.19658	6.11709	5.42255	5.55908	5.44389	8.18441	8.11987	8.19864	8.23604	8.36508	8.10147	8.23945	8.26703	8.16175	8.23048	8.16868	7.86344	8.32353	8.04829	8.48434	7.93786	8.47186	8.4965	8.03839	8.15443	8.31099	8.23356
NOL3	4.66429	4.67613	4.50334	4.53866	4.5814	4.67844	4.59993	4.68596	4.57282	4.91708	4.77925	4.75899	4.57185	4.63957	4.62058	4.61853	4.5431	4.52692	4.80035	4.67876	4.50209	4.30236	4.57812	4.51443	4.82483	4.60865	4.42483	5.75319	5.73404	5.63446	5.91559	5.90565	5.8228	5.78845	5.75248	5.77942	5.95688	5.94504	5.90338	5.87735	5.72499	5.63627	5.86271	6.41802	5.66581	5.88532	5.77233	5.88423	5.86966
CCL5	11.0631	10.0591	10.9229	9.92286	11.5814	11.454	11.1443	11.2575	11.0191	11.1789	10.7488	10.8576	11.3482	10.5837	10.7291	10.8137	10.7124	10.2272	9.8888	11.5991	11.8114	11.1285	11.4847	11.1789	10.809	10.587	11.2575	12.2668	12.1088	11.6834	12.5033	12.2834	11.6068	12.6798	12.7291	12.3173	11.6931	12.2353	12.2668	12.1088	12.159	11.759	11.454	12.9751	12.8234	12.159	12.5941	12.3015	12.1432
SNX2	7.18565	6.92342	7.14143	6.69847	7.27339	6.74273	6.57511	7.10549	6.99497	7.22282	7.20551	7.08542	7.31089	6.88622	7.22872	7.11048	7.21082	6.71751	7.383	6.18323	6.92664	6.95137	6.87635	7.1975	7.2766	7.1975	6.93947	10.5765	10.3177	10.2937	10.7362	10.3812	10.5648	10.5532	10.6315	10.7439	10.8446	10.3606	10.3543	10.5945	10.473	10.483	10.3869	11.2867	10.7252	10.3606	10.5765	10.6315	10.6563
H2AFY	10.1077	10.044	9.76968	9.6879	9.88207	9.85741	9.85978	9.90692	9.65329	9.28892	9.98833	9.99844	9.7612	10.1333	9.93404	10.0614	10.2003	9.67849	10.2272	9.72699	9.81202	9.8335	9.95104	9.78105	10.2218	10.1676	10.0691	11.4384	11.2812	11.0049	11.2941	11.0737	11.2124	11.0283	11.263	11.2298	11.2812	11.1844	11.1238	11.2352	11.1674	11.3923	11.269	11.3717	11.1195	11.1501	11.2247	11.1131	11.1501
BANF1	8.8833	8.97267	7.80338	7.7436	7.8263	7.73252	7.91708	8.83023	8.65108	8.47644	8.39532	8.71945	8.40919	8.13069	7.86279	8.90813	8.85595	7.87943	7.69708	7.94872	8.97267	9.254	9.00408	8.80841	7.66259	7.62118	7.54053	5.52168	5.62778	5.47853	5.69187	5.69953	5.70054	5.63446	5.68468	5.56956	5.87015	5.61421	5.57483	5.64492	5.70195	5.67624	5.65071	5.46133	5.66935	5.6887	5.63891	5.58695	5.49453
CLIP1	6.06383	5.49542	5.29482	6.06739	5.74482	5.92392	5.86831	6.09325	5.95294	5.50395	6.01966	6.14917	5.79886	5.96908	5.93463	5.94944	5.87081	5.91221	6.11378	5.97455	5.96665	5.65732	6.03115	6.00818	6.19424	5.93983	5.8052	7.88863	7.89779	7.62386	7.81188	7.80872	7.61158	7.58153	7.69069	7.50084	7.48296	7.67655	7.34422	7.7442	8.11363	7.73691	8.17226	7.40834	7.39846	7.63201	7.47522	7.85971	7.70993
ALYREF	6.89489	7.44182	6.4837	7.6641	7.47574	6.51021	7.29169	7.32944	5.60207	7.12335	7.75084	7.13328	7.4959	7.78031	7.58901	7.64461	7.42062	6.55952	7.69266	6.36505	6.84973	6.86573	6.38054	7.24112	7.06144	7.2766	7.59276	8.20026	8.1229	8.17579	8.17812	8.34929	8.41611	8.52834	8.53356	8.69251	8.62362	8.50012	8.01132	8.62648	7.99487	8.23945	8.17015	8.97684	8.90324	8.17976	8.22962	8.79935	9.0918
SLC4A7	5.63775	4.88187	4.9201	6.25767	4.97421	5.18836	5.02972	5.35807	5.68235	5.12055	4.84966	4.81218	5.00487	5.06379	4.87858	4.25637	4.69336	5.49615	4.74581	4.71907	5.49615	5.55876	5.52504	5.31337	5.01958	4.99087	5.24022	7.26772	7.10086	7.37841	7.40505	7.13424	6.79494	7.60908	7.49486	7.87681	7.24024	7.39562	7.66331	7.11561	7.32072	7.24689	7.01697	6.68765	7.84702	7.19544	7.32297	7.08185	7.51644
SETD2	5.95411	6.2565	6.36074	7.08087	6.16543	6.60044	6.50162	6.16432	6.20058	6.16146	6.26323	5.88532	6.20435	6.19832	6.34724	6.50345	6.25359	6.88073	6.49507	6.38537	6.15678	6.23735	6.13817	6.29589	7.34363	7.38019	7.10188	8.53143	8.36508	8.59237	8.738	8.50624	8.60061	8.67042	8.41999	8.59024	8.40587	8.48799	8.2464	8.41999	8.37647	8.31474	8.27219	7.37544	8.4871	8.29582	8.34751	8.33784	8.14377
IDS	6.41881	6.57944	8.11757	7.59276	7.2552	6.90818	7.05743	6.80613	6.93947	7.27111	7.24637	7.07565	7.57655	7.60009	7.72494	7.35891	7.07565	7.141	7.47853	7.34031	6.47695	6.40718	6.38867	6.64768	7.49816	7.42302	7.49263	8.62275	8.87304	8.85352	8.91038	8.66411	8.77755	8.50539	8.59237	8.57935	8.30508	8.81404	8.78046	8.7515	8.82258	8.5502	8.98189	7.91146	8.38785	8.76785	8.68601	8.81404	8.77203
TLR5	6.69687	6.99782	6.57944	5.34694	5.81648	6.21293	5.47184	5.99762	6.84898	5.22352	6.35358	7.11759	5.8185	5.74239	5.8725	6.63221	6.88291	5.7622	5.88613	5.7405	6.80934	7.07515	6.94739	7.10644	5.75635	5.5866	5.57521	8.44793	8.19947	7.97453	8.32522	9.12399	8.35293	8.01348	8.35782	7.21519	7.80539	8.30251	8.83023	8.11561	8.83023	8.37298	8.99751	7.64264	7.54222	9.13592	8.89387	7.77783	8.18279
CLCN4	4.04465	4.00516	3.86948	4.11613	4.20151	4.13664	3.93638	3.91768	4.12661	4.14976	3.94547	4.15134	4.21436	3.96862	4.0942	3.87196	4.02738	3.95874	4.14542	4.18878	4.09697	3.95634	3.97987	3.82997	3.92181	3.98764	3.94623	5.41695	5.16146	5.07998	5.58409	5.60499	5.62211	4.72242	5.5263	5.06654	5.35568	5.54891	5.74362	5.50132	5.51788	5.46318	5.7977	5.71042	5.20114	5.08762	5.73125	5.78586	5.47078
ZNF555	4.49995	4.75229	4.96448	4.87993	4.60405	4.63635	4.86672	4.63635	4.58554	4.53336	4.48697	4.55558	4.54247	4.5751	4.61477	4.69543	4.72722	4.76402	4.6151	4.63706	4.77925	4.75899	4.42483	4.40545	4.58656	4.57887	4.57088	6.33535	6.23545	6.13698	5.93778	5.94605	5.71393	6.0133	5.76265	5.97738	5.77157	5.40062	6.71082	5.91031	6.22132	6.14633	6.1193	5.57124	5.95795	6.45504	6.50043	5.63413	6.32013
IGHMBP2	7.46257	7.48018	7.73252	7.39026	7.67396	7.42796	7.41622	7.48826	7.57831	7.5741	7.43241	7.44869	7.6007	7.44641	7.48296	7.53434	7.40834	7.89435	7.45778	7.78729	7.19105	7.32651	7.49263	7.16553	7.59871	7.42353	7.69835	6.07085	6.03977	6.09362	6.27113	6.12181	6.02292	5.99945	6.38424	6.164	6.25461	6.2966	6.47367	6.06044	6.42307	6.52047	6.32151	6.39431	5.99032	6.1437	6.0894	6.42388	6.17777
MRS2	4.87068	4.28884	4.19416	4.96552	4.14504	4.20603	4.27918	4.65916	4.6044	4.39808	4.583	4.82727	4.43086	4.48377	4.16395	4.44492	5.01319	4.34155	4.44362	4.08222	5.12215	5.213	4.99316	4.87558	4.05421	4.31582	3.93856	6.23583	6.01604	6.07263	6.09651	6.07301	6.07085	6.16081	6.0483	6.20654	6.42183	6.03672	5.92665	6.13168	5.95475	6.03598	5.74632	6.28993	6.35543	6.00782	5.95834	6.16728	6.21112
PKP3	6.99689	7.12034	7.02534	6.88481	6.68305	7.12947	6.93655	6.84936	6.9812	7.22664	6.84369	6.75959	6.45352	7.0258	7.07272	6.82081	7.01697	7.1472	6.49358	7.4699	6.85711	6.89393	6.72306	6.59868	7.29501	6.71536	7.10133	4.20732	4.32455	4.27885	4.39738	4.69088	4.46226	4.45927	4.3802	4.25854	4.54034	4.40048	4.36971	4.6077	4.23585	4.43211	4.40081	4.15237	4.40757	4.57214	4.54898	4.29277	4.38908
RAN	10.1389	10.508	9.94124	10.2091	10.1108	9.8797	9.8797	10.1756	10.3543	10.4159	10.2091	9.64434	10.1554	9.87498	9.98613	10.1001	10.2218	10.1217	9.93737	9.38862	10.2705	10.4765	10.3543	10.543	10.1442	10.052	10.0569	8.0316	7.99345	7.98198	8.14451	8.16333	8.13951	8.25219	8.13542	8.39626	8.41785	8.15888	8.09461	8.153	8.02177	8.23783	7.90644	7.75627	8.37221	8.11212	8.14752	8.25923	8.24189
PNPLA2	10.5497	11.0849	10.7822	10.5532	10.642	10.6384	10.6195	10.3576	10.5532	10.3177	10.2853	10.4125	10.3516	10.6727	10.5298	10.6884	10.501	10.8953	10.39	10.8905	10.6014	10.8229	10.8446	10.8184	10.6384	10.4475	11.0006	5.85285	5.82386	5.77738	5.92891	5.75474	5.98658	5.89441	5.87421	5.81239	5.81939	5.95475	5.88277	5.9841	5.83681	5.8361	5.99945	6.16325	5.70092	5.89552	5.90882	5.85982	5.86726
ASB1	5.28461	5.34431	4.79643	5.44159	5.3287	5.14867	5.30283	5.43221	5.61898	5.40833	5.49176	5.18061	5.0918	5.17585	5.05986	5.15049	5.2938	5.30319	4.84966	5.11497	5.66657	5.57107	5.3721	5.09755	5.69421	5.2593	5.42841	6.89354	6.82273	6.62467	6.74735	6.79151	6.67206	6.95946	6.78379	6.7924	6.86809	6.83597	6.69971	6.6822	6.68969	7.02494	6.83219	6.71495	6.89354	6.81287	6.4955	6.7795	6.96625
SRSF7	6.17303	6.59015	7.27383	7.38122	6.84294	6.41146	6.82447	7.31203	7.45324	7.52355	7.11143	6.64725	7.71122	7.47255	7.60853	7.555	7.5877	6.92619	7.31301	6.64106	6.45393	6.37551	6.43657	6.5877	6.87728	6.71495	6.37938	9.85292	9.82666	9.82666	9.74526	9.7554	9.52459	9.90904	9.83747	10.1867	9.98613	9.66708	9.73473	9.48203	9.66503	10.0272	9.67472	10.2764	9.99844	9.22481	9.59144	9.48687	10.2272
MAF	8.18516	8.2914	8.01421	8.15526	8.30508	7.69069	7.73817	8.61637	8.80261	8.35533	8.07972	8.13396	7.95724	7.87482	7.6232	8.04068	8.11757	7.58592	7.45102	7.51928	8.54674	8.19547	8.06779	8.40244	8.04458	7.25463	7.78847	6.33655	6.36361	6.43194	6.66528	6.66401	6.42183	6.75833	6.54882	6.52582	6.51137	6.57381	6.46509	6.41491	6.25685	6.43937	6.38243	5.86984	6.59102	6.32013	6.44836	6.67443	6.42838
SAP30	5.64596	5.63814	5.67826	4.80404	5.25153	5.49343	5.19155	5.77671	5.56726	5.01486	6.04182	5.23501	5.05391	5.86801	4.93544	5.73904	5.73404	4.63635	4.8126	4.79809	5.87328	5.19456	5.40027	5.82906	5.57223	5.93084	5.44624	6.92917	7.06728	6.51172	6.92014	6.69971	6.6264	6.79684	7.13539	6.9518	6.77679	6.65403	6.59912	7.4699	6.78982	6.79533	6.90485	7.35143	6.93326	6.99546	6.55632	7.09007	7.11197
SP100	6.92061	6.63854	7.38752	7.23404	6.79371	6.47625	6.40325	6.69475	6.72044	7.11561	6.88113	6.88908	6.73646	6.59342	6.50695	6.62723	6.81139	6.65255	6.7453	6.3936	7.03388	7.23354	7.05443	7.15107	6.756	6.74186	6.76145	8.14298	8.16868	8.38444	8.23783	8.39626	8.3741	8.05294	8.39035	7.82427	8.24108	8.01056	8.02413	8.12133	8.2949	8.05735	8.37298	8.00496	7.96212	8.07064	7.99563	8.02557	8.15953
CACYBP	7.49869	7.54113	7.98346	7.82572	7.71188	7.6641	7.56459	7.59205	7.77967	7.717	7.47751	7.57282	7.56147	7.44387	7.44869	7.95724	7.84301	7.63201	7.34422	7.03334	7.73632	7.96855	7.89435	8.12761	7.74649	7.70803	7.73397	5.91031	5.95729	5.98852	6.12181	6.00747	5.96908	6.0869	6.06383	6.05669	6.18073	6.02892	5.94252	5.96637	5.97137	5.89255	5.99867	5.70587	6.17224	5.84984	6.04695	6.00149	5.99867
RSF1	6.19078	6.28801	6.51353	6.53081	6.35358	6.22325	6.15864	6.19046	6.3584	6.5434	6.32365	5.91635	6.41183	6.37674	6.27822	5.88011	6.1687	6.39479	6.45429	6.53821	6.59826	6.13488	6.6468	6.20138	6.8018	6.4513	6.59957	8.42095	8.37298	8.43616	8.43773	8.39713	8.3633	8.25649	8.343	8.5402	8.40404	8.42352	8.35369	8.49921	8.41999	8.16102	8.38865	8.24977	8.29055	8.21748	8.29218	8.16718	8.31284
POLR3K	4.91321	4.92771	4.67713	4.95008	4.68899	4.66723	4.334	5.07356	5.04173	4.79139	4.63635	4.8527	4.83211	4.82971	4.61212	4.97063	5.23534	4.63425	4.6863	4.67085	5.16146	5.27297	5.05788	5.01865	4.48794	4.65589	4.70341	6.1054	6.14156	5.96877	6.15902	5.90303	5.97875	6.11489	6.18323	6.18245	6.25392	6.16081	6.28993	6.12148	5.96665	6.06198	6.12215	6.37551	6.13326	6.56069	6.23043	6.07337	6.15218
CHURC1	7.54113	7.91508	6.55907	7.5366	7.22932	8.15136	7.40889	8.38699	9.00806	7.72763	7.53776	7.3568	8.17299	7.39562	7.40449	7.8788	8.61397	8.09429	6.4712	6.60332	7.79557	7.79189	7.85226	8.04458	7.42415	8.4619	6.73192	8.24901	9.41365	8.35977	8.76989	9.55594	8.60765	10.1135	9.61206	8.71234	8.5093	8.71361	8.38073	8.51518	9.38682	7.99921	8.32676	8.92736	9.5413	9.49352	9.47369	9.26078	8.47186
BOLA2	8.31329	7.7237	7.86058	7.88334	7.98779	8.01348	7.70216	8.09172	8.34381	8.26342	7.76338	7.86907	8.543	8.05514	7.89563	8.52571	8.13877	7.91508	8.06324	7.75627	8.53706	8.52059	8.14904	8.48434	7.64903	8.01192	7.89563	3.23069	3.28271	3.15302	3.13853	2.90946	3.13285	3.11577	3.07009	2.98693	3.07641	3.11708	3.10453	2.95163	3.1473	3.0803	3.13385	3.34661	3.31311	3.05008	2.96825	3.12835	3.42254
MTFP1	7.97301	8.27219	8.1921	8.33882	8.26703	8.30761	8.35782	8.34129	8.3713	8.58125	8.08359	7.28536	8.12133	7.90345	8.04376	8.21817	8.15372	8.19042	7.76338	7.87681	7.85226	7.64363	7.45547	7.73065	7.9224	7.7052	8.04458	6.56377	6.49847	6.53862	6.65589	6.68354	6.4891	6.56702	6.56864	6.51678	6.67405	6.65589	6.7104	6.62129	6.75833	6.76145	6.72896	6.87211	6.65213	6.54301	6.55549	6.83367	6.40093
HN1	7.79309	7.84762	7.98129	7.42181	8.24108	7.70095	7.78302	7.89295	7.91079	7.39799	7.992	8.5538	7.80338	7.555	7.75028	8.10521	8.00631	7.26881	8.01681	7.67892	8.07152	7.83536	8.09604	8.12834	8.10837	8.02413	7.92601	9.69365	9.81202	9.6388	9.74062	9.84896	9.5523	9.33634	9.52619	8.98054	8.86279	9.52291	9.67669	9.48366	9.89125	9.56451	10.0591	8.67389	9.07921	9.97129	9.69161	9.45373	9.52619
C12orf65	5.56042	5.90121	5.75356	5.87887	5.78316	5.8052	5.80413	5.63891	5.69748	6.0037	5.96842	5.15157	5.79918	5.61421	5.6072	5.36541	5.75104	6.26441	5.71504	5.52386	5.7116	5.4764	5.36466	5.55908	6.10284	6.48527	5.98753	7.13963	7.05941	7.39728	7.07127	6.9111	6.85711	7.1802	6.87683	7.12241	6.93947	6.55713	7.057	6.81838	7.21082	7.15877	7.06568	6.69182	7.10133	7.17558	7.17713	6.60294	7.24476
HNRNPM	7.36792	7.62955	7.53252	7.39562	7.31841	7.50144	7.48488	7.6265	7.25668	7.73397	7.5822	7.38752	7.74065	7.77967	7.77967	7.64396	7.79433	7.70803	7.46437	7.50582	7.56459	7.53831	7.29438	7.28338	7.79685	7.56147	7.80007	11.1238	10.9815	11.0283	11.0964	11.2124	11.0575	11.1735	10.9706	11.263	11.2182	11.0789	11.2018	11.1789	10.9706	11.0241	10.7822	11.5526	11.1554	10.8529	11.263	11.3357	10.9706
LGR5	5.32459	5.15086	5.13286	5.47003	5.41335	5.31129	5.29212	5.37743	5.23746	5.50212	5.16181	5.26545	4.89702	5.49615	5.40977	5.30132	5.22636	5.20661	5.52601	5.40379	5.3083	5.43718	5.46656	5.48993	5.46965	5.44159	5.52313	4.07024	3.98588	4.13197	4.00429	3.964	4.02212	4.03996	4.00874	3.95031	4.02617	4.00655	3.97263	4.03394	4.38678	4.0645	4.125	4.08034	3.83208	4.07198	3.981	3.94998	4.04598
ZFAND5	10.9084	10.9652	11.0526	10.8804	10.9039	10.7362	10.8953	11.0789	10.9918	10.8905	11.1501	10.2569	10.8854	11.2518	11.1443	11.2352	11.2575	10.8401	10.9555	10.4942	11.0006	10.8184	10.406	10.9865	10.7782	10.9131	10.809	9.29894	9.25009	9.23441	9.19558	9.17991	9.31228	9.02752	9.22481	9.3406	9.1659	9.12399	9.00685	9.26346	9.40857	9.22238	9.49671	9.53784	9.12274	8.85937	8.75478	9.21364	9.59144
CADM3	6.81942	7.09007	6.91816	6.56341	6.91451	6.84044	6.66126	6.54455	6.48722	6.57304	6.52464	6.92104	6.59957	6.6708	6.94496	6.62602	6.82234	6.71455	6.52727	6.97835	6.55113	6.92061	6.5877	6.2561	6.92523	6.62392	6.88666	5.01865	5.09401	5.03675	4.96586	5.10905	5.14831	5.05106	5.06348	4.9919	5.06108	5.0371	5.04677	4.98562	5.12611	5.05238	5.10905	5.01722	4.96255	5.0918	4.98826	5.09241	5.04677
MRPS22	6.33813	6.32297	6.71124	6.74616	6.9676	6.29183	6.13214	6.60866	6.43379	6.72217	6.81573	6.09582	6.67575	6.22393	6.49664	6.43776	6.523	6.56159	7.05349	6.04147	6.18245	6.17191	6.05844	6.43194	6.68174	6.79103	6.71875	7.79309	7.61929	7.70727	7.88088	7.74707	7.8684	7.945	7.88792	7.96707	8.09172	7.79685	7.97237	7.97237	7.67774	7.78591	7.58526	7.69769	8.14825	8.00269	8.17087	7.92106	7.8741
CDC14B	4.51009	4.33076	4.23443	4.29243	4.84651	4.75696	4.85237	4.30204	4.42023	4.59707	4.49503	4.43863	4.46951	4.26514	4.5983	4.21766	4.3451	4.39599	4.17765	5.1001	4.60212	4.50863	4.82867	4.52428	4.23286	4.92711	4.48077	6.13894	6.23663	6.00595	6.00447	6.74865	5.95052	5.73125	6.19949	5.86567	5.66179	6.12404	6.05349	5.86831	5.93743	5.60898	5.69953	7.49713	6.54383	6.18073	6.41967	6.40473	5.82906
RANBP9	7.78528	7.65375	8.31184	8.39123	8.1317	8.19702	8.09761	7.6433	7.59943	8.04458	8.19463	7.53488	8.12217	8.11902	8.12217	7.89563	8.03088	8.13472	8.37988	7.85906	7.54467	7.65824	7.7436	7.80076	8.65545	8.56143	8.55559	9.60464	9.6879	9.60814	9.61016	9.68386	9.53607	9.7554	9.52459	9.82064	9.60814	9.68989	9.48513	9.46567	9.60628	9.65744	9.60464	9.512	9.67849	9.48203	9.30944	9.68591	9.78942
DGKA	8.43248	8.97569	8.04969	7.73397	8.09105	8.32353	8.4871	8.42605	8.59024	9.10802	8.80617	8.05592	8.70532	8.47644	8.38073	7.93235	8.36959	8.40156	7.75808	7.61503	8.45138	8.61976	8.69845	8.36867	8.0295	8.6651	8.33319	6.36443	6.70459	6.63386	6.43856	6.87167	6.59826	6.41923	6.02703	6.46476	6.31634	6.30949	5.95945	6.34485	6.44644	6.47739	6.45352	5.96665	6.17636	6.08001	6.07892	6.24995	6.41294
RNF139	9.57126	9.5154	9.53784	9.21958	9.56451	9.26652	9.32539	9.73852	9.87293	9.91354	10.0248	9.71076	9.8622	9.47922	9.67291	9.78105	9.93404	9.79872	9.68051	9.68222	9.58603	9.56994	9.56451	9.85978	9.69161	9.74062	9.39363	6.46168	6.3994	6.40678	6.58057	6.58094	6.58132	6.78379	6.6905	6.65334	6.50943	6.76048	6.43341	6.63588	6.28057	6.43731	6.47658	5.40027	6.75728	6.51921	6.47541	6.83773	6.75294
HCN1	6.27361	6.06159	6.50296	6.07047	6.49682	6.00856	6.14069	6.03977	6.37149	6.67443	6.79494	6.23468	6.20958	6.25251	6.18245	6.03238	5.94683	5.63597	6.50043	6.13326	6.0133	6.05316	6.17487	6.21033	6.34412	5.98625	6.15824	3.49445	3.5073	3.55442	3.36296	3.54218	3.60355	3.64829	3.51869	3.61106	3.79726	3.54895	3.47516	3.59691	3.64122	3.4906	3.47571	3.63058	3.51433	3.54402	3.52947	3.64736	3.52426
TXN	7.30817	7.24748	8.29218	7.38408	7.51644	7.0954	7.02133	7.37091	7.6753	7.20294	7.75511	7.92106	7.4475	7.23726	7.34821	7.80283	7.74707	7.12989	7.94872	7.21041	7.53191	7.27833	7.89644	7.43569	7.03528	7.70159	7.01334	11.3544	10.7572	11.1896	11.2466	11.2247	11.0102	11.1195	11.4451	10.5365	10.9039	11.3063	11.2247	11.0241	11.415	11.0151	11.2124	10.1579	10.7617	11.4847	11.3246	11.0575	11.1735
SNX1	6.41036	6.43341	5.95052	6.36584	5.94091	6.05349	6.18354	6.25928	6.45053	5.58868	6.25539	6.79533	6.19658	6.26478	5.81275	6.68305	6.45242	5.83643	6.07263	5.87049	6.47415	6.67575	6.53372	6.78894	6.30455	6.19219	6.10173	8.51423	8.60279	8.40673	8.20818	8.23356	8.24335	8.21205	7.94654	8.24901	8.11212	8.06556	8.18789	8.19864	8.41451	8.49921	8.44621	8.23279	8.03911	8.12687	8.10614	8.08201	8.20334
ZNF224	4.23416	4.63783	4.21601	4.28814	4.3014	4.07442	4.13703	4.44492	4.10593	4.39673	4.41489	4.3059	4.56423	4.33135	4.16071	4.21114	4.28614	4.3802	4.0922	4.15378	4.5367	4.36618	4.32176	4.37476	4.36939	4.30439	4.24593	6.82133	6.83367	6.81339	6.59183	6.74961	6.65891	6.31595	6.35917	6.69389	6.27591	6.22207	6.45789	6.25967	6.486	7.20883	7.00402	6.43039	6.18541	6.38715	6.01006	6.33263	6.9606
KMT2E	10.872	10.7904	10.8273	11.3654	10.6384	11.2298	11.2018	10.9039	11.3588	10.9918	10.5222	10.6014	10.6803	11.0102	11.1131	10.623	10.7012	11.3115	10.7405	10.9761	10.9131	10.635	10.7617	10.6803	11.4991	11.1333	11.1896	8.91767	9.08282	8.97456	8.91534	8.78178	8.72796	8.85937	8.83268	8.90073	8.5594	8.84773	8.88679	8.90204	8.66411	8.93475	9.01305	7.68229	8.63639	8.57331	8.58497	8.89151	9.0659
ADSL	8.8119	9.13442	8.00908	8.46281	8.71129	8.62172	8.5381	8.95053	9.25661	9.05837	8.8833	8.65351	8.8119	8.60589	8.46566	8.89258	8.92996	8.63746	8.77093	7.96707	8.93231	9.12138	9.08419	9.17486	8.57123	8.86846	8.58033	6.37786	6.36443	6.497	6.40807	6.55074	6.42885	6.51961	6.51718	6.47325	6.59868	6.42145	6.32755	6.45546	6.28431	6.43776	6.35095	6.35735	6.64235	6.49015	6.38195	6.41532	6.50043
RASD1	6.46586	7.16357	7.61742	6.68969	6.94941	6.59102	6.34198	6.53743	6.66798	6.87062	7.22384	6.62392	6.86249	6.75512	7.18985	7.49916	6.79453	6.70957	6.64468	6.56506	6.47896	6.48722	6.76048	7.02624	6.81529	6.1233	7.09448	5.20114	5.31098	5.41086	5.48436	5.62778	5.67043	5.4822	5.45458	5.71582	5.50171	5.58974	5.73727	5.66146	5.31545	5.43643	5.78242	5.8086	5.38225	5.67661	5.35765	5.6701	5.61421
SRP72	7.53073	7.51368	7.32121	7.82068	7.64461	7.8684	7.52694	7.60502	7.28221	7.18938	7.23245	7.28855	7.24583	7.36846	7.48826	7.69069	7.56389	7.41109	7.5589	7.35727	7.2173	7.5003	7.37967	7.92467	7.81247	7.69069	7.99345	9.13442	9.10235	8.86979	9.31544	9.38358	9.30365	9.58423	9.254	9.64783	9.78356	9.36299	9.13739	9.58772	8.96138	9.25291	8.95848	9.4185	9.70443	9.05711	9.22648	9.57879	9.17357
CTSV	4.77375	4.77613	5.33441	5.25481	5.61117	4.97522	4.98562	4.90729	4.94051	5.08075	5.61381	5.31483	5.45493	4.86705	5.49453	4.8256	4.82971	5.26857	5.31891	5.20306	4.85454	4.82351	4.66289	4.74255	5.147	5.2304	5.26729	3.24445	3.38039	3.21221	3.48645	3.2851	3.34007	3.31772	3.22963	3.48407	3.29743	3.40358	3.37871	3.27344	3.3734	3.40912	3.37079	3.30703	3.46058	3.34243	3.35629	3.40971	3.25908
SLC25A11	6.55382	6.43121	5.68402	6.07551	5.62075	5.78982	6.28431	6.6708	6.60086	6.12892	6.67747	6.91865	6.14844	6.21528	6.36545	6.96625	6.96395	5.96028	6.08843	6.17929	6.65928	6.49967	6.53121	6.61069	5.67584	5.28392	5.5457	7.55315	7.42302	7.46015	7.51081	7.50144	7.6641	7.57593	7.77431	7.60799	7.68434	7.68305	7.64776	7.62518	7.05193	7.58716	7.57141	7.72198	7.717	7.93235	7.84011	7.56459	7.59276
RNF13	9.81435	9.52132	9.66118	8.58125	8.71945	8.738	8.50012	9.54516	9.36299	8.39626	8.5402	10.1389	8.75599	9.06849	8.74951	9.35836	9.26346	9.1697	8.96755	9.53784	9.53962	9.74062	9.57879	9.37579	8.24417	7.93301	8.43151	10.8905	11.0478	11.3063	11.1789	11.0911	11.3717	10.7904	10.7488	10.8668	10.6803	10.8446	11.0151	10.9815	10.9865	10.944	11.2518	9.85496	10.473	10.9608	11.0964	10.9281	10.8359
OGT	9.6388	9.81435	9.04627	9.04094	8.97569	9.39202	9.23313	9.38217	9.64261	9.12138	9.41022	8.94247	9.27833	9.22083	8.96896	8.43874	8.6651	9.1983	8.80505	8.95175	9.96486	9.7554	9.8999	9.58957	9.30211	9.40404	9.47922	7.09495	7.23766	7.04204	6.97396	7.0117	7.03671	6.79834	6.78982	6.78303	6.54615	6.83421	6.53495	6.80219	7.1209	7.26366	7.24637	7.09686	6.54417	6.41036	6.32227	6.86027	7.29841
MIR22HG	8.66411	9.38682	10.4507	10.5263	9.71821	9.62117	9.65955	9.39363	8.83023	9.17113	10.2337	10.6521	9.15274	9.49581	9.89527	9.95349	9.30365	9.8395	10.9039	10.5801	8.55104	8.75916	9.32397	9.48756	9.56085	9.85741	10.0792	6.7386	7.32772	7.34923	7.4763	7.72631	7.73397	7.59812	7.85291	7.82263	7.42738	8.28511	7.06523	7.80076	7.02391	7.09161	7.945	6.85314	7.53719	7.09734	6.9586	8.19864	8.53614
PAK3	3.07317	3.25908	3.59774	3.49487	3.38534	3.14201	3.25908	3.13853	3.24532	3.28693	3.02351	3.09811	3.19278	3.20559	3.26431	3.07641	3.15773	3.19379	3.26136	3.19192	3.20559	3.10336	3.1008	3.14201	3.28889	3.62167	3.12247	5.03886	4.96619	5.03312	5.0575	5.07888	4.99218	4.95039	4.9222	4.95039	4.98863	4.99119	5.02875	4.92582	5.10217	5.00124	5.06178	5.20732	5.00225	5.02021	5.15157	5.24519	5.13115
ZNF821	5.95217	6.04655	5.72752	6.10687	6.36834	6.39903	6.54417	6.03784	5.87162	6.21778	5.90882	5.9907	6.29366	6.13787	6.29722	6.18073	5.96977	6.43341	6.01569	6.34724	5.70019	5.73841	5.75517	5.566	6.55868	6.60703	6.60168	3.98656	4.19514	4.15066	4.10744	4.30049	3.99218	4.21114	4.15999	4.2041	4.09571	4.23149	4.0641	4.31701	3.93485	4.13345	4.00987	4.2021	4.13627	4.11158	4.22544	4.14433	4.14645
SMYD2	6.88519	6.72168	6.3502	6.78687	5.92039	5.68503	6.10003	6.94647	7.10703	7.06978	6.79283	5.68138	5.95411	6.12366	6.17895	5.93539	6.5473	6.94993	6.81431	6.33363	6.96853	6.69637	7.06212	6.94284	5.7977	6.05947	5.58313	8.86714	8.87176	8.65545	8.95744	9.00685	8.71234	9.27095	8.95848	9.1983	9.13075	8.91288	8.9092	8.94125	8.97351	8.98853	8.50319	9.50343	9.38217	8.76226	8.87304	8.82646	8.87539
TMEM159	5.40649	5.86652	5.90338	5.71313	6.08502	5.72606	5.79598	5.91816	5.63891	5.94717	6.01148	5.60273	5.87049	5.66043	5.81141	5.93743	6.02253	5.69078	5.67315	6.07153	5.5876	5.65432	5.60969	5.47003	5.9784	5.85187	6.07706	7.21041	6.92717	7.05193	7.51247	7.17764	6.99268	7.2594	7.29336	7.3936	7.23095	7.42062	7.05292	7.13853	6.84973	7.20772	7.04486	8.06556	7.33986	7.18824	7.22989	7.31089	7.38408
TNKS	4.5672	4.28459	3.99177	4.47766	4.0942	4.08918	4.32968	4.48444	4.53364	4.33527	4.36903	4.45731	4.16974	4.10179	4.16664	3.96649	4.28166	4.20603	4.14063	4.17318	4.51963	4.50725	4.56117	4.25735	4.28331	4.4529	4.33464	5.96205	5.88575	5.97102	5.69777	5.56454	5.74285	5.79918	5.66823	5.83403	5.63735	5.66581	5.815	5.7697	5.89552	5.89819	5.85715	5.56075	5.62511	5.78242	5.67661	5.69777	5.91852
ATP5L	11.5814	11.759	11.3784	11.5079	11.6159	11.5165	11.3998	11.5903	11.7688	11.7794	11.7688	11.3357	11.7014	11.4451	11.3418	11.4916	11.5903	11.5991	11.7098	11.1285	11.5717	11.6269	11.5814	11.7207	11.8639	11.759	11.5717	10.2003	10.2181	10.119	10.4404	10.268	10.1624	10.5945	10.5048	10.6014	10.5945	10.3409	10.3052	10.39	10.2649	10.2598	10.037	10.6599	10.635	10.2272	10.4125	10.3088	10.3695
YME1L1	9.79872	9.92286	9.79142	10.2337	9.64434	10.0272	9.87293	9.92043	9.56263	9.98071	10.0715	9.55751	9.87498	9.87293	9.77181	9.72699	9.90227	10.0393	10.0199	9.7365	9.84896	9.98833	9.94379	10.0492	10.3409	10.1217	10.1867	6.471	6.5857	6.6822	6.65928	6.86853	6.60574	6.62602	6.62214	6.68811	6.52818	6.57511	6.39794	6.61346	6.54301	6.56295	6.64725	6.0857	6.61225	6.41491	6.47625	6.71588	6.70179
TPT1	13.7808	13.749	13.5384	13.8896	13.5761	13.7808	13.7808	13.7808	13.749	13.6392	13.6892	13.7166	13.7808	13.8896	13.8505	13.749	13.749	13.7808	13.6892	13.5971	13.749	13.7808	13.7808	13.8202	13.7166	13.9437	13.7808	11.2124	11.2298	11.1616	11.1896	11.1789	11.1616	11.2466	11.1195	11.1896	11.2941	11.1131	11.1554	11.1896	11.3063	11.2298	11.0911	11.269	11.1501	11.0426	11.2182	11.1501	11.3007
SLC9A2	4.77613	4.79477	5.07005	4.54034	4.72951	4.67649	4.70908	4.5937	4.80732	4.635	4.73559	4.75487	4.75032	4.80007	4.67541	4.65812	4.49111	4.77853	4.60743	5.03109	4.73188	4.64442	4.71424	4.85619	4.79207	4.92582	4.95074	3.29541	3.45369	3.29743	3.31716	3.35269	3.46427	3.41073	3.3693	3.30237	3.35629	3.33698	3.44493	3.38854	3.60933	3.44792	3.66631	3.37444	3.52842	3.252	3.26136	3.39744	3.56352
IRS2	10.8359	11.0737	11.1285	10.2181	10.5298	10.4507	10.4535	11.0049	10.872	11.1238	11.3246	10.6927	10.0715	11.0631	10.8765	11.1674	11.1078	10.9039	10.7948	10.5765	10.4798	10.1702	10.3784	11.0737	10.5123	10.5123	10.5263	8.96034	9.46424	9.00685	9.69365	9.1983	9.10927	9.30507	9.30365	9.56263	8.32253	9.64434	9.49491	10.3839	8.95744	9.60464	9.60329	7.85644	8.44708	9.47731	9.29503	10.423	9.7651
CTSZ	6.82676	7.2421	6.486	6.86809	6.61261	7.1975	7.16671	7.55377	6.97605	6.87062	7.55562	7.20155	7.08849	7.23195	7.17662	7.78791	8.17299	6.54417	7.20655	6.99689	7.005	7.31089	6.74143	6.33406	7.30579	7.07921	7.48826	9.54516	8.96647	8.99177	11.6068	11.3482	11.5903	11.7379	11.8431	11.7207	12.3355	11.7999	11.7906	11.6834	8.63158	9.26772	9.47536	12.1751	12.0918	11.8639	11.8114	11.7098	11.4991
IKBKG	7.96137	8.05045	7.86624	7.7527	8.11128	8.00346	7.91297	7.91441	7.80144	8.11595	7.96285	8.25843	8.01056	7.79058	7.85145	7.72011	7.68632	7.81188	7.93235	8.27219	7.94131	7.74301	7.91146	7.7436	7.85971	7.92947	8.04902	5.25335	5.36581	5.31784	5.3232	5.3792	5.40242	5.33338	5.439	5.4346	5.36035	5.54859	5.25725	5.67793	5.37352	5.17289	5.35765	5.58448	5.44197	5.44298	5.39382	5.41475	5.43221
CMAHP	4.18611	4.30308	4.03031	4.10946	4.29353	4.15571	4.22173	4.41756	4.17453	4.18097	4.05288	4.24824	4.04097	4.17281	4.20666	4.00617	4.24007	4.07442	4.26552	4.00443	4.35715	4.03588	4.21075	4.24215	4.04241	4.07693	4.17176	5.81982	5.6569	5.68434	5.76739	5.59052	5.61231	5.78166	5.78276	5.66356	5.99609	5.92272	5.64405	5.43145	5.86341	5.75947	5.44782	6.24137	5.68649	5.58313	5.85095	5.55943	5.69078
RAD1	6.9941	6.99497	6.99268	6.89354	7.1872	7.04099	6.86997	6.90527	6.50779	7.46551	7.10895	6.66059	6.94895	6.70674	7.07169	6.61831	6.99497	6.86853	7.16193	6.9798	7.37306	6.97881	6.88951	7.0139	7.47522	6.84128	7.02913	5.48993	5.55615	5.58727	5.40027	5.39694	5.32907	5.50646	5.30909	5.66241	5.56261	5.27326	5.59914	5.40618	5.16866	5.6119	5.28916	5.26197	5.71846	5.48848	5.4397	5.18872	5.61573
MED6	7.4505	7.84626	8.17373	8.41999	8.08892	8.03682	8.18516	8.16571	7.7412	8.30328	8.01829	7.22125	8.10614	7.95028	8.03839	7.76001	7.93483	8.50012	8.1813	8.07531	7.54338	7.41892	7.51368	7.76526	8.54499	8.11829	8.52421	6.70716	6.96395	6.82081	6.72677	6.59734	6.82234	6.55426	6.3879	6.79533	6.3297	6.46544	6.17853	6.73566	6.47325	6.81287	6.76145	6.09582	6.35917	6.24506	6.18841	6.71791	7.15617
USP3	10.587	10.872	11.2765	10.9395	11.2124	11.0191	11.0283	10.4094	10.5977	10.7697	10.9815	10.3576	11.0631	10.8041	10.9555	10.5565	10.5263	10.7362	11.1333	10.5497	10.423	10.3991	10.3434	10.8041	11.4451	11.4384	11.3784	8.57637	8.52421	8.52232	8.39626	8.48434	8.45348	8.13244	8.28789	8.21205	8.13877	8.25467	8.19119	8.52614	8.81938	8.45446	8.71639	8.56535	8.36794	8.24189	8.23121	8.69148	8.42352
LYPLA1	9.30651	9.0364	8.75798	8.62362	9.31732	9.1878	9.00159	9.22481	9.23179	8.97144	8.8119	9.11073	9.05837	8.9782	8.93914	9.1824	9.2109	8.9951	9.1201	8.91176	9.30651	9.47369	9.36775	9.3406	9.32397	8.88104	9.13857	7.2766	6.9562	7.0139	7.65009	7.51593	7.52812	7.37252	7.78591	7.72631	8.21635	7.78372	7.29386	7.83267	6.97005	7.05193	7.33732	7.76408	7.73456	7.57211	7.7412	7.51593	7.27938
ATP6V1D	6.44836	6.45463	7.79627	6.56743	6.2122	5.91816	6.02329	5.68832	6.41456	5.99149	6.14523	6.76671	6.27632	6.0164	5.98887	6.27747	6.51399	5.62395	5.94062	5.92927	6.74961	6.99018	6.73566	6.92765	6.0686	6.23009	5.84315	8.0422	7.93858	8.33686	7.95093	7.87482	7.97049	7.65375	8.14531	7.70272	7.95028	7.94006	7.97592	8.16333	7.88595	8.16024	8.07673	8.12614	7.82688	8.20889	8.34929	7.96981	7.88199
GADD45B	8.73936	9.25806	11.2575	8.95632	10.0223	9.70888	10.331	8.75798	8.85241	9.72334	9.85741	9.89318	9.93178	10.1077	10.1417	9.946	9.61016	8.79935	8.9263	9.57879	8.30418	8.49831	8.72893	9.04491	9.41514	10.0105	9.7791	7.90569	7.75568	8.02413	7.928	8.07309	8.21036	8.07673	8.13472	7.93235	8.5402	8.16946	8.17373	7.98634	7.93652	7.81247	7.87611	8.57935	7.95365	7.81451	7.93105	8.01555	7.99055
SURF4	8.54578	8.84545	8.91898	9.62881	8.73104	8.65545	8.67697	8.82143	8.80054	8.82756	8.4965	8.57015	8.80155	8.74951	8.79836	9.01514	8.84773	8.83393	8.75259	8.96755	8.49262	8.50417	8.70062	8.46566	9.00159	8.8039	8.9831	7.13799	6.92389	7.10851	7.27224	7.37913	7.20439	7.48072	7.53314	7.51194	7.54405	7.7052	7.38971	7.51593	6.96352	7.1491	7.23354	7.3667	7.70216	7.61098	7.50144	7.68993	7.34821
CHUK	6.81741	5.95135	6.98832	7.97592	6.30714	7.61804	7.07367	6.9086	7.04435	5.42131	6.77725	6.40203	6.08652	6.39827	6.31143	6.51051	6.62086	6.89839	6.77055	7.32484	7.14966	7.02391	6.84294	6.05565	7.2989	6.05243	6.96493	8.27932	8.42958	8.29319	7.94796	7.7584	8.04148	7.88792	7.85971	7.76055	7.74301	7.69968	8.28703	7.84496	8.39123	8.12927	8.22962	7.48876	7.5678	8.28877	8.12834	7.81855	8.03387
TTF2	3.85592	3.60623	3.38162	4.06236	3.7868	3.95911	3.90734	3.87054	3.79838	3.99177	3.93601	3.65854	3.88484	3.95408	3.91556	3.42903	4.03469	4.00838	3.63552	3.58767	4.05109	4.05615	3.92762	3.70526	3.58161	3.59732	3.59022	5.76564	5.70356	5.58196	5.61152	5.65035	5.51224	5.52768	5.76302	5.67691	5.92187	5.42958	5.62988	5.47039	5.59887	5.78628	5.64445	5.39628	5.68138	5.87887	5.5883	5.48035	5.88047
TMEM135	6.5707	6.02043	6.65016	6.08464	6.38054	6.3936	6.471	6.38386	6.45089	6.61069	6.24539	6.27215	6.46905	6.57757	6.29554	6.43497	6.38905	6.27247	6.47541	6.16179	6.20357	6.09045	6.0401	6.38123	6.30526	6.53571	6.42105	4.67248	4.68841	4.8844	4.54094	4.48503	4.39013	4.67344	4.58874	4.79938	4.8987	4.58479	4.34095	4.65812	4.60743	4.65214	4.37682	4.39702	4.76647	4.62119	4.41882	4.67025	4.73396
MRVI1	4.74789	5.15465	5.55399	5.23116	5.45638	5.53639	5.27518	5.18476	5.43031	5.36252	5.56332	6.77912	5.17849	5.20275	5.23777	5.18095	5.0237	5.05172	5.49238	6.2802	5.47491	5.198	5.39415	5.56535	5.12338	5.32424	5.25256	7.02818	6.34307	7.19858	7.84882	7.15507	7.21415	6.75512	7.17764	6.45674	6.59059	6.63182	7.73575	7.70095	6.53294	5.6131	7.77902	5.53677	6.12181	7.86996	6.86077	6.74491	6.99874
STK24	10.7822	10.8273	10.473	11.6159	10.7617	10.6129	10.623	10.6599	10.6969	10.7741	10.6161	10.7291	10.6727	10.5048	10.6454	10.5977	10.5648	10.4341	10.7215	10.7405	10.7534	10.7362	10.6129	10.623	10.8765	10.7617	10.8041	7.95167	7.97592	7.90411	7.95434	8.12524	7.90118	7.8263	7.76279	7.78992	7.83267	7.84237	7.80814	7.85971	8.02108	7.928	8.00975	7.86085	7.80676	7.74707	7.77837	8.01421	7.6815
MINPP1	4.02893	3.38756	3.17632	3.97762	3.52947	3.44239	3.56547	3.52991	3.73199	3.5843	3.74651	3.68658	3.54114	3.69062	3.45172	3.35564	3.53488	3.58112	4.00874	3.20815	4.09929	3.66794	3.61463	5.34384	3.81296	3.80326	3.5784	7.73996	7.4699	7.51928	7.25569	7.43184	7.44236	7.23624	7.26613	7.29336	7.61205	7.00115	7.84269	7.34473	7.48018	7.59636	7.31682	6.9172	7.35727	7.74473	7.8152	7.20491	8.04969
C5orf22	3.91024	3.65988	3.64474	3.94998	3.87725	3.7302	3.6707	4.07851	3.92323	3.78114	3.70485	3.6564	3.6364	3.70714	3.64736	3.77603	3.75887	3.95408	3.56629	3.6715	3.70485	3.86497	3.99349	3.93119	4.24593	3.89995	3.62082	5.21198	5.29246	5.17785	5.20306	5.16045	5.14985	5.22006	5.31019	5.20114	5.36686	5.02806	5.20338	5.11462	5.1215	5.20869	5.24244	5.23074	5.3394	5.2025	5.21903	5.1332	5.37502
C11orf31	6.05097	5.80951	5.75712	6.14882	5.63775	6.08873	6.05027	5.90565	6.13006	6.31943	6.16642	6.11378	5.93044	6.01604	6.14003	6.05982	6.09582	6.14633	6.12366	6.00186	5.98966	6.10249	6.13248	5.94757	6.00518	6.06632	5.7709	10.4303	10.328	10.2429	10.4798	10.4404	10.4159	10.7822	10.6969	10.8616	11.0789	10.5606	10.6315	10.6315	10.2879	10.6927	10.2091	11.2018	11.0526	10.4656	10.7124	10.6842	10.587
C2orf72	7.3568	7.62188	7.55124	7.18074	7.42738	7.69139	7.52638	7.26092	6.80472	7.15617	7.3667	7.31841	7.32484	7.34422	7.34084	7.27607	7.02494	7.50084	7.4763	7.66474	7.07515	7.27002	7.18513	7.08895	7.13601	7.15779	7.70803	5.1215	5.23989	5.11298	5.22174	5.19218	5.31061	5.30642	5.06618	5.16146	5.27659	5.214	5.24732	5.22107	5.14831	5.13562	5.28211	5.18025	5.10457	5.16011	5.15191	5.12947	5.09849
PPARA	3.98418	3.99789	3.88838	3.907	3.74215	3.94586	3.85442	3.93638	3.97263	3.94505	3.80572	3.9007	3.99316	3.97461	3.87423	3.8905	4.01839	3.91372	3.87832	3.98846	4.02106	4.00724	4.03754	4.21373	3.81676	3.78899	3.71689	5.49343	5.44487	5.39777	5.43182	5.44524	5.38279	5.42999	5.48185	5.41119	5.46752	5.4151	5.39916	5.52028	5.51182	5.39556	5.52354	5.49989	5.41665	5.40132	5.3949	5.39732	5.48331
ADARB2-AS1	6.22431	6.65715	6.74657	6.15921	6.2636	6.28801	6.16575	6.06899	6.20692	6.3559	6.36233	6.27944	6.26961	6.27522	6.38867	6.35768	6.1386	6.29754	6.22393	6.4346	6.05456	6.18777	6.13528	6.31101	6.32297	6.19357	6.15076	4.45889	4.57088	4.53768	4.7449	4.53336	4.41786	4.53938	4.36869	4.47735	4.54154	4.81732	4.72242	4.57887	4.50757	4.59122	4.64707	4.66357	4.41716	4.37003	4.30462	4.38475	4.58762
CCDC14	5.14798	5.06685	4.38087	4.59122	5.07064	5.14011	5.15624	5.20472	5.52063	5.0729	5.27829	5.21662	5.15295	5.05851	5.13115	4.57117	5.05615	4.81803	4.85096	4.59652	5.57905	5.40939	5.53125	5.24452	4.97621	5.14867	4.90071	6.65213	6.79638	6.59502	6.55952	6.55227	6.30375	6.16908	6.03897	6.36193	5.97913	6.04044	5.74329	6.11562	6.49584	6.85073	6.58289	6.29589	6.09362	5.46248	5.54971	6.28204	6.85577
KDM5B	7.16082	6.91349	7.992	7.52694	7.58465	7.58901	7.7496	7.22125	7.07817	7.29995	7.34975	7.1472	6.78798	7.10188	7.48717	6.91637	6.9606	7.64202	7.66196	7.80739	7.06382	6.72443	6.71455	7.19801	8.03387	8.1813	7.88595	6.27036	6.25579	6.52464	5.90628	5.84099	5.93044	5.76739	5.96977	5.97522	5.59603	6.03749	6.29754	6.22552	6.24219	6.07854	6.42426	4.86161	5.45791	6.40473	6.29589	6.01678	6.10723
GABARAPL1	8.67899	9.38064	10.2879	10.9608	9.67669	10.1554	10.6055	9.42011	9.5973	9.12934	10.0126	9.30651	9.79313	10.1702	10.6384	9.37579	9.15145	9.55032	10.1579	10.5365	8.61357	8.31985	8.32778	8.76989	10.3869	10.0199	10.5905	6.41681	6.38317	6.40559	6.64433	6.7482	6.72217	6.33655	6.42755	6.29029	6.10207	6.46168	6.29183	6.83863	6.49015	6.27179	6.80349	6.23242	6.22788	6.47936	6.32547	7.00213	6.88575
PRKAG2	6.70062	6.80006	6.85073	7.27163	7.00213	6.72799	6.78341	7.03901	6.95227	6.99735	6.88908	6.7924	6.84451	7.07766	7.15683	6.72988	6.49626	6.97932	7.22554	7.08696	6.43039	6.37824	6.53458	6.65847	6.66489	6.91155	6.80219	8.00415	8.20181	8.38865	8.11987	8.17151	8.35893	8.08516	8.37221	8.21635	8.16333	8.13472	8.38444	8.31474	8.00908	8.15372	8.43326	7.74065	7.96855	8.32778	8.14161	8.05592	8.17449
NEK6	4.92515	5.34466	5.54859	6.99451	5.02192	4.97983	5.08141	5.05882	5.10393	4.97585	4.87206	5.05045	4.6235	4.95008	5.08665	4.87788	5.03959	4.7506	5.28172	4.8308	5.18507	4.97943	4.95422	5.17986	4.93318	5.10284	4.92251	6.37234	6.18	6.17146	6.11671	6.39398	6.42145	6.40515	6.39862	6.41257	6.38054	6.47625	6.3389	6.58532	6.44983	6.05524	6.49125	6.88335	6.54998	6.55509	6.35277	6.25392	6.55303
XPR1	7.35508	7.48613	7.15976	7.36447	7.31682	7.48184	7.39973	7.42181	7.24689	7.26041	7.27833	7.30817	7.02092	7.26147	7.22068	7.39188	7.50279	7.37489	7.30219	7.33676	7.47305	7.53314	7.48184	7.35306	7.399	7.07686	7.29336	5.34873	5.32764	5.30028	5.31955	5.28314	5.33538	5.31784	5.30519	5.26197	5.30354	5.26227	5.2843	5.21801	5.33611	5.32459	5.44624	5.02405	5.31891	5.40618	5.28573	5.34694	5.26362
MCAM	5.72752	5.73013	6.01892	6.0308	5.8361	6.06776	5.95909	5.73974	5.73192	5.92891	5.67976	5.61573	5.59188	5.87049	5.92708	5.74705	5.81895	5.92187	5.75517	6.0071	5.56042	5.70306	5.57634	5.70126	6.2581	6.17335	6.18211	4.01507	3.84045	3.84306	3.91556	3.97193	4.01162	3.93334	3.95562	3.97651	4.11972	3.92255	3.95976	4.08626	4.0602	4.02249	4.05708	4.2057	3.8788	3.86181	3.93445	4.08888	3.90809
OAZ1	11.6447	11.6931	11.2066	11.2182	11.5526	11.7098	11.5717	11.4624	11.4991	11.3186	11.4316	11.5354	11.3923	11.3861	11.3298	11.4451	11.4991	11.4916	11.4991	11.8202	11.7906	11.7379	11.8974	11.6931	11.4847	11.454	11.4916	13.354	13.2575	13.2898	13.2733	13.2898	13.3845	13.1202	13.3058	13.1405	13.2017	13.3225	13.3384	13.2322	13.4396	13.1637	13.4396	13.4524	13.1405	13.3989	13.424	13.2898	13.2733
LIN7C	6.55037	5.8228	6.33928	7.22554	6.59613	6.72402	6.64814	6.36361	6.14667	6.65715	6.51353	6.16543	6.67316	6.52541	6.54497	6.01534	6.26518	6.6243	6.70412	5.82942	6.3936	6.67162	6.29221	6.68001	6.62	6.70874	6.22707	8.34381	8.19463	8.07593	8.06468	8.07064	8.09241	8.11829	7.92601	8.08824	8.20181	7.9028	8.26342	7.99632	8.34834	8.201	8.16024	8.00631	8.32956	8.02495	8.20259	7.93235	8.31474
ERGIC3	5.75282	5.71542	5.91441	6.05027	6.08073	5.87973	5.84826	5.87162	5.77942	5.87486	5.9784	5.81355	5.94792	5.91001	5.96068	5.95945	6.07551	5.90421	6.0172	5.78016	5.86687	5.87328	5.78094	5.76072	6.04147	5.80907	6.11194	8.11902	8.42443	8.41097	8.25127	8.31553	8.33229	8.52232	8.30852	8.36508	8.32601	8.28877	8.23279	8.3741	8.14752	8.20889	8.02642	8.92288	8.6282	8.19702	8.46368	8.40081	7.98284
ITM2B	12.159	11.7906	12.0255	11.5444	11.8202	12.1088	12.0538	11.9072	11.9466	11.5354	11.6447	12.2834	11.6159	11.8527	11.7688	11.6931	11.7794	11.9618	11.6636	12.3521	11.9466	11.9183	12.1432	11.9072	11.8974	11.9466	11.6727	13.2898	13.4396	13.369	13.3225	13.2017	13.3225	13.1019	13.2322	13.0101	13.0802	13.1637	13.2322	13.1637	13.4651	13.2017	13.4124	12.6095	12.9751	13.2898	13.245	13.1019	13.2322
FAF1	7.79246	7.62882	7.35143	7.31907	7.5355	7.66961	7.75444	7.80991	7.77902	7.72011	7.49536	7.45897	7.96137	7.94217	7.72257	7.77494	7.76279	7.7412	7.63956	7.57831	7.71438	7.6265	7.55817	7.58716	7.37489	7.34872	7.33937	5.19422	5.18642	5.16726	5.18406	5.23338	5.24519	5.35633	5.35349	5.2007	5.3311	5.24097	5.1932	5.24548	5.22597	5.17949	5.19012	5.30209	5.42807	5.21097	5.20275	5.25363	5.17585
ITGA2B	9.27532	7.84496	6.59469	7.17146	9.29044	9.32079	8.71546	5.80413	6.8124	8.48799	7.383	8.62172	8.67795	7.03239	8.79273	6.46868	6.30341	7.21276	6.68001	10.6195	7.76168	7.61929	9.08675	7.0229	6.41681	8.64193	7.54629	6.34485	6.55153	6.12043	6.0122	6.58852	6.13488	6.10456	6.38462	5.77671	6.20279	6.33198	6.44682	5.99682	6.42222	6.09325	6.00633	7.79058	6.45089	6.63635	7.03627	6.68932	5.99373
RABEP1	4.67649	5.05986	4.54005	5.46508	4.34445	5.07921	5.05688	4.60307	5.13562	4.64831	4.41549	4.90099	4.74684	5.04906	5.02513	5.04608	4.91582	5.25618	4.62956	4.42215	4.83829	5.10251	4.73366	4.76434	4.62707	4.76647	4.57998	6.55868	6.51172	6.70548	6.71312	7.04988	6.81942	6.38905	6.79684	6.89839	7.17558	6.75911	6.97005	7.06189	7.04204	7.14433	6.91679	6.79926	6.36834	7.07766	6.97157	6.55037	6.67837
ALG5	6.36834	6.49052	6.10173	6.58894	6.73819	6.24302	6.08277	6.63683	6.53613	6.60086	6.55632	6.18245	6.29515	6.33298	6.20138	6.4636	6.49233	6.62467	6.90583	5.97308	6.3864	6.41002	6.41335	6.52953	6.45954	6.57511	6.4955	8.36508	8.23865	8.12927	8.57331	8.41451	8.52421	8.93361	8.75692	8.89636	8.93475	8.58603	8.60543	8.63928	8.29319	8.48613	8.11487	8.57279	9.20077	8.44793	8.62362	8.94356	8.51603
EML2	6.54255	6.62392	6.10723	6.38317	6.21293	6.48012	6.58652	6.50943	6.50345	6.4513	6.35806	6.21335	6.47658	6.47658	6.57112	6.53166	6.50125	6.57869	6.51874	6.53667	6.48793	6.57228	6.50424	6.41108	6.89888	6.31744	6.40203	5.02331	4.96351	4.85817	5.42475	5.23954	5.27592	5.46508	5.43718	5.36686	5.37075	5.2843	5.26514	5.29212	4.82283	4.99316	5.01448	5.57905	5.44865	5.32725	5.2593	5.40096	5.4397
CDC42EP3	7.13799	6.13214	9.23875	7.4959	8.07972	8.45065	8.20889	6.88575	6.41723	6.79638	7.12708	8.36794	7.49969	7.90204	7.63367	7.5691	7.66829	7.65009	7.98634	7.55947	6.54688	7.22613	6.70459	6.85401	7.30049	7.82932	7.47853	10.406	10.4373	10.0946	10.3147	10.8482	10.4404	10.2218	10.268	10.0792	10.0153	10.5263	10.3784	10.4404	10.6969	10.0843	10.8616	9.94816	9.81435	10.5606	10.1024	10.328	10.2485
SLC12A6	5.61673	5.45385	8.1031	6.29788	5.87702	6.38867	6.23242	5.48035	5.8413	5.52942	5.63699	7.27163	6.34989	6.15253	6.40559	5.51459	5.62471	6.04616	6.98258	7.19105	5.23299	5.04173	5.62437	5.34907	5.47892	6.32151	5.89095	8.65447	8.83709	8.62275	8.44894	8.25649	8.39898	8.22237	7.81991	8.35103	7.70453	8.38939	8.66217	8.44041	8.60945	8.4871	9.12665	6.72089	7.4763	8.79731	8.17449	8.17299	8.47644
HS3ST4	4.89143	5.33076	5.05205	4.83623	5.20367	4.92153	4.84327	4.94868	4.73118	4.81153	5.07998	4.94497	4.9846	4.87402	4.91484	5.09338	4.71391	5.06816	5.31684	5.07188	4.83173	5.07097	4.94289	5.02302	4.8697	4.95384	5.18204	3.66007	3.52522	3.72101	3.63979	3.64188	3.80057	3.45951	3.85326	3.77462	3.66673	3.60127	3.76064	3.53241	3.74016	3.71986	3.6219	3.47771	3.44588	3.45647	3.57797	3.5063	3.56817
USP15	8.74541	8.45609	8.92864	8.68822	8.70627	8.97456	8.69033	8.51887	8.53904	8.18516	8.53904	8.85124	8.39302	8.55848	8.59803	8.28789	8.35782	8.73211	9.00408	8.63746	8.32442	8.47644	8.59622	8.67389	9.01417	8.65545	8.8833	7.12551	7.50084	7.26459	7.38348	7.24476	7.42916	6.77114	6.93713	6.79453	6.7997	7.18466	7.06328	7.52412	7.16949	7.09398	7.44439	6.24219	6.60252	7.1024	6.89618	7.38912	7.24637
SRSF3	9.80255	10.0792	10.3755	10.635	10.0342	9.77723	9.8423	9.95837	10.0614	10.198	10.2598	9.67472	10.0639	10.1756	10.1837	10.2003	10.1302	10.0663	10.0126	9.84456	9.66118	9.84896	9.69533	9.89318	10.1867	10.124	10.0894	7.87748	7.93652	7.96569	8.1575	8.09396	8.08113	8.06995	8.15056	8.05294	8.27219	7.9137	7.85971	7.96641	7.96434	8.01624	8.00908	8.27219	8.23865	7.76951	7.95927	8.18441	8.17666
FAM162A	8.57015	8.738	8.42175	8.61046	8.59803	8.49559	8.38353	8.63207	8.61145	8.86164	8.60497	8.25743	8.70924	8.48904	8.38939	8.50417	8.5123	8.65868	8.33319	8.30508	8.55467	8.65868	8.63639	8.79609	8.5022	8.43616	8.91038	6.27708	6.16006	6.27324	6.52213	6.49471	6.3397	6.8018	6.47848	6.64549	6.51436	6.50162	6.4845	6.62297	6.32507	6.26203	6.10581	6.40969	6.60866	6.52009	6.53254	6.56377	6.50615
SLC8A1	4.54154	4.53703	4.40474	4.49396	4.59763	4.56085	4.50863	4.57575	4.46587	4.41818	4.43928	4.54868	4.46226	4.54767	4.4497	4.51931	4.58205	4.58444	4.45962	4.52752	4.54247	4.4804	4.5937	4.50595	4.92453	4.56556	4.46716	6.60127	6.33157	6.50162	6.44682	6.20357	6.59613	6.35201	6.22507	6.12792	6.48683	6.299	6.48722	6.42633	6.76587	6.25928	7.02441	5.59748	6.07966	6.48944	6.60659	6.27522	6.42633
TSFM	7.78452	7.40834	6.97881	7.73869	7.7157	8.04609	7.93652	7.69769	7.87482	7.81055	7.72701	7.47853	7.90644	7.61325	7.66894	7.692	7.86996	8.09761	7.30579	8.03387	7.67218	7.66894	7.85291	7.49713	8.22413	7.81711	7.90934	6.29826	6.20023	6.41374	6.25461	6.2206	6.2933	6.20875	6.27985	6.28582	6.30273	6.19692	6.50508	6.28695	6.11817	6.34412	6.18354	5.69421	6.4891	6.3628	6.38087	6.15386	6.29474
CWC15	9.64593	9.6373	9.4521	9.71627	9.99413	9.90904	9.65744	9.71439	9.92692	9.64963	9.80255	9.14785	9.7651	9.5154	9.53784	9.52941	9.60628	10.0691	9.70443	9.37653	9.38064	9.56451	9.53118	9.72699	9.95837	9.89318	10.0715	7.21415	7.34975	7.25734	7.31149	7.34422	7.28388	7.33501	7.32484	7.1975	7.41733	7.31953	7.43455	7.33216	7.27002	7.26567	7.29169	7.0059	7.4505	7.23558	7.39135	7.16082	7.32484
GPC6	5.07005	5.53238	5.439	5.45608	4.92847	5.21271	5.25118	5.08175	5.18476	4.92582	4.80796	5.24385	4.71981	5.36433	5.24057	5.07493	5.35422	5.09454	4.95981	5.27552	5.10457	5.0371	5.17323	5.00915	5.20215	5.2388	5.50096	3.65	3.58247	3.70088	3.53191	3.60768	3.53971	3.5484	3.64209	3.59409	3.65803	3.61106	3.60127	3.55572	3.65947	3.58478	3.72431	3.70449	3.64917	3.57432	3.59822	3.59961	3.6715
CAMTA1	4.47387	4.1423	3.81438	3.89084	4.27885	3.94463	4.04633	3.87461	4.38172	4.31369	4.10215	4.2892	4.24966	4.05043	4.04933	3.74608	3.90107	3.95108	4.02738	3.92434	4.47677	4.0645	4.13958	4.57608	3.66719	3.74112	3.59594	6.52818	6.9983	6.68305	7.1472	7.13601	6.89489	7.29786	6.63095	7.16032	7.03758	7.19162	6.94442	6.93234	6.52626	6.55192	6.44254	7.27995	7.18269	6.75154	6.87083	6.93897	6.83173
PRELID1	8.28703	8.47376	7.67591	7.94285	8.3741	7.92106	7.98779	8.16492	7.90862	8.00346	8.16868	8.62275	8.17521	8.1575	8.20026	8.61357	8.55104	7.79433	8.42776	7.74892	8.33882	8.23604	8.22559	8.24725	7.90204	7.87814	7.85705	11.2466	11.4916	11.4916	10.8997	11.2575	11.7289	11.5526	11.4768	11.6538	11.5354	11.3482	11.5625	11.7207	11.2812	11.3357	11.2182	11.3923	11.3784	11.7098	11.7906	11.6351	11.0426
CMPK1	8.12133	7.8535	7.83336	7.69835	8.23865	8.12133	8.15443	7.77574	8.00128	7.94348	7.65261	7.77713	7.88534	7.95724	8.04068	7.73323	7.83867	8.0295	7.7182	8.16333	7.84561	7.92323	7.96137	7.78452	7.88199	8.09761	7.95724	9.18499	9.20216	9.08675	9.45043	9.42704	8.98455	9.74921	9.24018	9.60628	9.512	9.21958	9.29776	9.23313	9.18132	9.15027	8.78638	10.0691	9.79677	9.15145	9.43373	9.50897	9.14907
ITGA10	6.05947	6.53667	6.67381	6.47246	6.40807	6.35735	6.51021	6.59419	6.26792	6.7743	6.36947	6.33363	6.35917	6.40072	6.44488	6.17075	6.10611	6.70831	6.24219	6.6993	6.38424	6.31787	6.47896	6.4293	6.63978	6.28695	6.50296	5.06348	5.08387	5.19012	4.98428	4.99022	4.83108	4.78102	4.94358	4.84854	4.83989	4.96654	5.00096	4.95039	5.05514	5.11369	5.04342	4.98788	4.87788	4.86219	4.76258	5.00056	5.01448
ATP6V0A2	4.53132	4.83989	4.69336	4.76503	4.53611	4.59921	4.58689	4.62672	4.72346	4.60502	4.77181	4.49396	4.68841	4.6077	4.44599	4.57712	4.76848	4.60051	4.77993	4.46515	4.70649	4.54034	4.78654	4.73336	4.75131	4.46654	4.52146	6.39323	6.37465	6.33813	6.39114	6.35691	6.47415	6.44602	6.37314	6.46701	6.39675	6.49664	6.27215	6.45393	6.50125	6.44983	6.39201	5.93157	6.49626	6.36037	6.2581	6.38905	6.4781
NUP58	4.57451	4.92711	6.08277	6.66573	5.21695	5.16146	5.48921	4.89395	4.63893	4.9135	5.6024	4.74221	5.21801	5.50799	5.91329	4.648	5.20188	4.92251	5.54789	5.0758	4.95814	4.49008	4.68411	4.97551	6.58289	5.77865	5.58561	6.91816	6.69475	7.29841	6.65213	6.47974	6.47936	6.43306	6.79059	6.52818	6.50615	6.50977	6.73726	6.53781	6.86291	6.60001	7.28439	6.22866	6.46701	7.06328	6.63718	6.28845	6.69475
LTBP2	5.7337	6.12576	6.29113	5.95945	5.86491	6.07013	6.03711	5.6701	6.04293	5.70054	5.94979	5.894	5.84464	5.99263	5.85057	5.97455	5.82051	5.89819	5.82753	6.15902	5.82942	6.00923	6.0304	6.16575	5.93463	5.77314	6.19986	4.60246	4.61766	4.65184	4.8544	4.60468	4.66024	4.77243	4.75999	4.6215	4.31615	4.59921	4.69158	4.68281	4.7009	4.50863	4.80694	4.31794	4.44395	4.85878	4.61006	4.54933	4.80227
CEP63	5.61898	5.30132	5.96637	5.7078	5.25618	5.3905	5.55149	5.58035	5.67826	5.20869	5.48331	6.51137	5.65107	5.63085	5.3394	5.54291	5.64775	5.32977	5.8052	5.6887	5.77499	5.85938	5.90923	6.0549	5.07548	5.7055	5.59156	7.57831	7.62252	7.85428	7.62457	7.52173	7.80283	7.39799	7.43241	7.13701	6.9893	7.56213	7.40449	7.70803	7.91646	7.61804	8.07064	5.74482	6.67357	7.47092	7.3568	7.53606	7.59636
NUP50	6.34009	6.66011	6.81191	7.1472	6.27324	6.55382	6.8305	6.11855	6.48256	6.49159	6.0818	6.62176	6.50083	6.43816	6.48793	6.0894	6.71674	6.51311	6.66489	6.58214	6.21699	6.67206	6.36361	6.29515	7.19268	6.7564	6.76671	8.55196	8.52328	8.94125	8.34568	8.5352	8.40587	8.39123	8.47644	8.33882	8.36053	8.31016	8.49559	8.28703	8.78743	8.42095	8.84773	7.44808	7.95294	8.201	8.32163	8.33319	8.45138
TIMM23	5.83935	5.67858	5.87049	6.3389	6.1687	5.7622	5.80951	5.92272	5.83866	5.7855	5.99226	5.65035	6.01148	5.85398	5.93124	6.08464	5.96238	5.92272	5.96238	5.78772	5.49913	5.41695	5.52313	5.80737	6.2565	6.27481	6.09822	8.54578	8.43519	8.26969	8.46656	8.40322	8.50417	8.60945	8.60497	8.5623	8.9653	8.42776	8.73516	8.4965	8.49921	8.65757	8.27047	8.77755	8.9872	8.67587	8.66322	8.60175	8.36675
C14orf2	9.80066	10.0691	9.65135	9.95104	10.1554	10.0639	9.9915	9.8423	10.044	9.78547	9.65329	9.96486	9.8797	9.87775	9.82064	9.8705	10.052	9.76717	10.0639	9.66302	9.97129	10.0032	9.85083	10.0272	10.1953	10.16	10.0545	6.6822	6.61869	6.59957	6.70332	6.78844	6.68001	6.95314	6.83773	6.79059	6.88335	6.91679	6.83314	6.83219	6.62467	6.67871	6.50162	7.15299	6.90176	6.7684	6.71536	6.776	6.68001
FYB	8.6067	8.49921	7.74065	6.77114	7.94576	7.88404	7.83536	8.14008	8.15526	8.06389	8.12834	8.47186	7.54175	8.04068	7.5691	7.5589	8.08892	7.92672	7.33676	7.68927	8.29879	8.56835	8.76025	8.44983	6.84853	7.57077	7.11252	11.0376	11.4077	11.3246	11.2352	11.3186	11.415	11.0478	11.0964	11.1386	11.3063	11.2518	11.2182	11.2867	10.8273	11.1616	11.1554	10.2598	10.8905	10.9815	11.0283	10.8482	11.1789
UBE2D3	8.91038	8.89636	9.17864	9.13739	8.9872	9.1761	8.99177	8.82536	8.87649	8.95848	9.14657	9.18499	8.85004	9.11346	9.27386	9.14785	9.23313	9.42371	9.23179	9.00806	8.52059	8.94028	9.12138	8.72245	9.39892	9.40554	9.31732	11.3063	11.3298	11.4694	11.454	11.4316	11.3588	11.3007	11.3007	11.1501	11.2765	11.3246	11.454	11.3298	11.3357	11.3717	11.3357	10.8446	11.0964	11.3298	11.3063	11.3246	11.3654
UBE2J2	5.44524	5.37416	5.59887	6.00595	5.55943	5.22251	5.2801	5.3905	5.41548	5.80149	6.05171	5.89255	5.70961	5.41903	5.62075	5.97236	5.76823	5.64993	5.72279	5.36101	5.53639	5.31019	5.60757	5.45791	6.06452	5.79627	5.2918	8.10837	8.15526	8.24725	8.21288	8.32676	8.27678	8.37045	8.35196	8.34657	8.26342	8.45065	8.46566	8.36794	8.1229	8.25219	8.18205	8.26969	8.22962	8.45521	8.39196	8.28602	8.18516
CMTM6	8.28964	8.25923	8.40404	8.44127	8.59435	8.343	8.37647	8.33229	8.33319	7.99487	8.274	8.50012	8.38621	8.2058	8.56734	8.40008	8.26527	8.52059	8.72557	8.54401	8.13624	8.28602	8.20259	8.22486	8.5093	8.53706	8.23121	11.9332	12.3015	12.3905	12.0538	11.8974	12.0404	11.6351	11.6727	11.8854	11.7098	11.9466	12.2834	12.0538	12.0404	11.7999	12.1751	11.1016	11.4991	12.3015	11.9466	12.0404	11.6159
KIAA1147	8.46656	8.6829	7.81583	8.87176	8.38073	8.76101	8.77306	8.92494	8.95744	8.66322	8.50732	7.46074	8.22413	8.52529	8.50012	8.11987	8.28511	8.92736	8.63639	8.35533	8.4619	8.41697	8.36595	8.38444	8.39302	8.39302	8.73936	6.99874	6.88718	7.12989	6.74961	6.9172	6.6708	7.03184	6.49431	6.9091	6.79283	6.67533	6.41411	6.85356	6.61261	7.25242	6.89269	6.52582	6.9846	6.38607	6.37059	6.77002	7.06434
HDLBP	6.36158	6.73726	6.2688	6.37203	6.54577	5.96098	6.27215	6.45587	6.23206	6.33738	6.46656	6.59957	6.43692	6.36584	6.35622	6.61028	6.29826	5.86303	6.2426	6.299	6.47246	6.3864	6.42346	6.49201	6.43194	6.67794	6.83269	7.80144	7.78302	7.82572	7.64843	7.70727	7.6887	7.61098	7.60621	7.64202	7.67218	7.77228	7.6057	7.59509	7.75195	7.87482	7.81123	7.94285	7.57022	7.72079	7.81922	7.57532	7.48296
PRDX3	6.87083	6.65449	6.08725	6.55509	6.22471	6.6708	6.69788	7.26712	6.66059	6.03897	6.90176	6.42346	6.25251	6.65589	6.45504	7.12655	6.92523	6.59912	6.56547	6.43692	6.72265	6.9111	6.80349	6.85024	6.2122	5.94605	5.89894	9.92944	9.62117	9.58603	9.84657	9.79313	9.98314	9.49177	9.64963	9.83747	10.1676	9.53271	9.634	9.97565	9.69718	9.72334	9.89125	9.46724	9.79313	10.3516	10.0009	9.75915	9.74283
TRNAU1AP	5.02972	4.97746	5.00519	4.80796	5.21271	5.13248	5.12541	5.11497	5.08109	4.93039	5.07921	4.84428	5.03178	5.01183	4.89114	5.01319	5.13788	4.94974	4.9784	4.73559	5.20997	4.92283	4.95582	4.85002	5.15661	4.96224	4.85542	6.95314	6.86713	6.8018	6.97347	7.01996	6.96806	7.02494	7.23976	7.1209	7.11404	6.92523	6.72943	7.10034	6.81431	7.04898	6.94647	7.52759	7.2594	7.05349	6.97113	7.11093	7.0906
EXOC5	4.36256	4.32211	3.95874	4.62502	4.00764	3.81438	3.5784	4.1773	4.27387	4.01062	4.39418	4.13776	3.89555	3.76297	3.89244	3.98479	4.03431	3.92323	4.08918	3.85974	4.16872	4.42538	4.56351	4.61212	4.3778	4.21637	3.93119	5.97738	6.02145	6.08873	5.90195	5.96028	5.95688	6.01297	6.02588	5.9038	6.00818	5.81573	5.82834	5.96098	5.88081	5.92392	5.93232	5.66781	6.06979	5.9106	5.90774	5.92558	5.92592
RARS2	5.46391	5.25725	5.3151	5.62253	5.58561	5.34835	5.22868	5.51788	5.42079	5.54493	5.63891	5.21126	5.62395	5.21504	5.2726	5.44456	5.35876	5.39415	5.58448	5.17677	5.37998	5.44232	5.34992	5.49959	5.69706	5.63966	5.62858	8.25042	8.26264	8.41894	8.29218	8.343	8.32522	8.09988	8.32522	8.13624	8.06916	8.21288	7.96569	8.30508	8.05437	8.35533	8.35012	8.31802	8.33686	8.14298	8.17373	8.41697	8.34751
PKN2	4.38055	3.97364	3.91731	4.2517	3.9327	4.09065	3.97341	4.52592	4.03326	4.15006	4.31957	4.14779	4.11021	4.1931	4.12755	4.01635	4.57451	4.08475	4.11118	3.8536	4.55017	4.88852	4.31582	4.52623	5.25481	4.24695	4.85304	8.00975	8.14298	8.43248	7.84011	7.68305	8.14008	7.42861	7.6232	7.70325	7.40945	8.02495	8.11128	8.09172	8.05045	8.02344	8.46824	6.61028	7.14484	7.65375	7.43078	8.06849	8.40404
CDK14	4.98728	4.80868	4.85033	4.68504	4.6104	4.92515	4.6154	4.6182	4.89732	4.90169	4.96964	4.89521	5.08141	5.0223	5.16651	4.87894	4.68899	4.93544	4.81567	5.18742	4.85202	4.79245	4.93443	4.98428	4.60183	4.48936	4.56522	6.19109	6.21571	6.35995	6.44983	6.3125	6.38943	6.06776	6.34412	5.95099	6.09582	6.32116	6.31557	6.23811	6.48256	6.12647	6.35656	6.33263	6.0122	6.40283	6.18777	6.16508	6.10985
RAB7A	5.20661	4.75725	5.19084	5.7027	4.92882	5.18343	5.26401	5.21538	5.20732	5.03599	5.12611	5.2683	5.05106	5.25725	5.38187	5.08973	5.26545	5.38709	4.99996	5.0294	5.13722	5.093	5.1651	5.17258	5.10217	5.12541	5.2726	9.56263	9.64434	9.7791	9.81626	9.63224	9.7554	9.51689	9.6305	9.35379	9.39363	9.71076	9.34631	9.71076	9.71239	9.44912	9.78105	9.23179	9.43373	9.61744	9.53428	9.64434	9.36775
AMFR	6.05136	6.4636	6.22132	6.95087	6.78798	7.27712	6.8746	6.06115	6.96446	7.14562	6.33406	6.78379	6.89225	6.77073	6.1193	6.03275	6.51172	6.12537	7.03901	7.50509	5.96133	5.88943	6.52009	6.3879	7.17255	6.17929	5.9998	7.90411	7.70159	7.692	8.01973	7.86907	7.76055	7.96707	7.945	8.0453	8.05817	7.90204	7.67892	8.08448	8.16175	7.8642	7.76704	9.52788	8.17015	7.88727	8.24335	8.28789	7.76338
ARFIP1	4.13097	4.32588	4.84356	4.13405	4.09862	4.33001	4.35242	4.51775	4.31701	4.47867	4.16198	4.73081	4.06203	4.37163	4.2286	4.2601	4.41613	4.32909	3.75025	4.02249	4.78241	4.48974	4.63155	4.69722	4.01949	4.28654	3.99177	6.61831	6.98508	7.14004	6.87545	7.04435	7.11868	6.59269	6.56588	6.56159	6.78665	6.88863	6.63539	6.8553	6.98737	7.04938	7.50279	6.07777	6.50655	6.99689	6.86947	6.85356	6.60616
EGFR	5.78242	6.31178	6.45789	6.01792	6.01825	6.0774	5.96068	5.90239	5.8421	5.63891	5.79156	5.77499	5.73046	5.96238	5.94361	5.98591	5.89637	5.98658	6.08873	6.14667	5.88613	6.03393	6.03275	6.04442	5.85398	5.57302	6.48336	4.08072	4.03031	3.97002	4.03853	4.01914	4.0439	3.92001	4.01702	4.07517	4.02327	4.02393	4.08538	4.05109	4.05679	4.06051	4.03431	4.04853	4.00838	3.97425	4.00215	4.0018	4.07693
ENAM	5.20936	6.0133	6.11337	5.59777	5.57377	5.81724	5.96028	5.3999	5.10323	5.27871	5.22567	5.23566	5.14798	5.66467	5.79918	5.69284	5.64872	5.76072	5.8471	5.71313	5.56454	5.59052	5.66581	5.79918	5.89894	5.60828	5.62957	4.03648	4.08951	3.99141	3.9902	4.00586	3.95259	4.00257	3.87121	3.90734	3.9993	4.03182	3.98522	3.97987	4.08007	4.04241	4.07127	4.20086	3.907	3.93714	4.0631	4.03136	3.88151
MAGED2	7.73195	7.59453	7.67396	7.71438	7.76338	7.53434	7.85566	7.57532	7.6232	7.68084	7.47043	7.69968	8.06916	7.69769	8.05045	7.42738	7.27163	7.43241	7.34975	7.84762	7.71766	7.53434	7.781	7.55377	7.4119	7.67774	7.59205	6.10643	6.00518	6.03784	6.07892	6.11601	6.0304	5.97698	6.08001	6.00447	5.91816	6.01928	5.79475	6.02118	6.03598	6.08394	5.98753	6.56984	6.10951	5.98484	6.04182	6.12404	5.99469
ATXN8OS	5.29621	5.35807	5.20275	5.24022	5.26761	5.18546	5.43762	5.25618	5.25191	5.24424	5.15569	5.39732	5.1315	5.34057	5.36101	5.32688	5.25993	5.384	5.38225	5.41548	5.16726	5.20003	5.4058	5.34351	5.22502	5.09111	5.51459	3.16812	3.15869	3.21828	3.27532	2.95163	3.11836	3.12721	3.13748	3.06403	3.45417	3.10193	3.07317	3.11243	3.22169	3.08986	3.12721	3.0803	3.08986	3.13385	3.06736	3.03344	3.08161
DHRS7	6.66528	6.56784	7.25085	6.72001	7.10188	6.55591	6.42795	6.70957	6.52213	6.54255	6.79018	6.93897	6.61695	6.597	6.72762	7.17401	6.60127	6.88382	7.1792	6.59574	6.54497	6.84128	6.59542	6.97932	6.71082	6.62774	6.9812	10.3495	10.3213	10.3495	10.4909	10.2824	10.2569	10.3147	10.2244	10.0843	9.73081	10.3434	10.39	10.3869	10.5977	10.1783	10.406	9.57483	10.1579	10.5696	10.3409	10.3434	10.3243
CLCA1	4.97326	5.32358	4.54184	4.73081	5.19641	4.86866	4.64772	4.97776	5.00124	4.54094	4.63987	4.78151	4.8759	5.0075	5.03006	4.70615	4.92543	4.57958	4.64341	5.12372	5.04545	4.72449	4.92388	4.85945	4.94739	4.55975	5.22975	3.67401	3.25908	3.2851	3.3714	3.57	3.33178	3.22494	3.46381	3.37765	3.62082	3.40971	3.66857	3.45978	3.39128	3.40017	3.51286	4.07339	3.51685	3.41292	3.64787	3.27062	3.51777
AP3D1	7.26937	7.49046	7.33676	7.21276	7.27833	6.76407	6.86378	7.39414	7.12335	7.61375	7.42517	7.37489	7.36499	7.06091	7.28281	7.68305	7.52467	7.39414	7.75324	6.86853	7.05143	7.43078	7.20883	7.20439	7.10086	7.20831	6.96395	8.55284	8.72047	8.57834	8.52152	8.74146	8.6473	8.66098	8.70277	9.04491	8.9054	8.74432	8.86621	8.86846	8.56329	8.67162	8.44793	8.97456	8.84212	8.5623	8.68714	8.65447	8.69033
TRIQK	3.99864	4.42979	4.21806	4.11058	4.25637	3.92653	3.87832	4.08854	4.00946	3.91556	4.00586	3.93016	3.96724	4.06949	4.04355	3.9655	4.02617	3.8788	4.16358	4.14743	3.95874	3.95492	4.22226	4.18982	3.91768	4.03245	4.24083	7.68743	7.46437	7.35508	7.51703	7.43408	7.491	7.35143	7.804	7.3135	7.45547	7.64776	7.51081	7.41566	7.62955	7.3236	7.52293	7.49771	7.21415	7.83536	7.49916	7.56521	7.20394
WDR26	6.26119	6.14917	7.10895	6.73945	6.82316	6.48944	6.51473	6.35358	6.26599	6.28462	6.22471	6.44017	6.42036	6.26085	6.34343	6.38607	6.23347	6.85178	6.93713	6.64725	6.05027	6.32406	6.09651	6.24995	6.80219	6.92104	6.83681	9.02042	9.12665	8.97026	8.99751	9.11738	9.06722	9.03926	8.88774	8.98579	8.5623	9.19166	8.98959	9.0659	9.24607	9.06183	9.19049	8.32778	8.60061	8.92036	8.67042	9.09064	8.9951
ANKRD11	6.35471	6.96493	6.62908	7.172	6.54215	6.41374	6.35879	6.66059	6.69315	6.92866	6.98073	6.25967	6.77297	6.76926	6.88246	6.42506	6.8139	7.01839	6.51436	6.68097	6.66196	6.70142	6.58132	6.30273	7.52467	6.88863	7.20831	8.59541	8.75051	8.63003	8.57431	8.51137	8.49262	8.29879	8.24189	8.70627	8.23356	8.54849	8.44041	8.46824	8.58497	8.55734	8.80155	8.18958	8.13951	8.08516	8.2426	8.20181	8.76989
WDPCP	6.72762	6.85356	7.05193	6.70831	7.02092	6.73115	6.73292	6.92811	6.66196	7.21894	6.92104	6.97498	6.78546	6.88951	6.81838	6.73377	6.74491	6.9893	7.03289	6.77554	6.9775	6.90388	6.82491	6.78255	7.03627	6.75776	6.88113	4.3014	4.14467	4.54247	4.50725	4.41091	4.22194	4.42817	4.52	4.61734	4.43018	4.36256	4.4867	4.5105	4.14645	4.43759	4.16198	4.27173	4.75156	4.36838	4.32588	4.45041	4.42721
ERLEC1	8.24977	8.26264	7.98858	8.80261	8.05294	8.45245	8.31284	8.27846	8.19042	8.1317	8.11527	7.59759	8.15672	8.29055	8.1317	8.11212	7.99487	8.28425	8.23121	8.01555	8.00269	8.03911	8.1128	8.14298	8.41008	8.19547	8.50624	6.52541	6.41837	6.46509	6.62723	6.61028	6.45954	6.57112	6.59613	6.48834	6.51582	6.41881	6.63718	6.51961	6.57869	6.46981	6.49201	6.25425	6.65631	6.55192	6.5058	6.68047	6.49201
SUCLG2	8.55639	8.4691	7.22989	7.73691	7.72951	8.34381	8.35012	8.70627	8.75692	8.4691	8.50539	7.84237	7.93235	8.64502	8.24491	8.44223	8.58603	8.15372	8.33486	8.02268	8.6331	8.6473	8.67587	8.41611	7.71381	8.19382	7.9028	6.10141	5.99263	6.09891	6.44836	6.34343	6.43571	6.48489	6.51961	6.20551	6.42714	6.05669	5.9998	6.35122	6.33013	6.35313	5.98054	6.16006	6.58132	6.27361	6.30796	6.38424	6.20958
TXNDC11	8.32522	8.65154	9.16323	9.22481	8.8039	8.86279	9.05711	8.28425	8.57743	8.66411	8.71458	8.28703	8.84773	8.81073	8.92161	8.72893	8.64936	8.59237	9.13323	8.73699	7.95434	7.86695	8.24725	8.37568	8.81833	9.09282	9.31544	5.35301	5.29281	5.43569	5.41221	5.30164	5.31614	5.39166	5.53719	5.54645	5.38109	5.38709	5.39852	5.384	5.15399	5.22141	5.34952	5.25256	5.47301	5.55286	5.51142	5.59156	5.36433
METTL6	4.16794	4.22194	4.1295	4.19606	4.10357	4.08695	4.0641	4.18297	4.10179	4.05389	4.14399	4.00035	4.06551	4.10291	4.2187	4.1259	4.09608	4.08794	4.04633	4.08072	4.29613	4.28948	4.15496	4.03326	3.98377	3.96927	4.15378	5.3898	5.2993	5.33148	5.39015	5.36886	5.33641	5.49453	5.57709	5.34384	5.50466	5.35422	5.25823	5.55362	5.07998	5.41439	5.14104	5.39254	5.53677	5.27031	5.33224	5.34762	5.36717
SDAD1	5.78772	5.80342	5.17196	5.61826	5.33901	5.35633	5.08704	5.6584	5.71885	5.35024	5.60788	5.37534	5.37416	5.35701	5.25153	5.12579	5.27942	5.39206	4.79708	5.33982	5.62325	5.69284	5.71814	5.88497	5.07188	5.58035	5.26227	6.68581	6.56116	6.52868	6.84689	7.05043	6.54215	7.0054	6.68447	7.02092	6.8643	6.68354	6.79059	6.84504	6.68137	6.55752	6.46565	6.6264	6.9586	6.61614	6.78665	6.69847	6.72001
CADM1	5.77738	5.76601	5.89973	5.81355	6.04695	5.82656	5.77194	5.99831	5.83544	5.64005	5.64359	5.74362	5.91816	5.71885	5.89973	6.32791	6.06349	5.7735	6.13422	5.96665	6.12442	5.94468	5.78166	5.97698	5.64215	5.91927	5.73404	4.28367	4.40115	4.34728	4.48077	4.40149	4.4072	4.5715	4.52183	4.54964	4.35471	4.2988	4.37033	4.37387	4.35536	4.35882	4.44103	4.35715	4.68566	4.41647	4.29506	4.64048	4.34285
CFL2	6.49967	6.16543	6.18463	6.1208	7.44944	8.14298	7.62049	6.5881	6.84294	6.99972	7.66196	6.17487	7.03712	7.08333	7.5678	5.31337	6.24995	7.35835	7.20551	7.09161	6.97659	6.45995	6.56904	6.85178	6.98878	7.2893	7.04204	5.10839	4.98318	5.02806	4.83662	4.70126	4.6863	4.81328	4.44103	4.83577	4.78979	4.66785	5.31234	4.68783	5.17785	4.90625	4.87826	4.3564	4.72126	4.73249	4.83542	5.20732	4.89017
NPCDR1	6.21985	6.37351	6.47695	6.23811	6.39976	7.02441	6.72354	5.51949	7.25986	6.20568	6.45546	6.4076	6.3994	5.97435	6.56116	5.74744	6.47658	6.27132	6.25893	5.98921	6.72582	6.10207	7.32772	6.48293	6.32791	6.55907	6.59059	4.62672	4.67779	4.53468	4.68797	4.70744	4.72758	4.53973	4.65916	4.65026	4.8868	4.5662	4.63533	4.72789	4.96448	4.51898	4.85717	4.2772	4.54379	4.735	4.46331	4.56859	4.80694
PPM1B	8.93709	8.8902	8.3741	8.74432	8.88227	9.49002	9.32708	9.02752	9.13323	8.67697	8.91637	8.01829	8.59712	9.00277	8.91288	8.36595	8.59435	9.33492	9.04874	8.92736	8.9872	8.72347	8.81073	8.66615	9.33492	8.97267	9.45693	7.32944	7.48771	7.56265	7.17447	7.15877	7.25617	6.87635	6.96199	6.90176	6.71674	6.82234	6.71495	7.22872	7.4572	7.18565	7.64202	6.6777	6.6849	6.89888	6.74452	7.23404	7.50644
DCN	6.02081	6.0176	6.26399	6.07706	5.9869	5.8712	5.79156	6.06415	5.85786	5.69116	5.88575	5.85786	5.76368	5.96205	6.03193	6.12681	5.93388	5.97588	6.0037	5.95766	5.88532	5.95909	5.96098	6.03193	5.97556	5.82656	5.8328	3.60218	3.47516	3.63265	3.60768	3.53884	3.5261	3.62872	3.67873	3.61715	3.53723	3.65442	3.58558	3.5793	3.58023	3.50534	3.54715	3.85442	3.58975	3.6869	3.67623	3.62734	3.51377
CAMKK2	5.86567	6.33363	6.95728	5.95411	5.86049	5.97875	5.9038	6.12613	6.04725	5.77942	5.68304	6.20806	5.94219	5.93084	6.07924	6.19491	6.27073	5.98792	6.42388	5.97236	5.96273	6.22286	6.0308	6.13248	5.86111	5.96459	5.92817	8.17976	8.37988	7.84011	7.88145	7.81378	7.99767	7.9137	8.17743	7.83867	7.88944	7.88595	8.01487	7.82195	7.98051	7.86555	8.29402	7.93171	7.60621	7.804	8.03759	8.15443	8.06252
DNAJC14	5.00056	5.33778	4.47584	5.21729	4.43759	4.89425	4.73929	5.476	4.62777	5.08242	5.1385	5.75474	4.71699	5.13189	5.26362	5.00613	5.35765	4.68316	4.92742	4.89578	5.31545	5.02264	4.9038	5.24582	4.49503	4.98693	5.09508	7.04642	6.99217	7.34031	7.05843	7.043	6.92765	6.95816	7.06189	6.95469	7.0683	7.00956	6.82403	7.00213	6.89269	7.0006	7.26613	6.89309	7.00861	7.09398	7.0059	6.9567	6.89665
TUBA1A	10.2598	10.8854	11.0326	9.8797	10.9131	10.6278	10.7087	10.872	11.0426	11.423	11.2765	12.1088	11.4916	11.3588	11.3861	10.8446	11.2298	11.2575	11.0426	11.2765	10.4627	10.587	10.4765	10.635	10.3088	10.7252	10.2799	12.6472	12.8027	12.7485	12.7683	12.5941	12.8027	12.5798	12.6657	12.5467	12.4864	12.8027	12.9751	12.4545	12.9558	12.5654	13.0282	12.0538	12.4066	12.4864	12.4711	12.5033	12.6657
FBXL5	9.69365	9.57483	8.95744	8.50012	9.50182	9.50182	9.19713	9.58603	9.59144	9.22367	9.52291	9.8888	9.20077	9.1188	9.31544	9.55924	9.69718	9.54306	9.44601	9.39892	9.6388	9.58957	9.71627	9.82064	9.22794	9.17864	9.01043	12.2084	12.371	12.4403	12.2506	12.4864	12.2834	12.0255	12.2834	11.9183	12.0003	12.2084	12.4066	12.3521	12.3355	12.2506	12.4545	11.4847	11.8114	12.5654	12.1751	12.2353	12.1918
CARD8	6.48527	6.16081	5.96977	5.38336	5.62253	5.69451	6.07706	6.45954	6.59734	6.0996	5.96098	6.74319	6.0448	6.15186	5.92478	6.31321	6.64351	5.6735	5.62075	5.91221	6.81529	7.0313	6.81339	6.66631	5.35456	5.51675	5.6293	8.75916	8.77755	8.93813	8.70924	8.67389	8.68714	8.54116	8.53248	8.45138	8.35977	8.4871	8.54767	8.7042	8.91767	9.00408	9.03013	7.88264	8.23687	8.62275	8.52529	8.41999	8.8399
ETV7	4.29681	4.40474	4.67976	4.31369	4.42757	4.42023	4.26936	4.36456	4.24186	4.31857	4.51898	4.61573	4.68504	4.33659	4.3014	4.42281	4.30462	4.39673	4.59259	4.43828	4.25666	4.29149	4.29178	4.56895	4.46002	4.57484	4.37991	6.53414	7.02624	6.22286	5.79301	6.89083	6.94739	7.03758	7.33108	5.59684	7.76526	6.44983	6.55467	5.75474	5.29318	6.74575	6.32595	5.46391	5.99945	6.29859	6.47286	5.59641	6.42999
EMC4	9.45373	9.4321	8.92996	9.48203	9.34784	9.25291	9.13592	9.53428	9.36775	9.45525	9.45693	9.21364	9.48513	9.35686	9.26652	9.40085	9.49821	9.33356	9.10634	9.08675	9.39892	9.50897	9.27833	9.44912	9.1541	9.00025	8.85352	7.7066	7.717	7.52868	7.78934	7.7496	7.77713	7.93786	7.76583	7.91646	7.80676	7.79944	7.66528	7.95365	7.6613	7.73252	7.63566	8.00908	8.01973	7.66528	7.68802	7.88534	7.79058
MZB1	5.56666	5.65107	4.96486	4.98145	4.9784	4.97776	4.83895	5.12184	5.22736	5.13189	5.60273	5.7243	5.58109	5.03109	5.64252	5.67397	4.9949	4.94937	5.20403	4.90204	5.18307	5.02121	5.24768	5.2683	5.28782	5.62141	4.93135	5.5866	5.67826	6.67357	6.05203	6.60953	6.02182	6.57381	7.19222	6.24219	6.80797	7.20937	6.47458	6.04221	7.02818	5.97015	5.44338	7.29945	6.45197	5.53395	6.51137	9.1697	6.52384
TMEM138	7.30219	7.55624	7.45431	7.59343	7.48072	7.42517	7.23143	7.7052	7.51862	7.79685	7.90793	6.95469	7.61623	7.47305	7.42575	7.25142	7.37913	7.50336	7.65139	7.11813	7.56265	7.17713	7.3695	7.55247	7.52638	7.67396	7.33108	6.01892	6.1368	6.01892	6.10581	6.07476	5.97913	6.08976	6.03566	6.19357	6.11891	6.0487	6.1797	6.01678	6.03854	6.10643	6.00818	6.44644	6.10687	5.97875	6.05349	5.93661	6.20138
GPR89B	6.17556	6.2561	5.82834	5.96769	6.04182	5.95834	6.19525	6.33581	6.19357	6.43617	6.3152	5.96704	6.27708	6.11817	5.82511	6.02006	6.03784	6.0487	6.42466	5.85556	6.5719	6.31943	6.27179	6.55752	5.86906	6.1687	5.87811	4.13285	4.23443	4.01162	4.34095	4.16465	4.08571	4.19946	4.07517	4.24893	4.14879	4.05174	3.95874	4.28777	3.7578	4.3059	4.18773	3.91194	4.26714	4.32455	3.98418	4.0608	4.45151
COX16	7.61434	7.64461	7.40562	7.694	7.46377	7.29724	7.41	7.74528	7.82195	7.50509	7.25291	7.14522	7.13133	7.41733	7.41566	7.66196	7.66774	7.5678	7.50644	7.21519	7.60321	7.61503	7.68686	7.61041	7.49164	7.12611	7.37726	8.4774	8.23945	8.30684	8.78838	8.71129	8.7042	9.06469	8.95744	9.25806	9.42704	8.88227	8.82383	8.85937	8.38353	8.8204	8.28231	9.01043	9.33492	8.78838	8.91637	8.99071	8.77534
CCDC174	5.78586	6.35691	6.82403	6.52781	6.05602	6.01792	6.10665	6.23895	5.56412	6.15282	6.94993	5.74705	6.22507	6.09784	6.69315	6.16947	6.47015	6.46981	6.34307	6.33406	5.66718	5.24487	5.43935	5.6747	6.25928	6.1575	6.51399	7.73011	7.62049	7.6389	7.52173	7.56147	7.60442	7.38862	7.45102	7.60384	7.49816	7.35306	7.56213	7.6265	7.62457	7.57952	7.61929	7.40562	7.36499	7.62697	7.45213	7.40662	7.87052
PDZD11	7.20439	7.15248	6.89269	6.69808	6.70584	6.85073	6.71495	7.16576	6.88073	6.87683	6.73292	7.16887	6.6376	7.06878	6.75911	7.09885	6.63306	6.70296	6.91865	7.03758	7.17764	7.27436	7.34872	7.56331	6.67619	6.56826	6.71495	5.30209	5.16419	5.42041	5.23716	5.34873	5.28082	5.43611	5.42734	5.2801	5.45949	5.43182	5.30416	5.37416	5.19724	5.28282	5.3394	5.3718	5.45458	5.39916	5.37853	5.25443	5.29994
C6orf203	4.49207	4.34999	4.0666	4.63459	4.8619	3.99826	4.21806	4.87402	5.0193	4.79643	4.98181	4.35805	4.71262	4.13703	4.22939	4.18128	4.48875	4.25106	4.4209	3.76827	5.02513	4.8542	4.45388	5.0129	4.78913	5.49582	4.59794	6.61789	6.56702	6.70716	6.48138	6.47286	6.27591	6.59574	6.45089	6.63095	6.65449	6.18615	6.66104	6.1054	6.57628	6.60782	6.41681	6.44089	6.73072	6.60332	6.72629	6.0133	6.74319
FAM178B	6.40203	6.74099	6.89489	6.5599	6.62252	6.59269	6.69475	6.46207	6.38087	6.36606	6.25251	6.66104	6.497	6.39075	6.48722	6.92523	6.61614	6.69733	6.59183	6.77002	6.44089	6.56784	6.54255	6.74491	6.54455	6.51095	6.84328	4.95917	4.88282	4.80158	4.79139	4.66887	4.88474	4.92806	4.9846	4.84887	4.8712	4.86416	5.01148	4.90843	4.71297	4.55522	5.04173	5.01958	4.65557	4.75725	5.05657	4.99643	4.91005
TBC1D7	4.6104	4.9222	6.49233	5.73125	5.30982	5.34057	5.18204	4.69648	4.89831	4.80732	5.3895	5.42	5.10182	5.16584	5.41154	4.99579	4.90872	5.20188	5.95945	5.10427	4.79643	4.85066	4.74221	4.94427	4.9846	5.0501	4.88984	6.78798	6.5922	6.65497	6.97005	6.72943	6.60044	7.02133	7.05043	6.9893	6.74616	7.28801	6.96715	6.64433	6.52424	6.47415	6.45463	6.87592	6.92297	7.22068	6.94895	7.29786	7.20772
TMEM216	7.05601	6.98791	6.8553	6.97932	6.75009	7.13133	6.97209	6.96956	7.20772	6.34307	6.79151	7.16671	7.04435	6.97498	7.03627	6.87041	6.82656	6.48722	6.41294	7.04043	7.1802	7.172	7.33887	6.81287	7.10851	6.66401	6.76407	8.20889	7.98492	8.34381	8.16265	7.77228	8.22559	8.201	8.16946	8.45446	7.93718	8.12927	8.2914	8.07972	8.06102	8.11363	8.69952	7.45778	8.34052	8.60852	8.34657	8.18869	8.29582
AIG1	5.06281	4.92283	4.60743	4.40627	5.1765	4.73081	4.82867	4.75517	5.0501	4.84488	4.77647	5.11743	5.37672	4.66327	4.91911	4.78367	4.83211	4.43181	4.84651	4.61673	5.33795	4.6438	5.24022	5.28957	4.64606	5.18272	4.73118	6.16252	5.75831	6.09157	5.99505	6.17895	6.08394	6.02182	6.14109	6.15403	5.68686	6.44794	5.9954	6.11526	6.01112	5.87554	5.98524	6.94284	6.19357	6.17895	6.08073	6.36628	5.76486
DESI2	5.38336	5.41903	5.38877	6.03749	5.45171	5.4332	5.37853	5.52942	5.50212	5.33901	5.48959	5.25079	5.56491	5.42666	5.41763	5.35807	5.30387	5.53395	5.61793	5.48397	5.48602	5.44666	5.44487	5.38035	5.92592	5.59852	5.59777	7.42302	7.40614	7.41274	7.53891	7.48072	7.5181	7.47853	7.44869	7.61205	7.59636	7.33216	7.5589	7.48876	7.55124	7.54222	7.48936	7.27607	7.61992	7.53998	7.39728	7.53891	7.5608
IL17C	6.62467	6.67241	7.03022	6.73334	6.89175	6.72853	6.77002	6.28582	6.39037	6.41532	6.80885	6.8746	6.70022	6.509	6.64064	6.48722	6.35806	6.67871	6.80985	6.70911	6.39754	6.49125	6.52994	6.64977	6.7787	6.73475	6.90176	5.10427	5.01319	5.20597	5.16381	5.22975	5.14474	4.94463	5.15801	5.35093	4.8712	5.19288	5.26433	5.09401	5.36402	5.33299	5.24619	5.23919	5.06816	5.24022	5.16077	5.14798	5.13771
PCDHGA1	5.16045	5.2163	5.35231	5.21538	5.26545	5.31337	5.32946	5.312	5.17849	5.33264	4.91549	5.38035	5.22417	5.15939	5.22809	5.37534	5.22597	5.24965	5.57302	5.32017	5.21097	5.31373	5.18579	5.06248	5.26514	5.29024	5.28211	3.07783	2.99935	2.99407	3.00218	2.96825	2.99117	2.96825	3.0592	3.0592	3.0291	3.07009	3.03719	3.01223	3.0291	3.02134	3.00218	3.03719	3.06569	3.0073	3.01223	3.05548	2.97592
PCDHA6	3.57561	3.51307	3.57749	3.61634	3.35393	3.626	3.60724	3.77966	3.66773	3.55572	3.93813	3.58731	3.67315	3.50443	3.5695	3.62734	3.52328	3.60807	3.68294	3.43759	3.68851	3.50389	3.75705	3.90769	3.55711	3.71179	3.52252	4.93411	4.83829	4.93508	4.94497	4.95422	4.90625	5.03409	5.09273	4.83416	5.0237	4.89521	5.1392	5.07958	4.88577	4.86161	4.87624	5.12215	5.01381	5.11264	5.13286	4.96521	4.95074
PCDHGA10	4.91565	4.65118	4.78654	4.6104	4.36651	4.72722	4.5672	4.66657	4.82301	4.6438	4.38811	4.85542	4.78062	4.74125	4.95236	4.75795	4.5014	4.70506	4.46198	4.47481	4.71362	4.34692	4.55652	4.66055	4.88512	4.70243	5.35734	3.20113	3.27469	3.20311	3.25771	3.38652	3.11243	3.35158	3.19016	3.32877	3.27272	3.37399	3.20815	3.12247	3.27207	3.27671	3.19278	3.4173	3.41292	3.25339	3.30152	3.19379	3.27344
PCDHGB5	6.24594	6.39862	6.58734	6.14334	6.46827	6.37428	6.64614	6.36794	6.00747	6.71791	6.75315	6.16793	6.43416	6.46586	6.57228	6.31437	6.05637	6.04655	6.54615	6.33047	6.10456	6.36505	6.42885	6.56743	6.80719	6.32365	6.58978	4.61315	4.76062	4.74054	4.73466	4.66857	4.73862	4.7506	4.69578	4.82523	4.73118	4.7031	4.71766	4.75937	4.75156	4.64932	4.73957	4.60865	4.70196	4.76875	4.58554	4.67311	4.74826
PCDHGC3	5.51072	5.8922	6.04695	5.52568	5.62395	5.7603	5.72063	5.50359	5.46581	5.6992	5.49378	5.532	5.45385	5.62511	5.61862	5.78276	5.58622	5.7603	5.70356	5.83101	5.61793	5.60207	5.62542	5.68011	5.5598	5.40274	5.815	3.55663	3.36692	3.36692	3.57	3.43323	3.72469	3.38229	3.59691	3.68578	3.59873	3.66426	3.626	3.40534	3.67705	3.58975	3.69868	3.72223	3.69901	3.63387	3.61021	3.67354	3.62213
PCDHGC5	3.65602	3.81753	3.93528	3.82831	3.78899	3.65177	3.71398	3.75304	3.78899	3.70015	3.79986	3.91556	3.77496	3.67227	3.72352	3.79399	3.70526	3.81634	4.01379	3.86878	3.71398	3.77419	3.73664	3.78217	3.87568	3.83887	3.83134	5.61793	5.66208	5.73192	6.02803	5.8328	5.82906	5.83208	5.82906	5.62896	5.79918	5.90961	6.02118	6.10141	5.6992	5.79338	5.91031	5.92927	5.65141	5.76601	5.87626	6.04695	5.76443
REM1	6.2122	6.21255	6.67206	6.29029	6.5922	6.5414	6.42885	6.51845	6.39558	6.49201	6.28244	6.03958	5.8725	6.63938	6.60168	6.72306	6.55303	6.58852	6.56702	6.66215	6.56207	6.65847	6.49092	6.2966	6.47936	6.17527	6.50424	4.98111	5.147	4.82319	5.10943	5.2986	5.08298	4.97188	5.01663	5.08109	5.24923	5.13803	5.0722	5.42216	4.89543	5.10284	5.21504	5.05453	5.12947	5.20535	5.09542	5.48881	5.25964
SLC19A2	5.77194	5.52277	6.75205	6.4036	5.96807	5.98524	5.92968	5.97522	5.9402	5.81388	6.62871	5.79598	5.65906	6.78131	6.26961	5.3792	4.63987	5.93983	6.70911	5.65767	5.58524	4.8868	5.28348	5.64492	6.2487	6.60989	5.83403	4.94566	4.70126	4.78241	4.34215	4.40474	4.35983	4.11613	4.24893	4.18611	4.30439	4.01764	4.08986	4.16071	4.59406	4.48247	4.44567	3.98764	4.23252	4.34187	4.19192	4.60502	4.80616
KCNJ2	4.37003	4.75097	6.73421	4.77181	5.34873	4.71328	5.08564	4.86125	4.0608	4.27483	4.48406	6.04655	3.91277	4.75258	4.73279	4.43086	4.4804	4.99474	5.36686	6.78844	4.43789	4.58029	4.6431	4.64673	4.10744	5.52768	4.75191	6.92523	6.9812	7.05993	6.55713	6.57228	6.55549	6.41802	5.96602	6.08502	6.46656	6.21699	7.08431	6.38424	7.1024	6.65763	7.18228	4.92251	5.56491	7.08794	6.89175	6.11601	6.68765
F11R	8.39532	8.26969	8.15814	8.193	8.72557	8.46476	8.63746	8.00269	7.91766	8.23604	7.89644	8.75259	8.31099	8.27219	8.45245	8.19382	8.07895	8.31284	8.23279	8.86621	8.1575	8.01748	8.36241	8.12687	8.36147	8.1317	8.40244	7.07127	7.19162	7.55947	6.99546	7.06978	7.40834	6.66104	7.07314	6.70459	6.73072	6.99364	7.0229	7.15779	6.87379	6.64268	7.25734	7.33887	6.66196	7.105	7.07981	6.86853	7.04988
VAPA	10.4563	10.39	11.0849	10.9335	10.5365	10.6969	10.8041	10.623	10.5606	10.4627	10.5155	10.7948	10.5123	10.473	10.635	10.7215	10.4942	10.6384	10.8616	10.6315	10.4871	10.3543	10.3869	10.4341	11.0006	11.0964	10.7992	8.21372	8.44621	8.17976	8.38939	8.45609	8.06252	8.03387	8.27047	7.8725	7.87104	8.19382	8.24491	8.16024	8.46744	8.27846	8.21116	7.77431	7.93483	8.23279	8.26264	8.3633	8.19382
PRPF40A	9.7067	9.27532	9.55751	9.92944	9.79142	9.80485	9.73473	9.6409	9.91598	9.30651	9.53784	9.1983	9.66503	9.7288	9.49491	9.254	9.29776	9.93404	9.08675	9.512	9.69161	9.6373	9.6555	9.18499	10.1928	10.1554	10.0009	8.23121	8.19382	8.18357	8.11363	8.15672	8.2288	8.03621	8.08824	8.24025	8.24417	7.9524	8.09988	8.1206	8.00773	8.193	8.15209	7.90204	8.06252	7.97385	7.97592	7.82195	8.18357
HPSE	6.8746	5.90157	7.39562	7.93171	6.10387	5.9972	6.74491	6.28496	5.75635	4.94391	5.64405	7.16553	4.76222	6.64511	7.25291	6.60953	6.28625	5.13385	6.13488	6.969	6.57944	6.49431	6.29113	6.64511	5.21336	5.9402	5.5745	8.79731	8.86846	8.45715	8.8902	9.05576	8.77845	8.62648	8.59541	8.23865	9.01514	8.60175	8.39302	7.91895	9.24748	7.99767	8.74645	9.35995	8.13877	8.12834	8.66942	8.6331	7.94872
LHX3	5.78396	6.31943	7.04541	6.64893	6.03711	6.22945	6.15462	6.15824	6.20207	6.13562	6.41071	6.39754	6.14882	6.27179	6.2206	6.24949	6.11633	6.10687	6.40325	6.93947	5.8816	6.04551	6.23427	6.0686	6.11062	5.993	6.26735	3.86638	3.8959	3.83985	3.86911	3.70336	4.06136	3.77462	3.99077	4.15726	3.85592	3.97943	3.79128	3.79018	3.92001	3.64736	3.73856	3.86566	3.84005	3.66673	3.84483	4.2197	3.9185
DPH5	8.64099	8.6175	8.26616	8.22413	8.76551	8.6311	8.60852	8.66098	8.63928	8.85491	8.46476	8.17299	8.58033	8.65757	8.54767	8.51423	8.6282	8.6175	8.25219	8.19042	8.60497	8.69485	8.78287	8.7042	8.36595	8.71129	8.5623	6.81339	6.76887	6.95413	7.05349	6.88113	6.61466	7.49869	6.88481	7.41336	7.25569	6.93135	6.80472	7.13601	6.81529	7.04988	6.5881	6.756	7.62118	6.85577	7.06728	7.16831	7.22282
NANS	5.44232	5.64405	5.69608	6.18651	5.38109	5.50292	5.60858	5.54891	5.78877	5.39206	5.41014	5.76932	5.52386	5.49106	5.28677	5.85327	5.85285	5.48035	5.79694	4.94566	5.57668	5.68235	5.68199	5.88277	5.3999	5.51535	5.45417	8.47376	8.38785	8.00199	8.23356	8.35703	8.46078	8.21372	8.20503	8.26088	8.57743	8.53047	8.52614	8.40081	8.35893	8.28511	8.34929	8.6829	8.31184	8.78743	8.65154	8.37691	8.41894
INIP	5.91816	5.40464	6.03977	6.53166	5.85629	5.88865	5.76739	5.92187	5.61751	5.38915	5.85629	5.78276	5.57031	5.84826	6.01792	6.00009	5.77499	5.95945	6.01184	5.82199	5.96842	6.13562	5.75786	5.76634	5.98054	5.70054	6.0172	7.74594	7.91646	7.65009	8.00563	7.72763	7.97385	7.63081	7.91146	8.01056	7.98346	7.71513	7.44808	7.92533	7.7982	7.77837	7.77574	7.50114	8.11595	7.68305	7.8263	8.01487	8.09172
ING3	8.28026	8.23279	9.2488	9.29503	8.50624	8.76226	8.62545	8.92161	8.93914	8.76989	8.92396	8.51798	8.71743	8.83023	8.88447	8.80617	8.99641	9.15145	8.89513	8.62085	8.79609	8.6067	8.59891	7.92533	8.93361	8.16265	8.71028	7.043	7.06616	7.03289	7.31203	7.13228	7.46015	7.29604	7.36265	7.35306	7.37595	7.47365	7.26712	7.4937	6.85073	6.99217	7.33887	6.86161	7.09985	7.19326	7.29786	7.50644	7.37489
NOP58	9.29776	9.37086	9.82666	10.0032	8.62648	9.76968	9.81626	9.6388	10.092	9.90444	9.75915	9.04874	9.84896	9.65744	9.6373	9.36299	9.5154	9.92286	9.46029	9.37912	9.54516	9.50182	9.41514	9.11196	9.71821	9.49671	9.73852	8.04458	8.17666	8.07828	8.49074	8.61637	8.36508	8.66733	8.29319	8.70731	8.6839	8.30155	7.56265	8.58211	8.06849	8.28425	7.99055	8.55196	8.87065	7.83059	8.00975	8.38169	8.5871
OR8D2	5.8846	6.3628	6.13933	6.20279	6.17487	6.1178	5.90596	5.56042	5.37853	5.74669	6.02329	5.57972	5.54218	5.96459	6.14109	5.91136	5.80111	5.99032	5.90961	5.71118	5.4401	6.03711	5.84049	5.49724	5.62075	5.68235	6.05203	3.80988	4.05355	3.74697	3.83496	3.81796	3.93749	4.10179	3.86638	4.1788	3.91194	3.87494	3.79556	3.93168	3.94162	4.22011	3.86638	3.98909	3.6869	4.2021	3.90139	3.6975	3.8424
TTR	6.42036	6.63978	6.63588	6.65213	6.65589	6.75205	6.64106	6.1647	6.58173	6.57381	6.36406	6.71833	6.30161	6.4806	6.6993	6.66716	6.67954	6.46398	6.58132	7.2132	6.24465	6.58132	6.63854	6.20938	6.41605	6.44377	6.75552	5.29246	5.17949	5.22941	5.23393	5.12372	5.24653	4.95269	5.12442	5.21065	5.15533	5.30556	5.198	5.20275	5.53044	5.25443	5.34384	5.23989	5.22384	5.27161	5.20837	4.99055	5.29246
GOLGA8A	8.42443	8.40841	8.70924	8.58497	8.39713	8.90073	8.71458	8.83155	8.96416	8.85241	8.5594	7.84496	8.37568	8.55284	8.5871	8.06102	8.25923	9.10235	8.37734	8.31721	8.56734	8.58904	8.86511	8.33319	8.9782	8.77306	8.7405	6.46744	6.85758	6.62951	6.62908	6.94496	6.48293	6.61662	5.8918	6.2122	6.06238	6.02182	5.84677	6.10503	6.38195	6.95413	7.01793	6.80137	6.20207	5.3981	5.44782	6.2688	7.20184
SERINC1	10.4974	10.3376	10.7572	11.1616	10.7215	10.7617	10.6683	10.3991	10.2967	10.5565	10.7012	10.2512	10.6454	10.4373	10.6315	10.0978	10.2272	10.5905	10.6195	10.2627	10.1579	9.94379	10.0009	10.1652	10.9514	10.9761	10.8401	12.2506	12.3905	12.5319	12.2226	12.0003	12.0728	11.9731	12.0003	12.0003	11.7207	11.8974	12.159	12.0918	12.5798	12.3355	12.3355	10.635	11.7794	12.1088	11.9861	11.9072	12.4066
HSD17B7P2	5.20535	5.73046	6.40398	5.45286	5.49453	6.04147	5.76859	5.61005	5.66009	5.08041	4.98863	5.63528	5.53784	5.24519	5.61751	5.51659	5.47929	5.73335	5.15399	6.15824	5.62858	5.60319	5.82199	5.85827	5.25191	5.64147	5.69953	4.51898	4.45453	4.98863	4.17176	4.33924	4.5303	4.12554	4.06051	4.22745	4.24151	4.07851	4.2958	4.11784	4.14363	4.21148	4.29111	4.54998	4.02431	4.10705	4.14031	4.12789	4.5367
VCX2	4.99519	4.77479	5.28746	4.92977	4.89797	4.98111	4.80868	5.00986	4.91744	5.05205	4.84598	5.07783	5.23919	4.91068	5.10905	5.11743	4.90099	4.98395	5.12509	5.01663	4.82937	5.24879	4.92359	5.00359	5.15295	5.02331	5.27396	6.30949	6.39323	6.45567	6.2933	6.49159	6.59148	6.28279	6.31904	6.27784	6.42964	6.27324	6.48214	6.50736	6.55796	6.47504	6.5857	6.92866	6.16728	6.24914	6.31977	6.5922	6.49584
RDH11	7.61325	6.96249	7.03852	6.8526	7.72079	7.74528	7.51194	6.82491	7.2382	6.92717	7.29063	7.65506	7.13031	7.01697	7.15976	7.06434	7.13228	7.06616	7.4268	7.65952	7.59509	7.65319	7.5884	7.42796	7.34872	7.6403	7.37366	8.80155	8.67991	8.48904	8.74246	9.04362	8.75599	8.73307	8.95942	8.86714	9.06183	9.00408	8.78412	8.70532	8.68487	8.67488	8.34657	9.85083	9.29894	8.76989	8.92396	8.8856	8.48533
FLRT1	5.33683	6.03598	6.10456	5.5827	5.96637	5.61862	5.6887	5.64839	5.38877	5.57604	5.67897	5.61538	5.4822	5.41056	5.88317	5.79598	5.63855	5.69706	6.22827	6.04293	5.38297	5.47965	5.63559	5.91329	5.79262	6.1377	5.90462	4.49466	4.52109	4.53866	4.56423	4.52887	4.72722	4.67248	4.45825	4.46937	4.33076	4.56486	4.26346	4.47649	4.56486	4.46762	4.42786	4.6104	4.38373	4.32244	4.41091	4.68016	4.67248
NOL7	6.91491	6.85222	7.19495	7.01839	7.42916	7.13701	7.20439	7.0139	6.77297	7.25668	7.11663	6.77822	7.16032	6.83949	7.07039	7.26311	7.26772	7.58021	7.37667	6.74052	6.73945	6.95413	6.72044	7.00454	7.3163	7.32121	7.35143	9.41677	9.3139	9.32708	9.7067	9.78356	9.67669	10.1001	9.63224	10.1652	10.1054	9.76717	9.34784	9.68386	9.59943	9.44448	9.11473	9.98833	10.0946	9.25291	9.36156	9.78743	9.75915
TNIK	9.29894	8.96755	8.69611	8.49735	9.40857	9.44113	9.39892	9.27532	9.70252	9.49491	9.03257	8.46368	9.512	9.11603	8.81938	8.26703	8.30589	9.47536	8.86511	9.04874	9.33906	8.89387	8.97267	9.08282	9.02042	9.31907	9.10802	6.62214	6.76671	6.58214	6.47325	6.59385	6.4354	6.337	6.26754	6.61745	6.31279	6.18921	6.01966	6.17487	6.41257	6.77297	6.57982	6.39862	6.54882	5.96807	6.09007	6.26837	6.87379
LSM14B	4.3383	4.36161	4.29948	4.49538	4.46762	4.62285	4.73336	4.40115	4.50442	4.5105	4.71661	4.50209	4.4989	4.80191	4.81088	4.91508	5.00487	4.9511	4.88945	4.75347	4.72166	4.81538	4.4034	4.349	4.81976	4.52183	4.71135	5.62042	5.52533	5.74439	6.24506	6.14299	6.19761	5.93388	6.19866	6.00518	5.95135	6.03115	5.85938	6.21939	5.68686	5.75395	5.82088	5.99505	6.31708	6.18108	5.79852	6.38243	6.09325
FBXL4	4.54379	4.49958	4.14912	3.93571	4.2638	4.24118	4.37918	4.47356	4.58336	4.94907	4.5715	4.65322	4.55071	4.24151	4.18681	3.68578	4.34445	4.17347	4.25925	4.20271	4.59329	4.5303	4.53069	4.81772	4.46132	4.46067	3.82262	6.46624	6.41532	6.58094	6.28057	6.06415	6.2636	6.23509	6.34116	6.13562	6.10873	6.18463	6.15787	6.00084	6.31028	6.32013	6.41146	6.35879	6.30119	6.49201	6.42145	6.18426	6.20918
FBXO9	6.62998	6.61069	6.01678	6.24671	6.47141	6.36712	5.90007	6.74779	6.67037	6.44171	6.65538	6.38243	6.52818	6.14264	6.14523	6.34198	6.58734	6.63854	6.50736	6.1918	6.65497	6.64307	6.60086	6.66233	6.94895	6.77725	6.57511	7.992	8.02871	7.8577	7.98129	7.98698	8.02495	7.87814	7.99767	7.95927	7.95294	8.34381	7.83129	7.78661	8.11447	8.01132	8.12687	8.04609	8.08448	7.76279	7.7982	7.99767	7.86776
UGT2B28	4.99247	4.76774	4.43928	4.73777	4.14196	4.82048	4.66327	4.86017	4.49586	4.38648	4.78654	5.05486	4.53171	4.65026	4.61006	4.60051	4.91679	4.61956	4.46331	4.87003	4.52592	4.52323	5.0122	4.65712	4.90729	4.70908	4.98013	3.18471	3.11364	3.2397	3.29676	2.98193	3.22963	3.16254	3.17392	3.14415	3.32514	3.22734	3.13385	3.29606	3.00218	3.01437	3.06403	3.1518	3.10193	3.4018	3.17006	3.09153	3.30094
CLDN2	6.0746	6.45504	6.35713	6.21053	6.0071	6.21033	6.37745	6.09082	6.33535	6.6636	6.38905	6.03958	6.25723	6.27862	6.1344	6.52464	6.17335	6.53081	6.32713	6.43379	6.15864	6.02588	6.2839	6.05349	6.15317	6.09552	6.08535	4.635	4.66692	4.41518	4.68411	4.72585	4.86735	4.63601	4.64048	4.67746	4.64772	4.5014	4.72722	4.68715	4.67412	4.67541	4.66158	4.71362	4.64736	4.58617	4.60246	4.60183	4.64932
EML4	7.52515	7.74301	8.23121	8.45888	7.7237	7.75324	7.73065	7.63145	7.58021	7.59759	7.31203	6.56784	7.09357	7.65759	7.83536	7.27002	7.63566	7.89001	7.47305	7.9524	6.95469	7.17558	7.45	7.1991	8.39626	7.63201	8.00773	6.02553	6.01892	6.34882	6.27288	6.40515	6.23206	6.4293	5.96416	6.30678	6.11855	6.3397	5.94979	6.30562	6.14778	6.45014	5.95795	5.67858	6.14156	6.1687	6.13596	6.18323	6.4898
FXYD5	10.6884	10.9608	10.268	10.6315	10.7741	10.5186	10.6521	10.7362	10.543	10.6644	10.5263	10.3088	10.7488	10.5696	10.5606	10.7291	10.6055	10.6563	10.4871	10.4909	10.406	10.2429	10.5532	10.5186	10.8854	10.8359	10.6969	7.37784	7.53776	7.43408	7.63494	7.77713	7.73749	7.72198	7.57532	7.73195	7.44493	7.53434	7.36792	7.77967	7.43353	7.34201	7.38912	8.33041	7.694	7.29724	7.66894	7.69708	7.44869
CNOT3	4.49677	4.45324	4.2941	4.56383	4.60183	4.36018	4.44165	4.35402	4.63263	4.46829	4.46515	5.03069	4.83924	4.55306	4.5367	4.76094	4.53304	4.49429	4.23853	4.3884	5.02772	4.56117	4.47766	4.59406	4.78686	4.88156	4.68877	5.807	5.9189	5.87811	5.89441	5.78242	5.71276	5.86111	5.82242	5.81573	5.89095	5.8228	5.78016	5.61637	5.81615	5.70054	5.85517	5.88497	5.55943	5.74239	5.80229	5.76601	5.74017
GABARAPL3	6.92917	7.37423	8.28602	8.17666	8.02177	7.74594	8.00975	7.42738	7.35201	7.6403	8.02053	7.45324	7.68084	7.80223	8.03621	7.67714	7.35571	7.66829	8.31985	7.9224	6.82813	6.97005	6.67914	7.28221	8.11595	7.8991	8.54936	3.88716	3.89752	3.86597	3.68893	3.53216	3.5843	3.83318	3.97263	3.5261	3.94909	3.7566	3.77531	3.74172	4.25351	3.54868	3.81914	3.25495	3.73977	3.84204	3.72274	4.05679	4.10324
NLK	5.14165	5.08352	4.60937	4.5754	4.99643	4.6781	4.66393	4.89246	4.77276	4.94671	5.08733	4.95523	4.84684	4.47058	4.83446	4.45453	4.56085	4.49735	4.62031	4.99611	5.24548	4.91484	5.27978	5.12408	4.56051	4.75097	4.70277	6.62871	6.55632	6.39675	6.30872	6.30306	6.31943	6.11378	6.20247	6.15902	6.2206	6.21613	6.19046	6.16006	6.63342	6.41681	6.3152	7.05993	6.35995	6.40127	6.30949	6.10102	6.2692
TAOK3	6.95137	6.92196	6.80719	6.45163	7.15065	6.66992	6.70062	7.34473	7.19222	7.29664	7.07314	7.29501	7.15683	6.73155	6.87506	7.15507	7.10349	7.01996	7.10349	6.82676	7.25569	7.10937	6.95087	7.29724	6.37824	6.84764	6.51845	8.58385	8.70627	8.71945	8.52328	8.43616	8.39196	8.73936	8.5352	8.55559	8.28703	8.49262	8.66615	8.47644	8.70532	8.43409	8.46476	8.31016	8.39196	8.55196	8.50417	8.34381	8.29966
PKD2L2	3.69686	3.71305	3.94845	3.75062	3.95911	3.69382	3.75062	3.73273	3.69264	3.8241	3.61501	3.64606	3.65767	3.73553	3.61672	3.82141	3.69708	3.80771	3.57145	3.63673	3.70606	3.92288	3.62213	3.7936	3.76064	3.77773	3.76546	5.29899	5.22352	5.34431	5.30599	5.31019	5.36644	5.28348	5.29418	5.30416	5.26689	5.35168	5.32147	5.37957	5.34952	5.29212	5.32081	5.50292	5.20837	5.35168	5.32688	5.2736	5.34208
PROK2	7.42353	7.34473	8.81404	5.72643	5.32977	7.02183	6.5779	7.64396	6.72762	4.61419	5.79948	9.98833	5.2736	5.36289	7.65261	7.31245	7.71122	8.19787	7.3563	8.31284	6.30913	5.38813	5.65035	5.91852	4.80306	6.90771	6.01792	11.1016	10.8668	10.7861	11.5625	11.7688	10.6727	10.4974	10.8316	10.1783	9.19314	11.5354	11.3246	10.944	11.423	10.7326	11.9332	6.75154	9.73473	11.5625	10.872	11.1674	10.7822
CYP2A6	5.75035	5.82511	6.09122	5.7323	5.44865	5.75989	5.72643	5.69039	5.65397	5.56013	5.3151	5.46133	5.38746	5.6817	5.79559	5.72677	5.63311	5.61673	5.7806	5.93705	5.50502	5.73767	5.64108	5.51569	5.68612	5.34431	5.85517	4.46716	4.38715	4.38339	4.37918	4.57022	4.46019	4.23483	4.59857	4.32877	4.5908	4.52887	4.51377	4.51807	4.41317	4.46454	4.43789	4.03648	4.32349	4.23585	4.33597	4.60606	4.36161
AK3	6.31437	5.5076	4.6438	5.98154	4.44198	6.15639	5.76524	5.99609	6.46207	5.29452	5.08869	5.18476	5.72606	5.78016	6.22866	5.31985	6.13787	5.95795	4.71203	6.0857	6.41643	6.26792	6.62871	5.68059	5.76564	5.91136	5.96174	7.03289	7.03758	6.99546	6.91679	6.86378	6.89618	7.0954	7.04797	7.04744	7.2421	7.01227	6.8958	7.03528	6.65131	7.13386	6.84764	7.16403	7.48671	6.9775	6.93504	7.1209	7.02133
GH1	5.6057	5.42999	5.67428	5.40163	5.99469	5.38848	5.40649	5.45458	5.58035	5.67077	5.59287	5.38777	5.62988	5.43569	5.5692	5.3287	5.33441	5.28916	5.55615	5.27426	5.23443	5.33506	5.45608	5.4669	5.30519	5.53784	5.42877	4.17045	4.10324	3.96478	3.9762	4.17596	4.21675	4.19987	4.09769	4.03102	4.0727	4.06884	4.00482	4.03326	4.13446	4.00838	4.10093	4.08106	4.05984	4.03498	3.86832	3.90625	3.95708
RGL1	6.74099	6.03749	6.61539	6.69389	6.0653	6.75911	6.56864	6.43073	6.66489	6.20568	6.12504	6.09157	6.23488	6.67934	6.53495	6.54215	6.63938	6.66756	6.32151	6.43856	6.3125	6.27247	6.4434	6.33779	6.15462	6.0686	6.01858	4.29277	4.44712	4.26444	4.35742	4.28051	4.5239	4.44642	4.53102	4.55815	4.59737	4.37326	4.23317	4.35574	4.43119	4.40822	4.29613	4.31643	4.52	4.32806	4.45762	4.36196	4.53973
MTCH1	10.3495	10.7534	10.9281	11.0684	10.8905	10.7697	10.9555	10.5801	10.6599	10.8273	10.8668	10.7488	10.9395	10.6521	10.7617	10.5048	10.4765	10.8446	11.269	10.7052	10.3469	10.2627	10.3495	10.6278	11.3246	11.3418	11.1789	8.17226	8.41785	8.201	8.274	8.1229	8.30418	8.19382	7.95796	8.28877	8.00415	8.12455	8.12614	8.18205	8.16333	8.1791	8.34751	8.193	7.95515	8.03759	7.99704	8.34657	8.23604
PP2672	5.04808	4.85782	4.95814	4.89637	4.68016	4.84824	5.12899	5.04413	4.95269	5.02264	4.98631	4.98361	4.75725	5.00986	4.98664	4.91776	5.10772	5.1302	5.17	4.95845	4.94803	4.84272	4.96385	4.89178	4.94117	4.96163	5.12647	3.68114	3.64027	3.72313	3.54794	3.64188	3.63513	3.78785	3.72743	3.88685	3.83248	3.88716	3.77088	3.67623	3.84626	3.80498	3.67873	3.59542	3.62033	3.57883	3.78456	3.55442	3.46908
VPS4B	8.25386	7.86996	8.6331	9.07496	8.51887	8.69952	8.5352	8.40758	8.54499	8.25304	8.11678	8.13624	8.48613	8.23436	8.26264	7.98779	8.34929	8.60589	8.24977	8.43047	8.50539	8.34052	8.31686	8.02642	8.78046	8.50417	8.40673	7.10086	7.06878	7.24867	7.07981	7.12708	7.14562	6.89393	6.85178	6.92014	6.76281	6.73902	6.62951	7.03184	7.19647	6.95314	7.43569	6.255	6.68717	6.99735	6.6822	6.81942	7.04204
XPNPEP1	8.90073	9.05357	8.61436	8.44041	8.95988	9.27833	9.43651	8.86621	8.8856	9.04627	8.91176	9.09664	9.19558	9.04362	9.09064	8.68714	8.69845	8.76989	8.76989	9.1541	9.00685	8.83506	8.89258	9.11473	9.14907	9.15145	9.1201	6.29029	6.32085	6.13787	6.19726	6.23123	6.29936	6.13528	6.16286	6.06083	6.41491	6.29554	6.1557	6.25893	6.41802	6.29221	6.09582	7.65077	6.37059	6.13817	6.37428	6.3524	6.13933
LSM2	6.72402	6.60782	5.76051	5.79019	5.94504	6.04147	6.16146	6.65967	6.28462	6.14398	6.12595	6.5779	6.38123	6.37551	6.19832	6.45014	6.30872	5.85486	6.22393	5.96877	6.6636	6.74099	6.66869	6.28534	6.1881	6.18593	6.43856	7.94348	7.77154	8.11128	8.22486	8.37734	7.96434	8.65268	8.46986	8.65154	8.76163	8.41451	8.61545	8.22486	7.97659	8.22058	7.48184	8.66942	8.79498	8.55559	8.69611	8.44312	8.48904
LRRC4	5.47929	5.56798	6.65631	5.84826	6.19259	5.8272	5.64108	5.19084	5.35765	5.83063	5.3981	6.27151	5.50799	5.74403	5.78982	5.81648	5.5263	6.30119	6.10687	6.21335	5.2315	5.61269	5.53579	5.62471	5.71846	5.79694	5.43106	7.53191	7.18362	7.58901	7.8684	7.8577	7.73065	7.62955	7.84237	6.92523	6.87506	7.97526	7.8642	7.98492	7.15562	7.14869	7.73749	4.88912	6.9023	8.44708	7.66474	7.83536	7.76583
CLEC4A	8.78412	9.04874	8.74338	8.20965	8.70924	8.50812	8.49921	8.43409	8.40673	6.92567	8.76025	9.1697	8.28703	8.55196	8.56835	9.04747	8.99071	7.73817	8.89258	8.15607	8.34225	8.94125	8.71458	9.1761	8.30328	8.7042	8.201	11.1674	11.0849	10.9335	10.6842	10.4974	11.0964	10.6927	10.9918	10.635	11.0151	10.6765	10.8765	10.7656	10.9476	11.0849	11.0526	10.7534	10.5765	11.0151	10.9395	10.809	10.7291
TUBE1	4.27644	4.6956	4.5431	4.5303	4.44233	4.215	4.33659	4.56151	4.28544	4.2473	4.04023	4.16215	4.03469	4.60086	4.5588	4.44264	4.36327	4.67541	4.3736	4.80158	4.4936	4.47242	4.62956	4.24794	4.44068	4.09668	4.52428	7.21276	7.34473	7.5366	7.43916	7.21415	6.94837	7.52059	7.10086	7.30524	7.04898	6.89932	7.11868	7.11307	7.23307	7.30579	6.79926	7.1872	7.39135	6.63588	7.07469	7.07127	7.66717
ZDHHC4	5.95985	5.89504	5.4387	5.87288	5.79735	5.83362	5.71776	5.82618	5.93855	5.95945	5.99469	5.76601	5.82315	5.86567	5.84493	5.94091	6.02932	5.78016	5.85095	5.7778	5.83786	5.81205	5.7977	5.73767	5.55149	5.86604	5.7085	7.59023	7.35508	7.41109	7.73575	7.8725	7.48132	7.83735	7.60502	7.88595	7.81922	7.80991	7.71188	7.694	7.53776	7.76526	7.0229	8.76551	8.12834	7.79944	7.88334	7.7182	7.51593
FBXO8	5.22317	5.13115	5.53821	5.62511	5.62667	5.57905	5.34799	5.39777	5.40502	5.57521	5.50539	4.97551	5.5611	5.20565	5.00452	4.83924	5.11462	5.36324	5.28282	4.66158	5.09075	4.69578	5.22006	5.15596	5.53677	5.75433	5.63342	7.82572	7.60126	7.87611	7.44439	7.40449	7.30696	7.51593	7.53252	7.66894	7.37489	7.23976	7.76887	7.32072	7.80607	7.73511	7.72701	6.80665	7.49431	7.87329	7.83405	6.75009	7.61503
METTL5	7.41336	7.20601	6.34116	6.75776	6.91965	7.02972	6.93504	7.34257	7.16778	7.28648	6.57427	6.82403	6.90957	6.98022	6.79684	7.23095	7.25569	6.72044	6.42838	6.18615	7.125	7.46491	7.44336	7.4549	6.76145	6.64307	6.75686	9.19558	9.11073	9.1878	9.6555	9.32219	9.27386	9.92944	9.59943	9.79872	9.70443	9.512	9.29636	9.48824	9.42704	9.38064	9.01804	9.74526	10.1217	9.24748	9.37264	9.57705	9.49177
NSL1	5.74239	5.81313	5.32725	5.74239	6.09192	5.2277	5.33578	5.74669	5.894	5.85858	6.10799	5.88423	5.86271	5.38297	5.27768	5.53542	5.69039	5.37383	5.13687	5.18406	6.04725	5.97489	5.79368	5.87456	6.05669	6.03672	5.28461	7.22384	7.24428	7.18615	7.3563	7.18824	7.21519	7.24807	7.3715	7.141	7.37423	7.24371	7.27607	7.48018	7.22989	7.15015	7.12292	6.89799	7.29555	7.13328	7.07766	7.21519	7.2132
NXT2	7.47522	7.08032	6.91965	6.86713	7.1491	7.10851	6.9606	7.09686	7.17965	7.03439	7.27436	7.44288	7.15197	6.8417	7.18615	7.38466	7.20715	6.68047	7.35835	6.78798	7.06189	7.31034	7.67774	7.51644	6.91816	7.09215	6.55382	5.20997	5.19567	5.33041	5.42552	5.2603	5.32017	5.35734	5.48531	5.24369	5.50252	5.22174	5.12338	5.22174	4.98664	5.11163	5.05851	5.4277	5.57972	5.22384	5.15329	5.54971	5.27227
ATG3	6.99874	6.52161	7.52515	7.02972	7.26252	7.0155	6.87083	6.91298	6.71624	6.71588	6.70503	7.28702	7.00402	6.73689	6.8526	7.16553	7.12655	7.31089	7.63751	6.75337	7.05292	7.37544	6.89618	7.24867	7.30696	7.21568	7.26772	9.85978	9.85741	9.81202	9.72158	9.76717	10.0153	9.5973	9.69533	9.50897	9.9915	9.7554	9.59528	9.63224	9.86669	9.8335	9.6879	9.25009	9.5523	9.69917	9.56451	9.48513	9.75699
AXIN2	5.916	6.11443	6.94099	5.87421	6.23509	5.99574	6.13754	6.01184	5.8536	6.13933	5.77738	6.09192	6.07263	5.92039	6.0164	6.01415	5.9189	6.13006	6.0869	6.15975	5.92783	6.0549	6.10763	6.1193	6.32933	6.00084	6.28725	4.88824	4.95339	5.06618	4.98923	4.96047	4.84209	4.81567	4.71728	4.84149	4.91508	4.85096	4.78619	4.86705	5.01722	4.92652	4.71871	4.61996	4.91911	4.88512	4.93411	4.81976	4.89797
LATS2	8.82258	9.01043	9.57483	9.04747	9.2621	9.01923	8.85352	9.1983	8.65868	8.44664	9.38358	9.06324	8.62275	9.32079	9.19049	9.29776	8.76101	9.44761	9.13857	9.50343	8.28511	8.343	8.52232	8.47552	9.61931	9.55924	9.54871	6.34307	6.20586	6.27113	6.11601	6.23583	6.30796	6.18964	6.26715	6.37314	6.24015	6.23206	6.50424	6.4255	6.37273	6.24137	6.51353	6.22132	6.0996	6.42999	6.32048	6.21417	6.24219
MYOF	6.29221	5.84431	5.33506	7.46317	5.80907	5.58524	5.64629	6.39558	6.24097	4.77574	5.76859	6.55227	5.46062	5.87387	4.95339	5.66522	6.56624	4.86315	5.50539	4.79514	6.45014	6.91763	6.22662	6.5599	4.99579	5.42114	4.90941	8.08448	7.62386	6.70911	6.77912	7.20551	8.34129	7.47469	7.55124	7.51644	8.81743	7.2641	7.49653	7.59144	7.80991	8.3633	7.16032	7.53314	7.68993	7.40449	7.29664	7.19801	7.44493
IFI16	9.12274	8.94472	8.60589	9.39026	8.41999	8.73307	8.50417	9.33177	9.23732	9.32539	8.738	8.9782	8.57935	8.64099	8.36241	8.75599	8.71546	8.72047	8.40404	8.84545	9.64261	9.72699	9.44299	9.49002	8.47283	8.37221	8.37819	10.8401	10.9706	10.6927	10.8576	11.1078	11.0684	10.7052	10.9555	10.473	10.9652	10.3869	10.7326	10.4159	11.0478	10.8576	10.9608	10.0492	10.5648	10.7572	10.809	9.95349	10.6969
IL17RB	5.83472	5.96941	5.69284	5.92592	5.9129	5.92592	6.00818	5.91635	5.7085	5.82474	5.8328	5.45286	5.66581	6.08725	5.96704	6.13716	5.81141	5.93463	5.84049	5.9038	5.74744	5.77314	5.76564	5.72499	5.75104	5.7116	5.85166	4.30439	4.66493	4.31825	4.38269	4.2988	4.80035	4.17841	4.3636	4.79643	4.51085	4.46095	4.14609	4.29681	4.12411	4.22287	4.21637	4.3451	4.34833	4.20822	4.27954	4.25793	4.25793
TIMMDC1	7.72951	7.60187	6.1386	6.41491	6.385	6.07706	6.62951	7.46879	7.41785	6.98832	6.97297	7.59509	6.74186	6.80304	6.6627	7.36265	7.52939	6.25579	6.44815	5.81205	7.76526	7.94348	7.72011	7.58592	5.98722	6.41335	6.42714	9.14535	8.88679	8.85937	9.0764	8.89151	9.09461	9.19314	9.13971	9.39545	9.47731	9.21478	9.14383	9.04094	9.03377	9.16476	8.90073	9.48077	9.36299	9.13075	9.0918	9.04747	9.11473
PPP1R12C	5.74559	5.87015	5.75395	5.89504	5.66969	5.77233	5.71992	5.80907	5.79559	5.55149	5.89675	5.86604	6.09891	5.91402	6.0476	5.91441	5.88781	6.06278	5.86604	6.0894	5.68304	5.75071	5.57972	5.64147	5.92628	5.79948	6.30119	7.72494	7.95861	7.53191	7.85906	7.82752	7.88863	7.81643	7.4572	7.8263	7.64461	7.84088	8.17226	7.70453	7.48671	7.70216	7.5601	7.89844	7.42796	7.71943	7.96707	7.61041	7.54629
SEC11C	8.79935	8.75916	8.1128	8.61145	8.39035	8.53614	8.41611	8.61145	8.69728	8.51969	8.36053	8.18205	8.53438	8.56329	8.46986	8.91637	8.63841	8.74338	8.60945	8.19382	8.68601	8.72137	8.61976	8.57834	8.60945	8.23519	8.73104	6.13288	6.11099	6.25856	6.34771	6.42222	6.31864	6.38829	6.28534	6.38348	6.3397	6.48178	6.27784	6.38195	6.08806	6.15076	5.73086	6.20023	6.5719	6.16757	6.26557	6.70751	6.34451
EIF2A	10.5765	10.6884	10.4303	10.7741	10.4593	10.6454	10.5731	10.5905	10.2542	10.7052	10.5606	10.0946	10.5731	10.6161	10.587	10.5298	10.5606	10.543	10.635	9.84896	10.4194	10.5648	10.5648	10.4909	10.6129	11.0737	10.7167	6.97005	7.74178	7.52515	7.16357	7.04684	7.04435	7.37841	7.93171	7.32421	7.23766	7.58465	7.43946	8.06849	7.08032	7.1318	6.99643	7.47305	8.12761	7.00264	7.68305	8.01277	7.76279
LILRA5	5.94295	6.05097	6.10916	5.71082	6.05982	5.99867	6.65891	6.38715	5.49724	5.63966	6.20513	6.54497	6.61869	6.39976	6.87041	6.50296	6.7684	6.39903	7.35022	7.27938	6.00149	6.47325	5.66043	6.10763	6.04394	6.19006	6.02006	8.97569	8.91534	8.77845	8.67587	8.51696	9.63224	8.10368	8.60061	8.00709	8.01487	8.12217	8.71834	8.71834	8.44523	8.25127	9.4306	9.33906	8.25923	8.1641	7.39622	8.48988	8.14531
MLX	5.65471	5.96379	5.83176	5.64629	5.76524	5.77465	5.64698	5.58409	5.71504	5.73192	5.48531	5.99867	5.7981	5.67107	5.6024	5.64839	5.71738	5.6925	5.74239	5.63342	5.77157	5.66689	5.69882	5.77004	5.78242	5.90303	5.88741	7.78175	8.00837	7.928	7.66059	7.717	7.80739	7.67892	7.7214	7.86213	7.69069	7.68574	7.94872	7.83197	7.81711	7.81711	8.07746	7.99136	7.59509	8.12455	7.95988	7.77378	7.79189
C19orf33	6.44488	5.16077	5.2918	4.85304	5.97588	6.50736	6.22132	4.78167	4.89903	5.69677	5.24548	5.92708	6.2966	4.99247	5.61231	4.64673	4.63015	5.00678	5.40688	6.02746	5.04204	5.01354	6.08316	5.61793	5.97489	6.56624	5.8086	7.64715	6.63095	7.29555	6.51473	7.4016	6.79926	6.5877	7.94576	6.60168	7.34821	8.47836	7.80338	6.59402	5.91511	6.44254	6.73566	10.3516	8.26342	7.92167	8.12687	6.65967	6.66992
FAM120A	6.16831	6.11855	6.02441	6.08902	6.14003	6.06899	6.01792	6.16543	6.0172	6.1174	5.97198	6.10421	6.13067	6.0401	6.0962	6.26518	6.28496	5.95688	6.21033	6.05669	6.22748	6.19658	6.28759	6.06632	6.16543	6.20476	6.14264	7.65438	7.57077	7.72701	7.61742	7.49536	7.54877	7.59575	7.71943	7.77228	7.72257	7.7442	7.69463	7.63818	7.65759	7.69463	7.76825	7.52638	7.55315	7.52355	7.55188	7.57282	7.58397
EVC	4.6012	4.4549	4.59583	4.44492	4.65395	4.6896	4.71766	4.56016	4.59513	4.63929	4.36486	4.6154	4.56681	4.65278	4.57282	4.71297	4.53102	4.84754	4.62837	4.63533	4.56117	4.49174	4.57887	4.42248	4.81292	4.48539	4.62837	5.69777	5.68059	5.7352	5.84012	5.85629	5.83866	5.90882	5.80308	5.78166	5.79694	5.81172	5.88497	5.84784	5.89471	5.77567	5.80737	6.01044	5.78166	5.81463	5.82474	5.94504	5.63775
HSPA5	10.3725	9.85496	11.9183	12.4711	10.8446	10.9706	11.0006	10.9608	10.8401	11.3357	11.7289	10.3606	10.8184	10.9555	11.1333	11.1443	11.0684	10.5532	10.623	10.7904	10.6055	10.4159	10.4798	10.6195	10.8953	10.8184	11.263	7.94721	7.89844	7.85291	7.89844	8.27846	8.15056	7.36055	7.50336	7.49916	7.58956	7.35459	6.88951	8.09024	7.83536	7.7412	8.49735	7.73252	7.78528	6.97699	6.73243	8.53706	8.67587
PCDHB9	6.37595	6.53613	7.20068	6.59912	6.67357	7.09007	6.63141	6.3628	6.20247	6.11062	5.77126	6.02476	6.05136	6.6264	6.69808	6.56658	6.71791	6.77725	6.6826	6.49358	6.49471	6.69227	6.38905	6.73292	6.46044	6.494	6.90668	4.16395	4.21224	4.23149	4.27004	4.07693	4.10215	4.18159	3.964	4.03822	4.14743	4.08034	4.0113	4.08918	4.14811	4.05583	4.10783	4.02327	4.0942	4.1185	4.26028	3.9845	3.96283
ZNF3	4.10522	4.2613	4.21571	4.32524	4.25351	4.41388	4.29948	4.08951	4.19646	4.2041	4.17206	4.13885	4.01995	4.17517	4.27274	4.33695	4.33433	4.334	4.14673	4.22226	4.31537	4.41647	4.35951	4.16872	4.20629	4.27483	4.39775	6.04109	6.13457	6.04792	6.07593	5.97588	5.93855	6.15044	5.92628	6.26441	5.96704	5.9038	6.19595	6.0164	6.01569	6.03422	5.98591	5.88387	5.96739	5.84607	6.08277	5.81808	6.05669
HERPUD1	10.2853	10.4535	10.8576	10.6195	10.2059	9.98071	9.97565	10.7252	10.3661	10.5945	10.944	9.82412	10.124	10.2337	10.423	10.4475	10.396	10.1302	10.2542	9.62306	10.1274	9.88207	10.0199	10.3839	10.2995	10.3755	10.2512	8.42175	8.42534	8.42869	8.40081	8.19547	8.32956	7.96914	8.00837	8.22486	8.0302	8.25304	8.36053	8.33586	8.57123	8.31721	8.50012	7.81451	7.90934	8.06033	8.17015	8.69728	8.92864
BAGE2	5.34507	5.57031	5.75104	5.78316	5.70054	5.32764	5.1332	5.0105	5.01722	5.48258	5.31925	5.28677	5.52425	5.45093	5.47563	5.07324	4.74156	5.36365	5.69953	5.35385	5.12674	4.77574	5.47003	5.24353	6.29936	6.06316	5.60273	3.69105	3.72585	3.78938	3.79166	3.61327	3.53191	3.7088	3.71639	3.87309	3.77268	3.68161	3.93016	3.75386	3.50135	3.64696	3.65301	4.29613	3.81026	3.7857	3.72061	3.80988	3.65988
TRIM6	3.30499	3.21301	3.36078	3.40912	3.30302	3.31894	3.27757	3.36982	3.47403	3.16144	3.14092	3.25908	3.25425	3.31841	3.19816	3.45221	3.34452	3.39696	3.16812	3.32977	3.44446	3.54114	3.27587	3.28693	3.23563	3.37495	3.17006	5.87421	5.77499	5.97661	5.77825	5.82051	5.99373	5.528	5.72168	5.35492	5.69153	5.59887	5.91441	5.4218	5.6131	5.61605	5.67281	5.55008	5.30642	5.58382	5.53997	5.53004	5.47712
BRK1	6.26961	6.4864	6.447	6.2839	6.30197	6.12681	6.1873	6.36406	6.26961	6.40241	6.63463	6.06979	6.22132	6.1054	6.20692	6.30562	6.12613	5.94829	6.64268	6.25033	6.30306	6.3397	6.46981	6.26399	6.33738	6.87904	6.0818	9.70252	9.49671	9.512	9.58235	9.41022	9.57483	9.67669	9.56624	9.6879	9.67669	9.73473	9.42534	9.64261	9.7067	9.52619	9.31907	10.0126	9.84657	9.54516	9.6879	9.69161	9.59528
TRIM14	5.46723	5.40688	4.86281	4.95205	5.04383	5.23746	5.15734	5.6039	5.59256	5.56629	5.7352	5.39777	5.29452	5.26197	5.09793	4.98923	5.64252	5.12742	4.73559	4.92515	5.80907	5.5815	5.78662	5.89367	4.65527	5.11981	5.17785	6.52626	6.54998	6.59734	6.5234	6.7924	6.89175	6.74143	6.72719	6.66992	6.85489	6.67871	6.65089	6.57027	6.69808	6.62871	6.69637	6.60001	6.77208	6.51874	6.50125	6.45504	6.52464
EXOC6	5.92351	5.90662	5.27093	5.16902	5.33009	5.54257	5.29679	5.79227	5.7452	5.71042	5.80455	5.66718	5.67252	5.49683	5.57483	5.31925	5.46027	5.50466	5.3185	5.21936	5.99945	5.81102	5.85982	6.05456	5.45385	5.64005	5.40907	7.6887	7.555	7.38806	7.36846	7.46937	7.53719	6.98167	7.30328	6.67316	6.97246	6.92717	7.38122	7.36386	7.81123	7.41622	7.84561	6.87992	6.79533	7.66059	7.4921	7.2132	7.28105
GAFA2	7.26252	7.36904	7.66059	7.35356	7.40094	7.38694	7.35143	7.38348	7.44336	7.0117	7.14143	7.14662	7.03627	7.37306	7.61434	7.46606	7.28491	7.59759	7.62822	7.51194	7.03712	7.4549	7.24583	7.16453	7.44062	7.48771	7.6403	4.56757	4.76434	4.78407	4.93544	4.75696	4.75384	4.70126	4.57575	4.6037	4.79477	4.77181	4.54586	4.7976	4.91268	4.86315	4.7698	4.75292	4.53883	4.6896	4.70164	4.65849	4.66055
GAFA3	3.3647	3.38039	3.24949	3.3409	3.58812	3.42172	3.50135	3.32977	3.36622	3.4656	3.22169	3.26681	3.27062	3.26058	3.35096	3.32929	3.43667	3.38039	3.26606	3.38756	3.39184	3.24788	3.29821	3.5217	3.38904	3.23467	3.39626	4.76258	4.57793	4.71262	4.93346	4.73957	5.06248	5.00359	4.96685	4.82283	4.63957	4.87714	5.03568	5.25406	4.6215	4.74421	4.60246	4.84119	4.98145	4.82219	4.89321	4.81435	4.78883
IL20	4.95917	5.12814	4.90042	4.46654	5.02709	5.09793	5.07493	4.94463	5.18942	5.14474	4.95947	5.10562	4.77776	4.92652	5.09006	5.06685	4.73957	4.83895	5.30642	5.12184	5.03826	5.11677	4.99119	4.82593	4.9222	5.24653	5.54455	3.70449	3.64829	3.54218	3.67823	3.65602	3.70372	3.65854	3.58247	3.61501	3.47571	3.64027	3.63308	3.48457	3.51685	3.58558	3.6707	3.66027	3.67193	3.61984	3.65475	3.60088	3.69583
NGRN	7.46015	7.39026	7.58526	8.03988	8.07746	8.24108	8.23121	7.90862	8.02791	8.46078	8.35533	7.37784	8.63841	8.35293	8.23356	8.08448	8.29055	8.36794	8.0006	7.72887	7.5452	7.41218	7.39414	7.72441	8.01907	7.91146	7.93652	5.74632	5.7116	5.95294	5.59083	5.66283	5.54291	5.54971	5.61637	5.62358	5.6584	5.56562	5.57521	5.43391	5.98887	5.62815	5.82199	5.42916	5.67549	5.85021	5.69006	5.65471	5.56261
SEMA6A	5.64076	6.29474	6.15787	5.92522	5.70195	6.12251	6.01006	5.70587	5.8272	5.63163	5.69608	5.68906	5.60133	5.76669	5.75678	5.84944	5.80264	5.78316	5.52063	6.11337	5.57302	5.68059	5.70666	5.45674	5.68235	5.94397	5.79338	4.25543	4.20973	4.271	4.24459	4.36618	4.27787	4.32176	4.2613	4.40627	4.28166	4.2452	4.1874	4.1413	4.39489	4.14779	4.21037	4.27349	4.26899	4.26028	4.18329	4.20537	4.25925
RHBDD2	8.0954	8.59024	8.82939	9.265	8.41527	8.69251	8.90425	8.3313	8.51696	8.29218	8.65154	8.01277	8.37901	8.42443	8.69728	8.38865	8.38169	8.82536	8.36595	8.49466	7.93105	7.63019	7.94217	7.77311	9.09664	8.75259	8.8095	6.83089	7.09635	7.32772	6.95137	7.13386	7.16949	7.49263	7.08542	7.09258	6.96249	7.23143	7.34473	7.05843	7.29169	6.84689	6.99069	7.08185	7.10757	7.19701	7.35459	7.32014	6.93897
HLA-G	11.7999	11.8527	11.5526	11.8431	11.7794	11.7999	11.759	11.9861	11.874	11.9332	11.5991	11.7794	11.7207	11.7477	11.7098	11.9072	11.8527	12.013	11.8313	12.0404	12.0918	11.8431	12.013	11.5903	11.7688	11.4624	11.9183	5.7405	5.92155	5.77277	5.91185	5.7337	5.85786	5.90421	5.89819	5.81102	5.90157	5.92817	5.90733	5.94907	6.05637	5.90195	5.8721	5.87887	5.73628	5.86831	5.93855	5.89255	5.69187
ZFP28	5.15661	5.57668	5.54931	5.02875	5.22837	4.98601	5.16935	5.17289	5.25898	5.14632	5.43681	5.68537	5.29418	5.10489	5.07888	5.27031	5.16866	5.43106	5.70666	5.06082	5.26067	5.10943	5.30478	5.40062	5.07998	5.30519	4.94391	3.78375	3.70676	3.90769	3.7872	3.79678	3.64209	3.69868	3.69824	3.67948	3.7566	3.71689	3.69824	3.87423	3.75025	3.84884	3.83457	3.69264	3.7614	3.79248	3.75519	3.7781	3.75062
DPY30	7.93023	7.79246	7.22068	7.47522	7.18824	6.8958	6.5857	7.77783	7.61325	7.82876	7.95434	8.18279	7.57473	6.94572	6.42838	7.4549	7.65567	6.84369	6.95519	6.78303	8.29319	8.39035	8.01421	8.38621	6.87251	7.06144	6.82364	8.91534	8.543	8.83268	8.85832	8.91038	8.81304	9.04362	8.96896	9.13442	9.03523	9.03523	8.92288	9.05239	8.8902	8.85595	8.86043	9.14657	9.19049	9.02618	8.90664	9.04491	9.08159
C15orf48	3.74498	4.67746	10.2542	9.70982	7.57211	7.8725	9.38528	4.52036	4.41286	4.79809	6.05637	6.62346	8.34568	9.89318	10.0009	5.68369	5.53238	5.67691	8.46476	8.79836	4.10916	4.14609	4.12125	4.4475	7.03022	7.75133	8.91288	4.87334	4.83662	4.72722	4.69987	4.80306	5.17849	4.99611	4.66956	4.85401	5.32283	5.01524	4.8844	4.93748	4.76062	5.00392	5.04383	4.66158	4.87334	4.8868	4.74865	4.9571	5.23501
PADI4	6.74366	6.23272	6.22507	5.72861	5.7316	6.40283	6.67954	5.76859	6.08806	5.49959	6.30306	7.42969	6.0682	5.87288	5.80907	6.50977	6.52708	6.03152	5.93983	7.05547	6.35806	6.27632	6.49159	6.57944	5.83208	6.54645	6.38867	10.3661	10.4656	10.1496	9.55924	10.119	10.0126	9.52132	10.4798	9.08043	9.19166	10.5123	10.3661	9.94379	10.1579	9.60628	10.39	10.1274	9.10634	10.4266	10.3469	9.89125	10.1702
DBIL5P2	4.65244	5.12015	5.22902	4.81452	5.213	5.19084	4.90411	4.77776	4.79139	4.75861	4.68229	4.90888	4.7633	5.04841	4.93647	4.83416	4.94017	4.77822	4.84488	5.05268	4.94251	4.96047	4.96858	5.21566	4.89978	4.72851	5.21695	3.42044	3.48601	3.38652	3.42299	3.29244	3.50443	3.41238	3.43229	3.34477	3.44842	3.05213	3.19278	3.3003	3.38534	3.30499	3.46005	3.5098	3.30703	3.3619	3.33764	3.32087	3.73774
ZNRD1	7.22068	6.93504	7.16671	7.62583	7.54283	7.34872	7.3715	7.25617	7.29995	7.26252	7.19701	6.84214	7.30372	7.28105	7.66003	6.96395	6.97209	7.16504	7.09448	6.84548	7.02047	7.02624	6.82813	7.13424	7.52293	7.64541	7.41336	9.10362	8.9263	9.02042	8.79059	8.98959	8.84327	9.16323	9.05357	9.54871	9.47536	8.91534	9.35379	9.16732	8.8775	9.15274	8.89387	8.5352	9.53784	9.21478	9.2515	8.72683	9.11346
TRIM29	5.20275	5.27161	5.18236	5.26857	5.18806	5.27592	5.37143	5.14565	5.17785	5.24452	5.12309	5.03409	5.10631	5.24696	5.19491	5.41695	5.25547	5.2603	5.1736	5.57905	5.11395	5.19288	5.12674	4.9784	5.14195	5.07958	5.1676	3.76668	3.83208	3.67227	3.77419	3.74823	3.82187	3.84271	3.78182	3.75615	3.81108	3.86181	3.7988	3.86091	3.91805	3.81341	3.88108	3.83351	3.84373	3.74533	3.80353	3.86984	3.65259
TRIM27	6.33157	6.52424	5.84099	6.15253	5.94219	6.06597	5.96459	6.69687	6.43692	6.20322	6.12288	6.44089	5.99574	6.09651	5.83144	6.21417	6.3559	6.03393	5.94433	5.99032	6.60294	6.56377	6.37428	6.20994	5.64108	5.8413	6.0137	8.74541	8.30761	8.80054	8.10147	7.99704	8.2279	8.03311	8.17812	8.24819	8.02557	7.95661	8.69148	8.08036	8.4774	8.44621	8.88893	8.05205	8.27744	8.60497	8.64818	8.1031	8.19463
NLRP12	6.23306	6.1647	6.46827	6.29589	6.03598	5.96028	6.06415	6.36037	5.96238	5.80951	6.04725	7.26712	5.83208	5.9038	6.08464	6.38829	6.44053	6.07966	6.19525	6.1687	6.38348	6.32365	6.25392	6.26837	5.93743	5.8328	5.594	9.8888	9.68222	10.0223	9.42892	9.49177	9.63579	8.95053	9.78547	9.10634	8.78178	9.82666	10.0569	9.51976	9.85083	9.49978	10.0818	9.12538	8.58211	9.96915	9.87775	9.07921	9.58423
ARID1A	7.87329	8.00415	7.60908	7.60853	8.08824	7.61503	7.77378	7.92039	7.93301	8.08669	7.74649	8.12614	7.97385	7.84368	7.7982	8.0954	7.97782	8.10761	7.75381	7.8642	7.85705	8.06629	7.83267	8.04303	7.91708	8.1229	8.16175	6.23009	6.28094	6.43692	6.1054	6.16252	6.14882	6.25392	6.03598	6.05243	5.96238	6.12114	6.2426	6.20513	6.2084	6.13754	6.27361	5.81895	5.90274	6.00818	6.10207	6.10316	6.17368
CD274	5.40027	5.59507	5.70931	5.58797	6.03854	5.58935	5.40316	5.48768	5.17323	5.9167	6.01025	5.36035	5.48497	5.42877	5.44506	5.27062	5.8086	5.65141	5.748	5.4865	5.48185	5.66115	5.29418	5.59914	5.50321	5.34907	5.72968	4.18128	4.22966	4.18812	4.3144	4.18878	4.22502	4.24559	4.0772	3.89836	4.44894	4.08918	4.01413	4.08725	3.92901	4.14673	4.34619	3.91519	3.92001	4.18033	3.98764	4.04967	4.09105
PARVG	8.32676	8.6353	7.928	7.38466	8.1575	8.13396	8.10521	8.29966	8.07391	8.06629	8.36867	8.65062	8.21892	8.26795	8.109	8.67697	8.66733	7.92106	8.3207	8.23203	8.68107	8.43695	8.39302	8.39532	8.01487	8.07895	7.99136	6.77779	7.0117	6.76926	6.85073	6.88666	7.05095	6.68671	6.78303	6.66314	6.66104	6.85447	6.80885	6.86809	7.05792	6.74865	6.98167	7.03852	6.53213	6.70503	6.73421	6.76145	6.74575
LNX1	5.53887	5.67549	5.99682	5.49542	6.13488	5.38746	5.32533	5.64805	5.48451	5.66718	5.8816	5.23074	5.52168	5.38072	5.57709	5.31098	5.59365	5.69953	6.48683	5.35093	5.38225	5.34315	5.60026	5.34315	5.95766	5.70814	5.64805	4.08571	4.28086	4.14708	4.14879	4.01949	4.0772	3.99349	4.21836	4.13546	4.05479	4.10141	4.0666	4.11515	4.12527	4.08034	4.3918	3.96364	4.08794	4.13994	3.93119	3.97762	4.20603
MS4A8	5.89255	6.17335	6.52009	6.02253	6.34485	6.10173	6.11562	6.03749	5.97875	6.23206	6.04253	6.329	6.56116	5.97057	5.96877	6.18426	6.11229	5.87973	6.44053	6.28859	6.04695	6.04394	5.92891	6.06366	5.94361	6.13391	6.28956	4.25925	4.14542	4.10324	4.27787	4.22966	4.22346	4.1063	4.06551	4.20732	4.03691	4.09065	4.2772	4.12202	4.16697	4.20666	4.41221	4.07198	4.11913	4.23149	4.39146	4.27004	4.23551
ROPN1L	3.60483	3.68811	3.67705	3.51123	3.54072	3.64474	3.55663	3.65349	3.64953	3.62641	3.528	4.02978	3.49445	3.55208	3.58382	3.53389	3.56768	3.59691	3.6841	3.77226	3.65475	3.60888	3.73438	3.87085	3.53191	3.5843	3.78114	8.48613	8.41097	9.04491	8.44223	8.81522	8.58603	8.69611	8.64818	7.93569	7.68632	9.10235	8.8399	8.73211	8.71234	8.34929	8.84656	5.42286	7.84088	9.10362	8.6839	8.6473	8.2279
ADGRE3	5.22174	5.01753	6.88989	5.28746	5.36644	5.18236	5.37957	5.54608	5.57031	4.49174	5.16547	7.55817	5.33982	4.92423	5.18406	5.16935	5.11228	5.15465	6.20806	6.27591	5.29758	4.99885	5.73628	5.61117	4.47419	5.37743	4.52	9.49352	9.57483	9.85496	10.0009	9.31732	9.20567	9.65329	9.09526	9.286	8.40008	9.94124	9.73852	9.37264	10.077	9.27993	9.89527	5.64183	8.35196	10.052	9.55032	9.58957	9.50343
DHRS9	5.2726	5.10806	6.65089	7.07085	5.08762	5.18909	5.21695	5.28172	4.93544	5.2315	5.38877	5.69988	5.26227	5.20003	5.29718	5.17524	5.09608	5.28046	5.31234	5.17164	5.08522	5.07324	5.26577	5.22212	5.0193	5.07686	5.07324	9.17735	8.42776	10.0054	8.56143	9.2515	9.1685	8.8833	9.49671	8.6331	9.3509	9.07496	9.15953	8.06629	9.38358	9.64783	9.53271	6.8742	8.31284	9.58423	9.13739	7.78452	8.9872
NUDC	6.98258	6.95519	6.95816	6.94398	6.92014	6.75776	6.91349	7.09398	7.12186	7.2431	7.08895	7.10851	7.46074	6.96581	6.98878	7.2173	7.20019	7.15922	7.10086	6.84729	7.18665	7.21462	7.09448	7.20883	7.13539	7.17255	6.9941	8.94472	9.01417	8.91405	8.96896	8.93709	8.9473	9.21705	9.08282	9.24288	9.29044	8.9872	8.90324	8.98853	8.86164	9.09397	8.71361	9.41182	9.23875	8.77093	8.94472	9.18644	9.03523
OAZ2	7.87681	7.65197	8.02713	7.20068	7.79189	7.62252	7.41441	7.98634	7.58285	7.37423	7.96504	8.7515	7.54467	7.51593	7.41892	8.17666	8.25042	8.01192	8.11757	8.22962	7.6331	7.98634	7.84702	7.92601	8.18869	7.74473	7.67591	9.75104	9.80485	9.79498	9.87498	9.94379	10.2032	9.53607	9.49177	9.38358	9.40702	9.81435	9.85741	10.0715	9.81202	9.63579	10.052	8.86846	9.26772	10.2003	9.77723	10.1024	9.78356
SLC46A2	5.04238	5.44988	4.65916	4.90843	4.8537	4.57382	4.95917	4.82833	5.05391	4.91978	5.10323	4.9293	4.7009	4.51182	4.70744	5.08854	5.41056	4.84488	4.64932	5.08797	5.16353	5.02837	5.28314	6.08277	4.74292	4.61346	4.55139	7.37726	6.73377	5.91511	6.53705	6.23846	6.63141	6.80934	6.69432	7.15248	7.56722	6.88622	6.79494	7.08032	7.05349	6.55632	6.85128	8.09241	7.46606	6.20958	7.51472	6.35277	6.62602
ZNF771	3.39567	3.37399	3.63895	3.44693	3.49013	3.37811	3.39922	3.2627	3.29959	3.49445	3.5023	3.61754	3.5484	3.46005	3.29465	3.40296	3.3585	3.45172	3.3675	3.42143	3.43271	3.40534	3.36578	3.44588	3.48364	3.33643	3.36817	5.21126	5.13189	5.23377	5.22352	5.39415	5.40939	5.30867	5.2007	5.30132	5.40545	5.24838	5.33761	5.24487	5.16726	5.23954	5.16353	5.75071	5.29318	5.30447	5.25789	5.39777	5.34021
CCDC82	4.64772	4.75999	4.1423	4.93346	4.34728	4.39808	4.4721	4.84564	4.90843	4.35574	4.75258	4.47649	4.61315	4.48311	4.55845	4.47552	4.53538	4.33305	4.52463	4.38648	4.78686	4.52887	4.97868	4.89578	4.56286	4.16759	4.46132	6.80304	6.99069	6.85128	6.8643	6.65538	6.72044	6.84294	7.09635	6.80304	6.66233	6.80759	6.75154	6.77002	6.80006	6.70179	6.85618	6.4781	6.66011	6.83949	6.7743	6.57587	6.88769
MXRA5	4.88058	5.21831	5.26136	5.08282	5.72968	5.08452	5.10839	5.11743	5.12579	5.35093	5.36506	5.04808	5.1215	5.19012	5.36784	5.23777	5.09916	5.44119	5.65973	5.25118	5.25079	5.22502	5.147	5.15939	5.02911	5.16483	5.69039	3.29108	3.26524	3.16254	3.27587	3.39696	3.17632	3.81881	3.30569	3.25128	3.30852	3.21394	3.41886	3.27469	3.15302	3.09543	3.07147	3.55111	3.27344	3.20655	3.63058	3.28271	3.46121
TLR7	4.65395	4.60606	4.43349	4.69609	4.80191	4.87858	4.58656	4.78407	4.86088	4.64959	4.58243	4.82148	4.5229	4.74725	4.79514	4.54349	5.16077	4.64536	4.90689	4.45151	4.83793	5.01753	4.71262	4.85654	4.49569	4.6414	4.79207	6.59304	6.36323	6.38317	5.79475	6.61869	6.87824	5.94397	6.46207	6.47936	7.08032	5.84984	6.32327	6.77073	6.35313	6.65403	6.37273	6.04358	6.55907	6.30273	6.61466	5.82242	6.71171
ZNF226	4.39599	4.32938	4.334	4.85202	4.45324	4.14573	4.02738	4.45228	4.60086	4.45112	4.32029	4.52664	4.3921	4.28777	4.12819	4.12632	4.13885	4.23787	4.43448	4.12237	4.61121	4.50071	4.46095	4.51898	4.38783	4.26309	4.16759	5.84749	6.08652	5.99867	5.94944	5.97698	6.01928	6.37507	6.08652	6.09582	6.06452	5.99149	5.86866	6.06452	5.67043	6.18964	6.17817	5.92392	6.02476	6.15253	5.93575	5.87015	5.90801
CCNDBP1	9.2621	9.40249	9.31079	8.97456	9.42892	9.33013	9.3139	9.31907	9.36609	9.31732	9.19314	9.76717	9.40554	9.01305	9.0764	9.29503	9.39363	9.51976	9.5973	9.55924	9.51353	9.73473	9.42704	9.56994	9.74062	9.36923	9.34323	7.53434	7.52355	7.48488	7.53946	7.53719	7.54571	7.52412	7.56331	7.4268	7.26516	7.41892	7.43627	7.4932	7.6265	7.46606	7.73011	7.32072	7.25085	7.51419	7.34473	7.55562	7.5101
GRB2	8.99751	8.8095	8.74645	9.36923	9.05118	8.71234	8.74541	8.89513	8.72893	8.66828	8.86164	9.27095	8.69485	8.79169	8.68714	9.06324	9.3139	9.1188	8.84773	8.91038	8.79059	8.77845	8.8119	9.03377	9.13739	8.99177	9.14535	10.4535	10.5123	10.4627	10.4871	10.3543	10.5837	10.1054	10.3606	10.2911	10.3342	10.4563	10.2365	10.6195	10.4159	10.4303	10.7617	10.3812	10.2154	10.5298	10.3576	10.5222	10.4691
TMEM126B	6.34989	6.50736	5.95795	6.23043	6.02969	6.21489	6.18572	6.53121	6.44452	6.67665	6.35062	6.36406	6.17744	6.22903	6.17303	6.32227	6.22945	6.2521	6.44206	6.20279	6.31279	6.63429	6.45912	6.60294	6.09862	5.98016	6.15044	7.82821	7.78661	7.68434	7.93301	7.91832	7.94006	8.0954	7.97453	8.12999	8.28602	7.90793	8.04902	7.90862	7.91079	7.91441	7.67655	8.00837	8.18617	7.90493	7.99345	7.83797	7.86907
RSRP1	9.53784	9.59528	9.9915	8.86714	9.438	9.7651	9.6373	9.3509	9.2621	10.1001	10.2272	9.52941	9.634	9.61744	9.56994	9.27532	9.36609	9.73081	9.30365	9.3553	10.7252	10.6454	10.1108	10.1001	9.69365	9.35379	9.6305	8.59024	8.58125	8.66615	8.49466	8.32865	7.992	8.18789	8.01748	8.44621	8.03682	8.30922	8.25743	8.05437	8.5093	8.87065	8.5623	8.41999	8.04376	7.7157	7.69835	7.89504	8.92161
SIGLEC9	5.312	5.50132	5.74285	5.67315	5.57179	5.26577	5.31955	5.44232	5.06718	5.34589	5.60499	5.52462	5.37812	5.10772	5.30718	5.4151	5.0758	5.08109	5.97875	5.36784	5.00487	5.28677	4.99022	5.25547	5.26577	5.45024	5.51033	7.45606	7.32887	7.43783	7.17965	7.21132	7.36157	6.99972	7.23354	6.85356	7.18466	7.21366	7.48671	7.10994	7.67714	7.36325	7.40889	7.70803	6.7894	7.81188	7.68993	6.70142	6.93458
BCLAF1	9.54306	9.19166	9.8335	9.85978	9.09064	9.5154	9.40702	9.68591	9.86669	9.79872	9.87293	8.99177	9.71627	9.95104	9.95349	9.79872	9.91354	10.1135	9.04491	9.45861	9.32867	9.53784	9.59144	9.45861	9.61397	9.29894	9.55751	7.39465	7.53946	7.39026	7.68434	7.58956	7.66829	7.33325	7.29117	7.49653	7.4763	7.35074	7.21462	7.65438	7.58526	7.46761	7.49771	6.81795	7.34031	7.16831	7.18228	7.63145	7.73749
ST20	5.27942	5.30416	5.67624	4.8868	5.23074	5.39916	5.38633	4.99055	5.37672	4.74292	5.10075	5.42518	5.4401	5.0722	4.98923	5.22212	5.33375	5.40379	5.14867	5.65618	5.18742	5.73125	5.48109	5.73841	4.79777	4.96129	5.26328	8.54767	8.58288	8.81404	8.22058	8.13624	8.35369	8.08036	7.96504	8.03387	7.71633	8.6839	8.93914	8.23356	8.91898	8.62275	8.84894	6.99451	7.51928	8.6282	8.29402	7.56213	8.94934
ADCY6	6.12756	6.4255	6.75911	6.20769	6.36874	6.27904	6.22707	6.13457	6.25893	6.20568	6.08211	6.18371	6.08873	6.20322	6.22788	6.37859	6.44415	6.49052	6.4293	6.65016	6.22552	6.26399	6.32671	6.2839	6.4207	6.12423	6.68378	4.38142	4.45762	4.38087	4.39083	4.3778	4.4288	4.35434	4.34247	4.22939	4.52036	4.30521	4.3778	4.41059	4.38908	4.40438	4.41923	4.30049	4.32778	4.5908	4.39673	4.53069	4.33597
DYNC1I2	7.98129	7.72011	6.79882	6.64433	7.13228	6.87592	6.78014	7.78591	7.86085	7.30049	7.48354	7.7182	7.51131	7.08542	6.9775	7.4475	7.87172	6.30949	7.15922	6.26641	8.30251	8.37491	8.17336	8.40322	6.92014	7.24533	6.61576	9.9965	9.73281	9.62881	9.91842	9.75699	9.7791	10.0342	10.0199	10.0867	10.2649	9.7612	9.97565	9.80702	9.8395	10.077	9.53962	10.4303	10.1837	9.75699	10.0492	9.66503	9.86669
REPS1	8.5605	8.109	7.82068	8.06389	8.21205	8.42047	8.19547	8.61261	8.6829	8.59712	8.66411	8.30251	7.99988	8.3313	8.18441	8.67991	8.73699	8.64936	8.24819	8.01056	8.54767	8.55848	8.57834	8.51518	8.40081	8.45984	8.23945	6.28534	6.2561	6.38159	6.32048	6.39717	6.26241	6.69432	6.61225	6.64018	6.45393	6.41183	6.27151	6.4293	6.33121	6.37025	6.2802	6.3389	6.57757	6.14483	6.39281	6.50253	6.49159
STYK1	3.40471	3.26203	3.51777	3.39028	3.48111	3.26136	3.32632	3.43567	3.41591	3.33178	3.59822	3.20559	3.27128	3.41991	3.30778	3.50135	3.45369	3.29323	3.49341	3.38229	3.61327	3.51433	3.46058	3.30436	3.4168	3.25339	3.52891	4.90658	4.94427	4.71766	4.84628	4.84598	4.68351	4.78867	4.67683	4.7071	4.74456	4.77574	4.76503	4.64902	5.06473	4.87303	4.7071	4.51898	4.76159	4.63666	4.69336	4.66657	4.79967
AP1S2	10.1867	10.1811	9.7365	9.26652	9.97833	9.77181	9.82412	9.67849	9.69161	9.20496	9.82064	9.92692	9.73473	9.92692	9.8335	10.0153	9.91129	9.07251	10.0691	9.23732	10.0591	10.0639	10.2059	10.4094	9.60814	9.9915	9.72699	6.83647	6.68097	6.40807	6.70584	6.66059	6.80613	6.63978	6.83269	6.64725	6.71751	6.69514	6.53571	6.81139	6.59469	6.71368	6.87167	7.50396	6.83466	6.57549	6.51678	6.77474	6.68717
MSANTD4	3.79474	3.61812	3.77291	4.22287	3.79915	3.85258	3.74134	4.12393	3.97341	3.88259	3.53677	3.7647	4.07304	3.79208	3.68207	3.69105	3.76827	3.92074	3.73553	3.95492	3.70449	3.85815	3.73902	3.75265	3.88793	3.92464	4.10078	6.02006	5.98154	5.95586	5.57752	5.49831	5.58592	5.52533	5.53919	5.70159	5.76333	5.2576	5.77903	5.41221	5.83176	5.85938	5.63342	5.60934	5.82242	5.97339	5.79559	5.28713	5.88317
RC3H2	8.25558	8.18205	7.76649	8.08036	8.35012	8.44621	8.16655	8.15209	8.13951	8.43616	8.04969	7.90118	8.24335	8.02642	8.01192	7.82329	8.04068	8.62908	8.06714	8.40244	8.19119	8.41097	8.32442	8.08669	8.36508	8.26527	8.27576	6.00049	6.22587	6.13106	6.1178	6.31143	6.37314	6.27113	6.37392	6.56904	6.45833	6.45299	6.73243	6.44254	5.96309	6.03854	6.28319	6.39637	6.26557	6.37977	6.31787	6.43416	6.38992
RAB3GAP2	6.42964	6.40969	6.0304	6.55907	6.11601	6.30633	6.39479	6.54806	6.52708	6.51473	6.26641	6.28462	6.30678	6.33655	6.24427	6.22976	6.26557	6.60452	6.57587	6.255	6.63503	6.6708	6.43194	6.57628	6.65089	6.62252	6.65589	8.19702	8.00908	8.1467	7.96707	8.05437	7.98698	8.02642	8.03311	7.89715	7.84427	7.93652	8.07828	7.99001	8.09461	8.17812	8.13472	7.99345	7.78847	7.97453	7.89435	7.90493	8.07064
WHSC1L1	5.52425	5.78134	5.50577	5.47491	5.83208	5.60461	5.52386	5.51871	5.64147	5.5849	5.5263	5.69777	5.55437	5.6747	5.45417	5.46391	5.59603	5.59052	5.79439	5.52702	5.61605	5.532	5.5876	5.7981	5.60499	5.61719	5.80342	7.32189	7.31907	7.40614	7.58397	7.41274	7.43408	7.44641	7.41678	7.5355	7.26092	7.74246	7.10937	7.75444	7.42353	7.41785	7.44808	7.4351	7.54571	7.25617	7.28221	7.89372	7.41274
LAT2	7.6057	7.60257	7.77837	7.65077	7.52467	7.38574	7.61742	7.6369	7.32421	7.14869	7.65619	8.03387	7.2519	7.50582	7.65319	7.94414	7.80933	7.33165	7.75871	7.61742	7.63566	7.80476	7.48558	7.53191	7.42796	7.42468	7.51419	9.57483	9.65135	9.9965	9.17357	9.53962	9.81202	8.98959	9.33634	8.8284	8.92736	9.53428	9.03125	9.59943	9.50182	9.75104	9.9734	9.49671	8.83853	9.40249	9.15683	9.46872	9.64261
NPFFR2	4.45854	4.94739	4.62984	4.6235	4.51246	4.67511	4.44362	4.42786	4.13313	4.3778	4.58511	4.32134	4.36731	4.37544	4.51211	4.60198	4.56486	4.41679	4.57088	4.46037	4.50659	4.44599	4.8537	5.05391	4.59189	4.63972	4.4655	3.22099	3.15641	3.24745	3.14463	3.11577	3.13853	3.08161	3.22418	3.2836	3.19328	3.23143	3.36578	3.10453	3.11364	3.08337	3.20559	3.02134	3.12835	3.05732	3.07783	3.14605	3.1008
DTYMK	5.60898	5.44049	5.20535	4.84929	4.98361	5.18609	5.48602	5.35633	5.5807	5.4914	5.48144	5.53997	5.09338	5.28677	5.21467	5.53887	5.66505	5.66428	4.92283	5.34208	5.57752	5.63311	5.42216	5.40027	5.54148	5.00225	4.94601	6.76966	6.70751	6.63807	6.81985	7.01793	6.74319	6.9893	6.9856	6.9192	6.85024	6.97605	7.09448	6.82316	6.64725	6.94647	6.57944	7.20394	7.37067	6.98602	6.89225	6.91349	6.85447
ARHGAP27	3.75346	4.04598	3.5949	4.50559	4.28196	4.0574	4.07442	3.92255	3.83051	3.88524	4.62863	4.61916	3.8518	4.29277	3.8905	3.982	3.86709	3.86285	4.33731	3.74941	3.83208	3.64438	3.76985	4.12237	4.01305	4.79672	4.31145	6.26792	6.49584	6.47056	6.32473	6.34451	6.4036	6.2487	6.27481	6.24797	6.06597	6.41036	6.56702	6.43156	6.46084	6.14523	6.50508	6.40127	5.97522	6.36323	6.37273	6.27247	6.33851
ABI2	6.76048	7.01839	7.37595	6.68354	7.02768	6.86573	6.83314	6.70459	6.85401	6.90668	6.57829	6.6627	6.66992	6.85848	6.84128	6.94739	6.64591	6.89442	6.7684	6.96581	6.77779	6.85892	7.09789	7.00213	6.71833	6.79018	7.03439	5.43355	5.3158	5.46391	5.35168	5.49343	5.29097	5.36466	5.35422	5.38598	5.35492	5.35599	5.42114	5.19155	5.30478	5.43935	5.32977	5.79084	5.45024	5.30682	5.33901	5.3837	5.4058
HGS	7.5355	7.79763	8.08743	8.36595	7.37489	7.7442	8.01829	7.50279	7.58526	7.49653	7.84237	7.7157	7.65824	7.83929	7.92734	7.94721	7.56963	7.78175	7.99271	8.08281	7.92395	7.5589	7.47305	7.59687	8.09105	8.00908	8.41894	6.28244	6.41294	6.27904	6.46044	6.30161	6.39075	6.38607	6.2487	6.34989	6.43692	6.37745	6.40844	6.47176	6.54645	6.19387	6.49507	6.69594	6.16217	6.37094	6.37859	6.47541	6.25138
NDUFB9	10.3243	10.4656	9.85741	10.2911	10.3162	10.3469	10.4022	10.3213	10.508	10.39	10.2733	10.0105	10.4798	10.268	10.1389	10.4507	10.3932	10.4475	10.2337	9.96703	10.39	10.2995	10.2401	10.2733	10.4022	10.3576	10.3052	8.23436	8.15672	8.03759	8.27932	8.25743	8.34052	8.55196	8.38353	8.53904	8.6651	8.49466	8.32253	8.40587	8.27487	8.28325	8.03759	8.79935	8.72683	8.38444	8.50732	8.5093	8.27444
CHTOP	6.69389	6.59102	6.89225	7.20242	6.46281	6.80137	6.97498	6.97659	6.94237	7.3344	6.91254	6.50464	6.76004	6.95273	6.96538	7.04797	7.28702	7.25463	6.29064	6.77073	7.06978	7.13601	6.58173	6.39159	6.76361	6.99928	6.65176	8.70532	8.80841	8.78638	8.58125	8.55848	8.71028	8.60279	8.62446	8.66411	8.76662	8.5623	8.71234	8.52834	8.74541	8.92396	8.74739	8.63003	8.5871	8.66942	8.72683	8.35103	8.77755
CGN	5.22384	5.05172	5.5475	5.11058	5.1543	5.06348	5.25292	5.03995	5.33224	5.28046	5.02156	5.24619	5.21729	5.45709	5.22636	5.21729	5.24653	5.30283	5.31816	5.28957	5.12015	5.40833	5.21097	5.07356	5.35669	5.3108	4.84929	4.00072	3.96966	3.7944	4.05615	4.01062	3.90368	4.15316	3.92762	4.09571	4.02858	3.92937	3.98821	3.94586	3.90184	3.98134	3.99693	3.982	4.02035	3.95492	3.92074	4.08663	3.93083
KIR3DL2	6.84451	5.92817	5.45912	6.27401	6.50508	6.41491	6.02892	7.67218	6.83219	5.36035	6.27747	5.87928	6.19424	7.04043	6.80137	7.09584	5.74744	7.46491	6.67708	7.01892	6.67357	7.03991	6.97932	5.92478	6.78798	5.70195	6.49664	7.92039	8.00529	7.8788	8.0006	7.99345	8.03232	7.80338	7.88727	7.71438	7.88011	7.98051	7.92395	7.92467	8.23121	7.9224	8.03839	8.19947	7.76338	7.87943	7.81711	8.01056	7.87329
RANGRF	6.12288	6.08502	5.21866	5.6119	6.00595	5.93539	5.7055	5.98154	5.93942	6.13326	6.0304	5.94572	5.96174	5.90923	6.00447	5.86154	6.00891	6.1647	5.39015	5.74439	6.03582	6.19797	5.86984	6.20604	6.05136	5.78242	5.93193	8.51969	8.60765	8.71743	8.76785	8.94844	8.65545	9.28762	8.89387	9.34199	9.13857	8.97928	8.8902	8.96266	8.51137	8.92996	8.42776	9.22926	9.39715	8.8119	8.82646	9.06469	8.87973
RAB5B	8.20668	8.14008	6.92765	6.4841	7.48018	7.27002	7.34975	8.13434	8.26703	7.73456	7.91005	8.1791	7.54222	7.75511	7.34031	7.91079	7.92167	7.49653	7.67714	8.3185	8.47283	8.09696	8.19119	7.81247	7.01285	6.63264	6.83466	5.79598	5.95834	5.92708	5.83248	5.84493	5.92478	5.78586	5.78396	5.67624	5.67077	5.8471	5.73446	5.79948	5.85982	5.72168	5.98722	5.69608	5.75831	5.85057	5.76302	5.93498	5.73046
NRBF2	6.74052	6.30197	8.36147	8.21116	7.50454	7.67473	7.68743	7.0485	7.04642	7.52759	8.09461	7.62049	7.37667	7.25986	7.73011	7.02494	7.16831	8.04902	8.15136	7.50454	5.94572	5.97416	6.33331	6.61115	7.06043	7.54753	7.2766	10.9229	10.8041	11.0631	10.7326	10.6927	10.5298	10.4691	10.5464	10.0715	9.78547	10.4507	11.1285	10.4656	11.2182	10.7124	11.4768	8.46476	9.71239	11.3007	10.9281	10.2598	10.7087
TNFAIP8L2	6.45716	6.20976	6.5877	6.50083	6.05171	6.27113	5.88865	6.12929	6.33491	5.76368	6.09862	6.16006	6.21699	6.01184	6.164	6.49431	6.23009	5.87735	6.44017	6.26459	6.4955	6.27215	6.61115	6.35656	6.70179	6.15282	6.60971	9.62881	9.43956	9.5054	9.1188	9.08937	9.33356	9.05576	9.17486	9.25009	9.38528	9.09397	9.98071	9.07921	9.60464	9.37421	9.28762	8.96755	9.04874	10.1783	9.90904	8.43409	9.12138
MRPS36	7.79058	7.51419	7.36737	7.90118	7.76887	7.89225	7.59687	8.00908	7.79944	7.88534	8.07895	7.82068	8.13542	7.8152	7.72441	7.97659	7.66528	7.44493	7.88404	7.33378	7.65197	7.72569	7.66528	7.93786	7.72257	7.85971	7.3563	6.36361	6.2217	6.51137	6.38867	6.35313	6.41491	6.5779	6.55303	6.597	6.66833	6.52663	6.55153	6.37392	6.36158	6.39037	6.39903	6.60127	6.7079	6.65213	6.62	6.44254	6.52781
NMUR2	6.24914	6.81431	6.8124	6.29441	6.10121	6.69733	6.30076	6.29722	6.30412	6.30197	6.11026	6.28679	5.95507	6.42466	6.346	6.36774	6.24302	6.73604	6.12929	6.47286	6.31822	6.25539	6.29258	6.37674	5.87887	5.98852	6.3464	3.68026	3.74134	3.67536	3.76507	3.74331	3.94804	3.63473	3.87568	3.7781	3.72704	3.84045	3.90184	3.79128	3.92323	3.77345	3.70606	4.03966	3.75741	3.66515	3.79796	3.75428	3.74608
SRC	5.70231	5.71738	5.76265	6.0894	5.79852	5.80375	5.77903	5.57141	5.58622	5.43643	5.60461	5.70397	5.68946	5.81102	5.89095	5.66394	5.68369	5.69748	5.79918	5.93463	5.53784	5.59641	5.65397	5.65107	5.93307	5.74669	5.84677	7.16553	7.11307	6.87251	6.8803	6.97396	7.1024	6.93802	7.09007	7.08129	7.39973	7.15452	7.11978	7.01996	6.8746	7.06234	7.03807	8.16492	6.95519	6.9557	7.02818	7.02391	6.84729
SEC31B	6.70548	6.25425	6.58917	6.15386	6.62214	6.63854	6.5599	6.58252	6.76926	6.74143	6.61115	6.51353	6.85758	6.48012	6.62	5.92891	6.28993	6.32473	6.77208	6.40127	6.63807	6.68852	6.8139	6.61614	7.03758	7.08794	6.44089	4.89395	5.03995	5.00359	4.9317	4.7633	4.88091	4.80581	4.6781	4.8544	4.735	4.82048	4.7209	4.80732	4.85817	5.03512	4.88058	4.95269	4.82523	4.57117	4.63706	4.71871	4.92543
HMGN3	10.1702	10.0867	9.08552	9.52941	9.8888	10.0894	10.0153	10.4507	10.5648	10.1579	10.3516	9.96039	10.0691	10.0691	9.81626	10.119	10.0843	10.0569	9.66708	9.86864	10.8359	10.8359	10.5731	10.3576	10.0272	9.80702	9.83546	7.87548	8.08359	7.51194	8.31721	8.31184	8.28703	8.70627	8.14451	9.22367	9.0659	8.17743	7.68802	8.31184	7.9791	8.47186	7.70391	8.68911	8.76785	7.47043	7.53719	8.41785	8.63746
MPZL2	3.56592	3.94586	3.52375	3.69708	3.74295	3.57432	3.4728	3.61588	3.63007	3.4906	3.3003	3.69503	3.52991	3.54715	3.53884	3.58848	3.61463	3.51581	3.67103	3.63172	3.54218	3.67948	3.81141	3.95108	3.49735	3.46427	3.68944	6.35917	6.41374	6.08111	5.97556	5.91927	6.27822	6.20023	6.21255	5.93539	5.85208	5.55008	6.03897	6.23306	6.07223	6.31667	6.72265	5.82942	5.63372	6.47415	6.12892	5.98484	6.0818
EGLN1	5.36853	5.59083	5.35633	6.34343	5.79116	5.37672	5.06979	5.5815	5.73266	5.62177	6.21613	6.7104	5.63855	5.53639	5.56562	5.85786	5.73446	5.73192	5.86049	5.566	5.49959	5.32495	5.81313	5.77903	5.62542	5.85677	5.70195	9.70443	9.52291	10.1702	9.75312	9.64434	9.54516	9.61016	9.4521	9.47536	9.09526	9.92692	9.90692	9.74283	10.119	9.83546	10.0342	7.10285	9.03257	9.9965	9.52291	9.75699	9.74921
SNHG12	6.9086	6.72443	7.90118	7.46137	6.27784	7.07169	7.09357	7.04642	6.97297	7.48558	7.42302	6.41225	7.2766	7.17764	7.39246	6.89618	7.12551	7.17401	6.59385	6.2688	7.13601	6.89225	6.78034	6.85711	6.91395	6.7795	6.89225	8.9831	9.01183	8.89151	9.00806	9.12934	8.54936	9.44299	8.67162	9.53118	9.02887	8.83393	8.74739	8.62745	8.89151	9.20638	8.64404	9.05459	9.32219	8.31373	8.38533	8.69952	9.08282
C14orf142	5.47731	5.1302	4.35845	6.11817	5.20215	4.67876	4.66752	5.10631	5.23919	4.98826	5.61497	5.13979	5.42841	5.05074	4.70948	5.4305	5.09916	4.45927	4.60972	4.33305	5.56295	5.44298	5.51535	6.0304	4.54034	5.33795	5.02772	7.85837	7.73996	7.89148	7.92734	7.60737	7.82688	8.10147	8.14825	7.97049	8.30684	7.96285	8.18869	7.74803	7.75084	7.694	7.66331	8.54578	8.41008	7.91146	8.31802	7.79685	7.79122
SETDB2	3.72868	3.72223	6.92811	3.51726	4.05679	3.7405	4.16497	3.79796	3.52707	4.17045	4.16293	3.86769	5.12215	4.27885	4.20472	5.28844	5.37004	3.72623	4.25576	3.61063	3.8807	3.82299	3.61106	3.8409	4.21601	3.9973	4.27954	6.57668	6.32791	6.62045	6.53372	6.42964	6.32438	6.79018	6.61466	6.47896	6.66756	6.39323	6.35122	6.32755	6.55591	6.60953	6.3936	6.31744	6.7525	6.19491	6.31178	6.40515	6.66716
IL22	3.7474	3.88389	3.95225	3.67623	3.93225	3.79092	4.02815	3.76985	3.92255	3.74295	3.91556	3.94586	3.77147	3.88716	3.7849	4.01024	3.83385	3.76349	3.94201	3.9762	3.7849	3.78298	3.85974	3.76546	4.12913	3.78938	3.86135	5.25036	5.10562	4.99247	5.32111	5.15086	5.21538	5.23133	5.19966	5.15125	5.16866	5.2986	5.21233	5.14505	5.23919	5.17986	5.22705	5.52902	5.2918	5.24274	5.22975	5.10075	5.19051
ARPC2	11.7207	11.7379	11.6834	11.2352	11.8114	11.6159	11.6068	11.8974	11.7906	11.3115	11.4384	11.7379	11.6636	11.4991	11.3717	11.7014	11.6834	11.4768	11.4768	11.7289	11.9618	11.9072	11.6727	11.6834	11.5991	11.5814	11.4451	13.2733	13.2322	13.354	13.219	13.245	13.3058	13.1637	13.2575	13.1637	13.1019	13.2575	13.2898	13.2898	13.369	13.3058	13.4651	12.8418	13.2017	13.424	13.219	13.1202	13.2017
RPL15	12.3355	12.3355	11.8854	12.3173	12.3521	12.3355	12.1918	12.2834	12.3355	12.4066	12.2668	12.0003	12.2834	12.2084	12.0918	12.2506	12.2668	12.1918	12.2834	11.8431	12.3015	12.371	12.3521	12.4545	12.2834	12.3905	12.3521	9.86426	9.92043	9.67472	9.92472	10.052	9.80485	9.98071	9.71986	10.119	9.97129	9.75104	9.27243	10.0054	9.74718	10.0054	9.62485	10.2218	10.2542	9.44761	9.5973	10.0199	10.0545
CHST6	8.52834	8.75341	8.45065	8.32442	8.58603	8.61046	8.65062	8.32253	8.3633	8.27314	8.36675	8.59541	8.38785	8.62085	8.51798	8.67389	8.39451	8.57331	8.74541	8.67272	8.20334	8.38621	8.26969	7.84011	8.67795	8.45348	8.73211	3.67658	3.89395	3.87157	3.7302	3.89631	3.81796	3.77313	3.84693	3.91587	3.82526	3.76668	4.011	3.87608	3.907	3.69583	3.7857	3.90904	3.82447	3.83102	3.8936	3.80841	3.81914
EPS8L1	4.77074	4.69841	4.44857	4.58974	4.86866	4.59652	4.58243	4.55522	4.65358	4.87033	4.71102	4.96755	4.97585	4.52183	4.55522	4.45889	4.45825	4.55207	4.6215	4.63893	4.47058	4.43211	4.79777	4.85165	4.89797	5.32764	4.72545	5.86154	5.82691	5.77314	5.8712	6.03494	5.90274	5.91367	5.87554	5.89471	5.92478	6.07443	5.89095	5.97164	5.86303	5.6817	6.00688	6.30872	5.84529	6.02118	5.97875	6.08316	5.74857
ADRA2A	3.85258	3.90809	3.85928	3.77268	4.11475	3.70088	3.92464	3.85028	3.52991	4.00215	3.76752	4.1915	3.7014	3.89712	3.83351	3.73902	3.85326	3.86285	3.69465	4.31109	3.86597	3.93601	4.14363	4.08222	3.92691	3.7868	3.61547	5.22212	5.6131	5.04173	5.39955	4.95917	5.18872	5.05688	4.86834	5.18675	4.85304	5.16797	5.6747	4.81567	5.00881	5.19189	4.62741	5.53125	5.17068	5.68199	5.74329	5.52664	4.89355
2021-09-03	6.346	6.12442	6.38537	6.22471	6.21613	6.11229	6.07117	6.37059	6.32755	6.19726	6.12148	6.07187	5.81426	6.26399	6.35313	6.16286	6.26441	6.60206	6.20918	6.7104	5.97698	6.29474	6.41662	6.0996	6.09891	5.75395	5.84944	3.75304	3.64122	3.8271	3.76349	3.78627	3.8409	3.81527	3.84164	3.7474	3.8434	4.09358	3.72081	3.75265	3.71892	3.58333	3.65558	3.61063	3.83496	4.17377	3.95492	3.89428	3.98418
HCST	9.32397	8.97928	8.64193	8.53047	9.05357	8.9782	8.99283	9.34947	9.24607	9.31228	8.94247	8.85832	9.12138	9.14907	9.04627	9.33492	9.17735	8.69728	8.65154	9.06183	9.51041	9.33634	8.57935	8.97569	8.69845	8.6311	8.89636	11.0849	10.5648	10.5336	10.6278	10.7656	10.396	11.1238	10.8905	11.1674	10.8765	10.7992	10.8041	10.7741	10.8041	10.7252	10.6488	10.8905	11.4768	10.809	10.8482	10.8529	10.7439
CDC42SE1	6.68852	7.26712	7.51593	6.74319	7.06568	6.72168	6.7453	7.06382	6.66631	7.37091	7.19039	7.22772	7.10644	7.95661	6.83773	6.94895	6.87904	7.08743	7.34872	7.07417	6.70911	6.76323	6.761	6.91254	8.19702	7.22282	7.08586	9.09064	9.56803	9.6269	9.14535	9.3509	9.12138	8.88104	8.89851	8.69485	8.31802	8.80617	8.69485	9.1697	9.29636	9.57318	10.1001	8.1791	8.4814	8.69033	8.63928	9.0918	9.39202
BLZF1	3.77147	3.51777	3.89244	4.58554	3.5073	3.68207	3.63007	3.66591	3.78938	3.60724	3.9163	3.65988	3.61063	3.72274	3.56857	3.5534	3.49735	3.55442	3.7088	3.62129	3.98846	3.81676	3.79678	3.88345	3.70213	3.68851	3.58067	5.44159	5.57934	5.7778	5.43935	5.34762	5.59287	5.44298	5.63055	5.50686	5.48531	5.45791	5.27552	5.24133	5.3905	5.29621	5.5073	5.11462	5.44119	5.41732	5.29994	5.17196	5.60969
B3GNT2	5.99945	5.89819	6.56658	6.68894	6.89042	6.50345	6.35095	6.11633	6.33851	6.83005	6.80006	6.46946	6.58734	6.79533	6.87545	6.77037	6.56702	6.80053	6.86573	6.83996	6.30341	6.03461	6.2688	6.48875	6.06494	6.67619	6.60294	8.19947	8.08201	8.59135	7.97237	8.10678	7.8725	8.14377	8.05971	8.01829	7.86213	7.82263	8.06916	7.63956	7.86213	8.07453	8.54849	7.21366	7.61623	8.60765	8.56734	8.02713	8.32676
CACNG8	4.11219	4.3802	4.14262	4.18297	4.28683	4.41756	4.45228	4.13627	4.10457	4.29383	4.04319	4.19115	4.23252	4.20699	4.32384	4.3918	4.45789	4.88512	4.29477	4.38754	4.09326	4.46587	4.26789	4.01839	4.18195	4.07517	4.6182	7.34821	7.31841	7.21082	7.36003	7.32543	7.40945	7.22826	7.1209	7.03439	7.08087	7.3283	7.14336	7.51368	7.51247	7.172	7.32594	7.99988	7.29005	7.27383	7.25986	7.39728	7.30642
SLC26A6	5.14565	5.12442	4.96385	5.01118	5.55149	5.01753	4.73188	5.06883	5.37812	4.4989	5.52028	5.43145	5.37004	5.10489	5.3428	5.20275	5.13464	5.20837	5.05106	4.78822	5.32977	4.91101	5.16547	5.26609	5.2569	5.54371	5.02806	6.47015	6.55868	6.35395	6.27443	6.46586	6.31557	6.29826	6.35432	6.13596	6.31708	6.55829	6.45352	6.29967	6.32085	6.50859	6.43306	7.18877	6.2122	6.30949	6.29826	6.2565	6.37171
LEF1	8.65268	9.05239	6.99217	7.66717	7.75627	7.945	8.02495	8.64099	9.02315	9.14657	8.83506	7.7575	8.37988	8.36959	8.13877	7.95927	8.8095	8.6067	6.72943	6.63182	8.57331	8.85124	9.13442	8.32163	7.22772	8.39626	7.60126	6.15639	6.3389	6.57228	6.10284	6.59542	6.26641	6.29695	6.0476	6.38424	6.53414	6.05947	5.6057	6.42307	5.98088	6.32406	6.00009	4.74651	6.48138	5.8536	6.15603	6.50424	6.38755
TTC9C	4.31185	3.71639	3.87725	4.35102	3.87802	4.24151	4.0727	4.18437	3.70293	4.00724	4.08626	4.20435	3.86405	4.24824	4.04784	3.40861	3.76024	3.92288	4.19933	3.87917	4.36869	3.87461	3.95454	3.91483	4.03996	3.99526	4.09358	7.96855	7.72011	8.19463	7.66474	7.60257	7.52059	7.44545	7.61623	7.55247	7.84011	7.6613	8.22237	7.42094	7.95294	7.82496	8.04969	8.09761	7.63019	8.22635	8.15672	6.90668	7.78031
CABYR	3.97722	4.08147	3.86135	3.99656	3.6438	4.00586	4.05647	3.81406	3.96685	3.76297	3.84626	3.81914	3.86638	3.97425	3.9401	3.81596	4.04822	3.90625	3.57283	4.02858	4.03618	4.05583	4.03182	3.92937	3.78456	3.79556	3.80353	5.21467	5.29318	5.04808	5.34907	5.25349	5.22902	5.16797	5.13979	5.25789	5.26993	5.14195	5.43182	5.88943	5.58409	5.27733	5.33683	5.64559	5.33538	5.07127	5.4151	5.28172	5.10393
SLC38A2	9.93178	9.82233	10.7087	10.7488	9.93853	10.0393	10.0591	9.75104	10.0946	10.5648	10.3634	9.89125	10.0867	10.3213	10.2365	10.4593	10.2429	10.2542	10.1217	9.81202	9.74062	9.6388	9.61564	9.82666	9.92692	9.86864	10.1417	6.46084	6.43937	6.61261	6.35166	6.47325	6.64018	6.26678	6.27113	6.36584	6.43379	6.47415	6.44875	6.52261	6.48722	6.53294	6.7564	6.33331	6.20994	6.71956	6.36037	6.42145	6.52908
AIF1	9.25661	9.38358	9.36609	8.80731	9.49671	9.39363	9.28892	9.33634	8.86043	8.73699	9.26078	9.34466	8.86846	9.19418	9.02194	9.47369	9.2621	9.10802	9.59144	9.45693	8.95744	9.25661	9.32867	9.40404	9.20932	9.29186	9.29353	10.6161	10.4765	10.2569	10.5336	10.3606	10.6521	10.3516	10.3342	10.5765	10.6765	10.6161	10.6093	10.5497	10.5155	10.4627	10.268	10.4475	10.3088	10.6278	10.5365	10.3147	10.4627
SIGLEC10	6.50424	6.21985	7.0906	6.0682	7.04898	6.67443	6.60953	7.24867	6.47458	6.2206	7.02913	7.84626	6.85314	6.50977	6.79199	7.12388	7.4921	6.36794	7.31401	6.82491	6.83647	7.14766	6.44254	6.70911	6.11026	6.79414	6.38348	8.03232	7.99563	8.46566	8.51137	8.01681	8.5402	7.88863	7.79685	7.88145	7.75871	8.09988	8.02495	8.29966	7.63367	7.42468	8.38444	7.33937	7.72011	8.14531	7.6331	8.32253	7.90793
KCNE3	5.24582	5.31411	4.95339	4.99676	5.5073	4.99218	4.64902	4.94566	5.07824	5.13722	5.34729	5.23338	5.15086	5.25335	5.20661	5.37998	5.41972	4.8868	5.3949	4.53266	4.98788	5.13594	5.15017	5.39916	5.20997	5.3232	5.05329	8.81833	8.61145	8.76662	8.01829	7.97453	8.21748	7.77431	8.58603	8.08669	8.39451	8.01624	8.38939	8.05294	8.70277	8.18617	9.03377	8.9473	8.16946	8.67162	8.43874	8.0006	8.34568
OR4D2	5.51459	6.38607	6.02182	5.56412	5.2576	5.47803	5.67281	5.60788	5.53639	5.71619	5.66115	5.53353	5.31614	5.66241	5.6584	5.76283	5.37779	5.62141	5.73939	5.76145	5.34246	5.40062	5.91329	5.76897	5.66356	5.79986	5.72028	4.22402	4.27311	4.32349	4.29017	4.24151	4.24559	4.28401	4.19478	4.27483	4.28051	4.27749	4.36764	4.31794	4.40928	4.20472	4.44712	4.13374	4.2638	4.27137	4.14504	4.29613	4.3144
OPN3	6.51311	6.33581	5.12541	4.6151	5.55214	5.56075	5.84099	6.23735	6.16364	5.85131	6.15941	6.50424	6.06238	6.15386	5.75433	6.70548	6.72762	4.9919	6.03672	5.16456	6.48834	6.30872	6.47367	6.5477	5.08869	5.65973	5.21065	8.67162	8.14238	8.1206	8.65447	8.08036	8.15443	8.33586	8.74246	8.93914	8.92288	8.5381	8.62745	8.71028	8.32353	8.71028	8.40486	8.76424	8.89748	8.44621	8.73307	8.61545	8.27846
ELAC2	5.63055	5.62104	5.88011	5.92007	5.82753	6.03309	5.78805	5.82242	5.89504	5.88497	5.93006	5.77903	5.85629	5.75356	5.69153	5.86726	6.07966	6.08394	5.74198	5.89058	6.0929	6.05778	5.8752	5.83248	6.07593	6.0549	5.90774	8.14238	8.31985	7.85503	8.18617	8.08113	8.13472	8.343	8.17521	8.44417	8.56647	8.04458	8.29055	7.73934	8.51696	8.43047	7.90411	8.47944	8.45348	7.95988	8.20738	8.26428	8.17521
PIGT	8.35449	8.73699	8.6175	8.53143	8.63207	8.49831	8.54499	8.48049	8.33686	8.54767	8.62446	8.47376	8.49466	8.52232	8.47644	8.57431	8.4774	8.67488	8.78412	8.64009	8.71129	8.47465	8.34129	8.30418	8.6819	8.46281	8.67162	7.17713	7.20126	7.07469	7.14662	7.09398	7.1872	7.22554	7.25039	7.16453	7.19595	7.25401	7.17764	7.20019	7.23245	7.08185	7.18774	7.44007	7.24112	7.19438	7.31682	7.26818	6.97157
DIO3OS	3.73553	3.87725	3.88151	3.74134	4.44395	3.82334	4.01731	3.91895	3.74574	3.82597	3.97341	4.00764	3.84373	3.79796	3.93119	4.0113	4.13546	3.90809	4.12034	3.90809	3.73273	3.9047	3.63595	3.63513	3.82334	3.95874	3.81527	6.47458	6.42388	6.40718	6.59304	6.60252	6.6083	6.52745	6.47625	6.52424	6.55591	6.69005	6.70874	6.62	6.80388	6.56116	6.71455	6.60332	6.42466	6.5473	6.60953	6.59658	6.48178
MGEA5	10.0248	9.99844	9.74921	9.49491	9.87293	10.1054	9.946	10.0078	10.1676	10.0153	9.80485	9.634	9.92286	9.8976	9.75104	9.13971	9.42185	10.2401	9.7791	9.91129	10.1496	9.87293	10.0792	9.92692	10.1274	9.90444	10.1728	8.66411	8.94472	8.95848	8.6282	8.66942	8.73516	8.17521	8.49074	8.43151	7.85428	8.54767	8.25649	8.46744	8.8095	8.8399	9.24607	7.76583	7.83336	7.88792	7.84702	8.60385	9.46217
PARP9	6.73115	6.60127	7.30524	6.51678	6.79926	6.71455	6.59777	6.77679	7.03239	7.09215	6.86203	7.55443	6.38829	6.31787	5.82355	6.5151	6.88622	6.43269	6.60595	6.91679	6.77519	6.96446	6.80388	7.00698	6.24995	6.7081	6.24015	8.40156	8.85832	8.54767	8.26527	8.77423	9.3553	8.15056	8.77534	7.383	8.93231	8.08587	8.42175	8.25649	8.3741	9.04362	8.65545	7.06382	7.78992	8.37988	8.31184	7.87611	8.2914
CECR6	5.47078	5.37637	5.11432	5.34057	5.22251	5.43681	5.40096	5.22174	5.30209	5.10182	4.93039	5.89714	5.44865	5.31816	5.14537	5.49724	5.42216	5.06348	5.16353	5.07824	5.82355	5.45493	5.27227	5.39126	5.81102	5.53608	5.14632	6.72001	6.95137	7.3283	7.42005	7.53314	7.24533	6.69687	7.01334	6.94691	7.0155	7.50509	7.92106	7.73691	7.30278	6.68626	7.0771	6.37824	6.33082	7.36157	6.55303	6.95314	6.55752
STRADA	7.50759	8.12834	7.96569	7.48296	7.98634	7.89148	7.79685	7.52868	7.56722	7.42353	7.73252	7.594	7.67591	7.73575	7.44808	7.48018	7.46814	8.07492	7.91962	7.75195	7.57141	7.74892	7.63201	7.40614	7.9028	7.73934	7.88199	5.56762	5.6108	5.68762	5.39306	5.54971	5.53919	5.44562	5.64737	5.4775	5.39092	5.52833	5.55583	5.50212	5.47712	5.49724	5.49514	5.62325	5.36816	5.58524	5.44049	5.44711	5.42041
SPAG1	3.8118	4.02487	4.70908	5.09916	4.07024	4.16567	4.2021	4.35372	4.2648	3.73902	4.07955	4.60246	3.96323	4.60937	4.20791	4.75258	3.96966	4.0724	4.20603	4.5827	4.21853	3.94732	4.1797	4.45041	4.78756	4.27067	4.45112	6.64106	6.94993	6.84369	6.3502	5.83716	6.761	6.8643	7.01793	6.99217	6.17303	7.09108	6.40807	6.43039	6.38243	7.16082	6.84214	5.25443	6.66489	5.8918	6.65334	6.85577	7.19967
ZFAND4	4.0942	4.03754	4.07754	4.4718	4.16728	4.36696	4.25821	4.30521	4.3564	4.24323	4.53938	4.13097	4.19987	4.27349	3.98656	4.3045	4.30111	4.22892	4.21534	4.25666	4.45789	4.44456	4.4529	4.47966	4.30781	4.31256	4.49858	5.35024	5.47338	6.23621	5.35599	5.20906	5.29828	5.72968	5.75517	5.83063	5.73302	5.58524	5.68906	5.41589	5.33826	5.61637	5.30519	4.96586	5.65215	5.39882	5.3981	5.06407	6.05386
PAPPA2	6.86027	7.15452	7.0139	6.83597	7.25085	7.14484	7.37595	6.67357	6.80613	7.07127	6.88666	7.04684	6.81529	7.05349	7.2195	7.10188	6.81696	7.10449	7.10895	7.1991	6.59304	6.98212	7.05895	6.87568	6.94186	6.88073	7.20772	5.04744	5.13427	5.11432	5.11497	5.13819	5.12477	5.18742	5.17986	5.22251	5.14292	5.13464	5.19567	5.2388	5.05907	5.1171	5.09849	5.29828	5.04942	5.13248	5.09687	5.17617	5.1171
NMNAT1	4.18681	3.94845	3.63308	3.88793	4.17347	3.56817	3.91768	3.97461	4.04784	4.10705	4.355	4.31794	4.17802	3.68535	3.76622	3.91805	3.92323	3.72469	3.99349	3.95186	4.33631	4.07339	4.35102	4.35805	4.02106	3.75931	3.77028	5.94757	5.85285	6.0335	5.62667	5.57825	5.69777	5.70478	6.00595	5.64405	5.81426	5.78276	6.04044	5.70442	5.61751	5.6981	6.02932	5.67937	5.62437	5.91927	5.7078	5.54789	5.68573
NT5C3A	10.4942	9.1188	9.69533	8.82536	10.2733	10.39	10.0393	9.08675	8.91767	9.56624	9.01643	9.83546	9.69161	9.45373	9.89125	8.41097	8.79273	9.53962	9.37421	10.7439	10.2967	10.0591	10.8953	10.4563	10.2091	9.94124	10.3576	11.2247	11.415	10.8529	11.4384	11.1501	11.3115	10.7782	11.2066	10.8184	11.269	11.4077	11.1674	11.3246	11.2018	11.0191	10.9555	12.159	10.9815	10.9229	11.0326	10.9476	10.5155
MLXIP	5.18166	5.20003	5.05045	5.86866	5.61969	5.35301	5.50292	5.35669	5.48602	5.59469	5.55037	5.27127	5.3837	5.51321	5.41086	5.36101	5.45024	5.41119	5.21598	5.4151	5.37416	5.35807	5.44298	5.32459	5.88423	5.94829	5.70231	6.87992	6.9172	6.63045	6.76887	6.78665	6.92523	6.66631	6.64768	6.81529	6.71171	6.93326	6.95087	6.88382	6.9893	6.84936	6.87683	7.39246	6.55549	6.67837	6.9091	6.78894	6.91395
SMIM3	8.39415	8.11128	7.66894	8.41097	8.5502	8.7405	8.4814	7.47043	7.73065	7.88727	8.04688	8.59803	8.08359	7.83797	8.15888	8.17015	7.47365	7.87329	8.85241	9.1878	7.37544	7.59453	8.06389	7.84088	8.51322	8.70179	8.46824	6.04253	6.1314	5.91185	6.03115	6.13596	6.06597	5.82586	6.16508	6.0133	5.92628	5.91781	5.98792	6.02253	5.73841	5.7603	5.94605	6.97451	6.08873	6.32191	6.36474	6.39431	5.69748
CLEC7A	9.09664	9.08282	10.0319	9.39363	9.00685	9.21958	9.49002	9.19166	8.39451	8.03088	8.9653	9.6373	8.78412	9.25661	9.49821	9.31544	9.14252	9.02618	9.98613	9.77723	8.274	8.76226	8.51029	8.74432	8.90324	8.88893	9.03125	7.23037	7.41109	7.33378	7.35945	7.36265	7.79309	7.01645	7.10801	7.1535	7.17764	7.45778	7.12611	7.57952	7.24476	7.23881	7.93352	7.22384	6.83269	7.12655	7.03184	7.62697	7.5877
CASP2	5.31754	5.3428	5.10251	4.97032	5.17	5.27459	5.24487	5.29959	5.0122	5.26475	5.26401	5.36686	5.28172	5.11395	4.96351	5.19051	5.46205	5.16045	5.02156	5.32081	5.31483	5.28172	5.26729	5.13722	5.25406	5.09542	5.27768	6.6083	6.77912	6.6439	6.56826	6.6376	6.44644	6.51678	6.43776	6.39479	6.41723	6.53613	6.43657	6.39637	6.58379	6.64307	6.73475	6.43156	6.43269	6.56624	6.45089	6.41743	6.47739
RBM14	5.30063	5.50292	4.71135	5.83472	4.53768	5.14292	5.05421	5.16381	5.34094	5.17323	5.59748	5.64629	5.48075	5.44422	5.49872	5.50994	5.43355	5.05486	4.93204	4.91132	5.50359	5.4332	5.45458	5.4775	4.91202	4.98756	4.93475	6.78422	6.80094	6.76587	7.05237	6.97835	6.54806	6.86997	6.98651	7.3146	7.10393	7.25785	6.86119	6.91254	6.46905	6.94284	6.57228	7.07817	7.0693	6.81084	6.71124	6.90485	7.51194
NACAP1	12.1432	12.1088	12.0538	12.0918	12.1265	12.1265	12.1432	12.1265	12.1751	12.0538	11.8527	11.9072	11.8854	11.9618	11.9466	12.0538	12.013	12.2668	11.9861	11.9332	12.2834	12.3015	12.1918	12.1751	12.0728	12.0003	12.2084	3.72825	4.06696	3.96862	4.03136	3.83417	3.89555	3.86984	3.99248	4.10593	3.80873	3.87236	4.15837	4.04495	3.93749	3.87568	3.7936	4.0942	4.05647	3.91427	3.90509	4.41184	4.13285
TOR1B	7.47365	6.88769	7.20601	8.45609	7.26041	7.14966	7.44944	7.70325	7.41336	7.51644	7.20988	7.85226	7.07817	7.3163	7.35403	8.0703	7.60502	6.88291	7.74768	8.14414	7.48018	7.80991	7.3344	7.63494	6.17258	6.53667	6.35507	8.78287	8.0316	8.67991	8.36959	8.54401	8.55104	8.48988	9.23732	8.23048	8.72047	8.20818	8.8856	8.47552	8.99751	8.31985	8.82536	8.04762	8.45446	9.04231	8.73211	8.36959	8.73013
LAPTM4B	5.19114	4.77853	4.62477	5.42475	4.95339	5.16353	4.9784	4.75624	4.70977	5.21695	4.87624	5.28573	5.10734	4.71633	4.85717	4.96964	4.65155	5.21198	5.08522	5.0729	4.81049	5.09575	5.04383	4.99022	4.29477	4.66429	4.67844	6.02629	6.03393	6.37351	6.03393	6.45995	5.73767	6.26399	6.32085	6.02476	6.12442	6.48097	6.15639	5.95586	5.9998	6.14334	5.65256	7.89984	6.24179	6.46084	6.59015	6.54383	5.96526
ZNF268	4.77574	4.44431	3.71398	5.22384	4.32455	4.36256	4.26164	5.39015	6.0962	4.3894	5.68573	4.12527	4.71601	3.65442	4.47242	3.88524	4.75347	4.85878	4.29078	3.86221	4.41059	3.78077	4.31467	4.56965	4.01801	5.03139	4.08424	5.92351	5.9827	6.20692	5.60499	5.63597	5.76405	5.81761	5.58109	5.78845	5.68906	5.43106	5.7778	5.53997	5.6072	5.95445	5.6735	5.87851	5.70514	5.60354	5.68468	5.52386	6.05171
CEP290	3.68294	3.60167	3.63795	3.4992	3.68769	3.70293	3.80498	3.47856	3.82065	3.60672	4.06913	3.40471	3.73553	3.64787	3.63058	3.80353	3.61672	3.74172	3.31412	3.45005	4.20761	3.86016	4.18982	3.29386	3.84516	3.5261	3.40017	4.74523	4.84298	4.92359	4.95612	5.01589	4.7941	5.01448	5.01626	5.27062	5.13788	5.01486	4.61477	5.00096	4.65849	4.80732	4.56991	4.81186	5.39777	4.72617	4.78721	4.82148	4.97718
DACT2	6.67871	6.61499	6.60574	6.50083	6.92664	6.41456	6.75776	6.58652	6.30273	6.6468	6.59419	6.4513	6.38348	6.71624	6.73523	6.88073	6.6264	6.77114	7.34769	6.74779	6.43657	6.60989	6.34116	6.62129	6.59183	6.45163	7.18938	3.9401	4.03588	4.11058	4.04822	4.07476	4.04097	4.00035	4.03245	4.01587	4.42248	3.86328	4.01635	3.9902	3.95108	4.12005	3.92036	3.85815	4.11087	4.0113	4.05454	4.13546	4.07547
FKBP1B	5.7977	5.57141	5.77567	5.13248	6.09249	6.16286	6.29293	5.19836	5.34952	5.21432	5.36466	6.05136	5.96665	5.24768	6.01825	5.28995	5.23338	4.76159	5.58905	6.56341	5.78166	5.55362	5.9167	5.74362	5.69451	6.3416	5.84431	7.0771	6.89715	6.41071	7.11868	6.86477	7.13228	6.74186	7.18513	6.84853	7.11143	7.23766	7.73869	7.07663	7.32772	6.73523	6.72354	8.65993	7.6057	7.19647	7.40809	7.45778	6.43234
RETNLB	5.12442	5.25222	5.47253	5.21467	5.28916	5.34431	5.13687	5.21598	5.24057	5.05657	5.32424	5.1736	5.21538	5.09075	5.34623	5.17749	5.16834	5.15501	5.66179	5.45134	5.11877	5.1968	5.05721	5.17912	5.38444	5.17068	5.35231	3.84955	3.96237	3.83985	3.93152	3.97263	3.97722	3.99506	3.92255	3.93977	3.7302	3.88108	3.92866	3.96042	3.87608	3.86597	3.83496	4.47649	3.92762	3.89995	3.92579	3.96513	3.99506
NFE2L2	7.66331	7.77087	8.51696	8.33686	7.92672	7.89984	7.86085	7.92883	7.81583	7.90644	7.90411	7.55691	7.79763	8.0316	8.15209	7.65952	7.57282	8.21459	8.09241	7.94217	7.07981	7.42181	7.42468	7.49046	7.82329	7.40562	7.65824	10.2542	10.2218	10.2059	10.1333	10.2457	9.97833	9.40554	9.64593	9.79313	9.71439	9.47731	10.1024	10.1054	10.39	10.1077	10.3376	9.30365	9.41677	10.0614	10.0639	9.96486	10.1928
OCIAD1	10.5977	10.7861	10.3932	10.3932	10.4159	10.5565	10.4094	10.7167	10.483	10.7617	10.8401	10.3495	10.6278	10.6278	10.4871	10.3434	10.508	10.6765	10.3932	10.3695	10.944	10.8137	10.6521	10.8316	10.6454	10.4974	10.6093	7.89563	7.89563	7.90934	8.11595	8.13795	8.01348	8.14904	8.16718	8.30589	8.24025	8.18617	7.93937	8.17087	8.01907	8.1031	7.99704	8.31898	8.2914	7.96981	8.08201	8.30064	8.09831
C22orf23	5.15366	5.38261	5.71738	5.34507	5.3311	5.37283	5.14505	5.31754	5.24519	5.37534	5.36213	5.77638	5.2683	5.46284	5.47338	5.22705	5.39166	5.12309	5.50058	5.49238	5.20691	5.3083	5.09649	4.91234	5.20661	4.95947	4.74725	4.03725	3.87532	3.97517	3.91519	3.86738	3.98949	3.99109	4.08986	3.84731	3.848	3.79763	3.97304	3.8556	3.98949	3.63347	3.88906	3.92255	3.97596	3.87957	3.89752	3.84784	3.87085
OR10A5	5.1332	5.36969	5.6747	5.01663	4.85782	5.04309	4.74882	4.99119	4.93039	4.49636	5.09949	5.0065	4.50442	5.05421	4.8727	5.10734	4.79744	5.31891	5.55037	5.21538	5.00487	4.56824	5.27193	4.98249	4.97391	5.21801	4.92977	3.39567	3.36357	3.43852	3.43271	3.31598	3.43371	3.43759	3.23714	3.2556	3.32387	3.39626	3.29848	3.40049	3.63795	3.37871	3.34591	3.49158	3.38807	3.58247	3.43229	3.47856	3.43667
CLEC4C	3.63473	3.59691	3.62082	3.66027	3.50789	3.65475	3.5695	3.60088	3.78006	3.67536	3.56442	3.85748	3.62302	3.74902	3.62129	3.7578	3.7898	3.71522	3.67354	3.61021	3.64696	3.78043	3.71892	3.75062	3.69787	3.44009	3.62774	5.27396	4.26626	5.29994	5.01753	4.88474	4.52623	4.77074	4.59921	5.24619	4.72819	5.05365	4.41716	4.90973	4.96163	5.49542	4.22939	4.82903	4.69371	5.4187	4.65358	5.25898	5.27978
MYLK2	7.09936	7.57778	7.79944	7.07616	6.89839	7.61434	7.44062	7.18565	7.0693	7.59943	7.04988	7.02494	6.92061	7.30372	7.35945	7.40917	7.29279	7.6057	6.83905	7.64541	6.95595	7.39246	7.12551	7.22068	7.06568	6.66631	7.66163	4.96654	4.67511	4.78441	4.80101	4.73432	4.77957	4.68596	4.7938	4.77509	4.74581	4.84854	4.84149	4.77181	4.80404	4.89831	4.75258	4.99353	4.86248	4.7168	4.67382	4.83924	4.79274
BARHL1	6.39136	6.33535	6.69808	6.44794	6.18323	6.37938	6.67405	6.52126	6.1575	6.70142	6.76887	6.84808	6.84369	6.3152	6.60127	6.4955	6.39637	6.49255	6.86249	6.81431	6.17744	6.49052	6.27073	6.12756	6.56588	6.41071	6.5568	5.15259	5.10868	5.13621	5.2593	5.12055	5.20732	5.20798	5.20906	5.17949	5.27942	4.96351	5.28172	5.23777	4.91132	5.06506	5.171	5.48365	5.2736	5.25222	5.1543	5.26962	5.41014
PLVAP	5.75592	6.19595	5.98921	5.63699	6.02746	6.14633	5.87353	5.85285	5.73663	6.07653	5.95411	6.0487	5.79301	5.87626	6.18323	5.9954	5.78701	5.70514	6.00782	6.06452	5.859	5.63814	5.87811	5.78662	6.07983	6.08394	6.05136	4.46132	4.35308	4.3008	4.36807	4.61853	4.42248	4.40786	4.48759	4.4034	4.26242	4.60468	4.61916	4.63459	4.52036	4.4325	4.51871	4.37476	4.38142	4.55175	4.5229	4.60086	4.50559
GLYR1	5.28145	5.45875	4.99579	5.26795	4.93544	5.68369	5.37672	5.31816	5.54332	5.5328	4.97585	5.26729	5.48258	5.23377	5.50321	5.55615	5.39556	5.62629	5.26962	5.06281	5.37116	5.70892	5.43762	5.25658	5.51072	5.63311	5.46928	7.4791	7.57593	7.40025	7.60977	7.55059	7.53314	7.37489	7.51194	7.27712	7.42916	7.55691	7.42181	7.46606	7.46203	7.31034	7.4932	7.51419	7.42861	7.42628	7.52226	7.41785	7.4699
NAA15	3.86524	4.08106	4.1433	3.92503	4.16908	3.97651	3.79248	3.85066	3.98656	4.29111	4.0699	3.90946	4.1593	4.04282	3.87309	3.94877	4.05174	4.01666	4.05874	3.68977	3.79838	4.03498	3.74902	3.99382	4.19686	4.13848	3.94909	5.42255	5.47411	5.439	5.36816	5.38848	5.26729	5.43681	5.43527	5.64872	5.67175	5.30209	5.35807	5.36717	5.23746	5.47853	5.20403	5.4965	5.77465	5.27326	5.22941	5.49037	5.59287
TMEM120A	7.42861	7.23766	7.5834	7.55817	7.31301	7.26459	7.59575	7.45606	7.54283	6.74735	7.12443	8.01348	7.52059	7.52293	7.75568	7.59023	7.4537	7.23037	7.46659	7.81378	7.35571	7.06382	7.47147	7.33108	7.48132	7.58901	7.58465	9.01514	8.97684	9.06849	8.9951	8.93586	8.93813	8.93914	9.09282	8.76424	8.3633	9.32397	9.21364	9.00685	9.11073	8.85491	9.16323	8.33486	8.51798	9.41182	9.28762	9.06324	8.87176
TNKS2	6.99972	6.89618	7.04043	7.24583	7.06382	7.17049	7.05895	7.29664	7.005	6.96538	6.9091	6.34882	6.80797	7.13648	7.01334	7.00312	7.15877	7.25242	7.10937	6.91298	6.81573	6.99497	6.69637	7.02864	7.55757	7.33556	7.30472	5.09006	4.85542	5.07783	5.65141	5.75282	5.65471	5.4194	5.66009	5.57107	5.71917	5.5129	5.45093	5.66969	4.73188	5.00519	5.17555	5.31955	5.63413	5.66781	5.37604	5.85095	6.00114
CNTNAP3	3.59049	3.5555	3.65045	3.72061	3.50023	3.5049	3.53335	3.43044	3.537	3.21828	3.5073	3.9845	3.51221	3.48932	3.5261	3.50881	3.46058	3.71223	3.47571	4.06884	3.53573	3.56857	3.60807	3.53287	3.28131	3.65301	3.54358	5.66935	5.03038	5.60843	6.00667	5.36969	5.32111	5.03208	5.10734	5.20503	4.94358	5.15768	5.83643	5.36172	5.53919	5.10323	6.19658	4.82833	5.02972	5.60499	5.08797	6.21778	5.04906
SLC4A11	3.62986	3.67948	3.8556	3.44842	3.3734	3.71443	3.77496	3.7446	3.63222	3.77462	3.68252	3.64649	3.56975	3.58935	3.69503	3.77345	3.68658	3.8645	3.45951	3.71639	3.8365	3.66896	3.68252	3.40603	3.62774	3.51726	3.84712	6.14594	5.80191	5.87702	6.10316	6.00225	6.20769	5.91185	6.0172	6.10347	6.03292	6.1575	6.32406	6.13326	6.22207	6.13457	6.12251	6.48755	6.12647	6.14299	6.15639	6.04725	6.10387
KCNK17	6.22471	6.24179	6.79103	6.4076	6.08316	6.34989	6.25033	5.85398	6.27036	6.15678	5.56995	5.98591	6.2394	5.95909	6.17929	6.44944	6.11582	6.46905	6.22707	6.03531	6.04551	6.39201	6.54179	5.95257	6.1767	5.98921	6.7547	4.0439	4.1528	3.84626	4.17487	4.12755	4.07623	4.14467	4.02289	4.24633	4.1392	4.13958	4.05214	4.05142	4.04598	4.2772	4.28614	4.24429	4.08854	4.36228	3.97263	4.37415	4.06236
PTMA	12.1751	12.3173	12.3173	12.2353	12.3015	12.0728	12.1751	12.159	12.1918	12.371	12.2084	11.9731	12.3015	12.2353	12.1265	12.159	12.2226	12.3355	12.2506	12.1918	12.371	12.2834	12.2226	12.3905	12.5319	12.2506	12.4066	5.68686	5.7587	5.72861	5.72133	5.92708	5.94979	5.85021	5.81141	5.96977	5.84099	5.84641	5.8413	5.94961	5.66823	5.82691	6.16081	6.22095	5.82906	5.87594	5.89855	5.88762	5.859
UBA52	12.6657	12.7683	12.6472	12.7485	12.7683	12.7109	12.6657	12.7291	12.7856	12.6798	12.6938	12.6472	12.7291	12.6938	12.6798	12.6657	12.6938	12.7109	12.7485	12.8418	12.6472	12.7485	12.7683	12.7291	12.8027	12.6095	12.8027	9.81852	9.66118	9.97833	9.85496	9.6555	9.73281	9.91598	9.81435	10.2705	9.97833	9.86669	9.78356	9.78547	9.77521	9.86669	9.65135	9.74718	10.1024	9.70252	9.9362	9.81852	9.8292
PNO1	7.88264	7.66259	8.09604	8.27047	8.24417	8.24025	7.97716	7.80676	7.70391	7.78661	7.69337	7.4268	7.76951	7.91005	8.04902	8.23436	8.23519	8.46281	8.01421	7.91297	7.59812	7.77431	7.93235	7.87172	8.07391	7.55315	8.11128	6.40807	6.42714	6.44254	6.34307	6.44718	6.47504	6.54497	6.46509	6.73155	6.776	6.26278	6.60616	6.34412	6.20138	6.44682	6.27036	6.46247	6.83507	6.42714	6.55192	6.60742	6.59304
USP32	5.90923	5.9841	6.39903	5.91708	5.65035	5.93427	6.07047	5.83029	6.04987	5.82051	5.78914	6.41002	5.74161	5.89367	6.08873	6.20023	6.29293	5.88011	6.337	6.17075	5.85517	5.7778	5.89367	5.93232	5.55658	5.93388	5.86984	7.51928	7.71066	7.67092	7.40614	7.33556	7.52173	7.14562	7.35775	7.05407	6.98073	7.56839	7.55624	7.54175	7.71381	7.41733	7.97592	6.76448	6.95368	7.57532	7.28907	7.26311	7.56839
TRPM6	4.65812	4.69812	4.97746	4.72919	5.03858	4.5751	4.63296	4.76745	4.62984	4.81634	4.65244	5.2025	4.41518	4.56351	4.75517	4.56965	4.6104	4.58511	4.96896	5.02086	4.69955	4.40405	4.69777	4.79643	4.88058	4.81935	4.82417	6.09444	6.0818	6.42307	6.19797	6.30273	6.43341	6.12288	6.0401	5.95766	5.22282	7.28281	6.05844	6.33581	5.98054	5.87288	6.34009	4.11681	5.35734	6.40927	5.7085	6.02629	6.14667
TM2D1	6.60703	6.60488	5.57031	6.65538	5.859	6.17146	6.60001	6.81037	6.63854	6.65403	6.84764	6.72762	6.47739	6.54645	6.29441	6.7743	6.86249	6.28956	6.06044	6.02932	6.52781	6.597	6.87083	6.32191	5.97198	6.14523	5.51833	8.01421	7.56459	7.63227	7.81855	7.88661	7.94796	7.85971	7.94131	7.74707	7.74838	7.93937	7.63631	8.05887	7.89076	7.97716	7.80872	7.9028	7.89779	7.95927	7.97453	7.91579	8.01487
TM2D2	7.94217	7.96137	7.9224	8.61357	8.25304	8.274	8.41527	7.76338	7.992	7.97237	8.03759	7.97453	7.78729	7.73632	7.90569	7.3695	7.41955	7.81451	7.64541	8.02177	7.88863	7.61325	7.8991	7.93718	7.80539	8.24025	7.90411	6.82364	6.50253	6.72001	6.68717	6.60532	6.73243	6.597	6.71406	6.60866	6.70459	6.57427	6.78798	6.58605	6.79638	6.691	6.70548	7.1472	6.91254	6.74019	7.00115	6.64154	6.66573
TM2D3	8.25843	8.25386	9.30365	8.65062	8.60589	8.89513	8.97684	8.65351	8.80155	8.8775	9.38217	8.53438	8.6839	9.15806	9.13075	8.27487	8.32676	9.00025	8.65351	8.74541	8.45888	8.37988	8.50319	8.57015	8.59712	8.8775	8.55284	7.12134	7.08185	7.31953	7.14815	7.0485	7.15404	6.71082	6.80797	6.78623	6.74052	6.89799	7.13799	7.01645	7.40382	7.09495	7.38231	5.87353	6.64106	7.30524	7.00264	7.15617	7.18513
JAM3	4.22745	3.88875	4.19077	4.10593	4.41317	4.27311	4.3403	3.98949	4.04633	4.45927	4.32751	4.18329	4.24593	4.05421	4.31331	4.08571	3.9655	4.17084	4.60212	4.22173	4.1295	4.08794	4.95947	3.97263	4.15105	4.08072	3.89011	5.82618	6.34271	6.28094	5.83403	6.5151	6.23811	5.78701	6.10611	5.8351	5.91927	5.97164	6.16179	6.22132	6.05316	5.94433	5.96379	7.06672	6.0894	6.20476	6.68894	6.92014	5.74964
NKD1	5.96416	6.34255	6.30913	6.38123	6.39794	6.36834	6.33157	6.10581	5.99682	6.03566	5.91254	6.05279	6.07924	5.99682	6.30678	6.47192	6.34924	6.37203	6.26203	6.45789	6.1386	6.47286	5.99505	5.95985	6.16508	6.18073	6.39862	4.92771	4.99281	4.87558	4.97522	5.01253	4.99022	5.02264	4.95552	5.0206	4.93318	4.96163	5.0065	4.90872	5.04714	4.98526	4.98863	4.97257	4.88794	4.97943	4.95746	4.98249	5.03918
TMEM37	7.47043	7.54338	7.63201	7.23482	7.40225	7.50759	7.43353	7.27002	7.26818	7.491	7.39465	6.81339	6.83863	7.60621	7.51928	7.29604	7.44062	7.49263	7.57022	7.80676	7.08232	7.3236	7.20831	7.04043	7.33732	6.94237	7.35571	4.49995	4.4475	4.45388	4.43621	4.51443	4.56965	4.48444	4.48875	4.60937	4.43211	4.54154	4.6264	4.48634	4.63225	4.60183	4.59737	4.53807	4.4497	4.47708	4.30688	4.54628	4.47649
CYB5R3	8.95744	8.6473	8.38699	8.48533	8.82536	8.85241	8.71945	8.36959	8.42605	8.71639	8.41097	8.73307	8.45065	8.41999	8.69952	8.72347	8.53047	8.70627	8.44793	9.37421	8.51969	8.543	8.85352	8.44621	8.57935	8.53614	8.53047	6.67708	6.81139	6.60044	6.68001	7.11663	6.89888	6.80985	6.84294	6.75833	6.88073	6.75062	6.72306	6.66528	7.03439	6.65371	6.69808	8.01907	6.91816	6.91865	7.07085	7.02913	6.59342
DNAJC5B	5.98753	5.85786	6.09362	5.89973	6.1368	6.14264	5.90493	5.94644	5.88741	5.93124	5.90528	5.8185	5.71118	6.06703	6.1233	6.06899	5.88387	6.23663	6.01006	6.1557	5.83819	6.14003	6.12181	6.13033	5.90338	5.95099	6.41491	4.47799	4.35335	4.36939	4.46796	4.48213	4.60865	4.67892	4.583	4.41154	4.51009	4.35071	4.4315	4.58838	4.53394	4.58176	4.47649	4.68687	4.56051	4.6164	4.49924	4.42312	4.32134
PTPN7	6.32227	6.63429	7.4932	6.84936	7.19495	7.11197	7.26818	6.72629	6.4513	7.06568	6.38574	7.10644	7.25401	7.01074	7.09686	6.35806	6.07013	6.59385	7.12241	7.16082	6.43937	6.23009	6.08353	6.45014	7.4959	7.35945	7.44387	5.19456	5.41221	5.40798	5.32048	5.38668	5.51603	5.47152	5.35492	5.55876	5.16247	5.45134	5.2388	5.39556	5.22047	5.25964	5.29758	5.21065	5.40502	5.16483	5.25658	5.52902	5.95625
MBNL1	7.69649	7.56963	7.59575	7.16599	7.70216	7.26818	7.13701	7.35201	7.41274	7.5355	7.4505	7.37726	7.43025	7.43887	7.63818	7.46551	7.54629	7.40449	7.33501	7.3667	7.27607	7.79944	8.03839	7.61098	7.28338	7.36551	7.38635	9.74062	9.48687	9.41514	9.96486	9.7365	9.70443	9.57318	9.60464	9.65744	9.64434	9.50182	9.17735	9.634	9.45043	9.49352	9.58235	9.90444	9.98314	9.254	9.54871	9.69718	9.45693
2021-09-06	8.2949	8.40919	7.62756	8.16571	7.96774	8.22559	8.45245	8.11902	8.55467	8.42262	8.13396	7.76279	8.37819	8.10614	8.27744	7.72311	7.89644	8.11987	7.66474	7.75028	8.26795	8.37647	8.58802	8.3633	7.90934	8.4965	8.0422	6.97113	6.92917	6.86947	6.99018	7.00213	6.78212	6.86899	6.66756	6.93368	6.87948	6.83816	6.51548	6.94691	6.81573	7.15562	6.88806	7.25463	6.82316	6.43156	6.65255	6.88769	7.09495
CCNY	3.68376	3.58247	3.73902	3.70372	3.92181	3.64027	3.75931	3.68893	3.86832	3.70336	3.68977	3.78258	3.83534	3.48675	3.76546	3.6879	3.7566	3.64787	3.8228	3.63387	3.5621	3.95068	3.44446	3.5949	3.58478	3.84271	3.69665	8.41368	8.32956	8.25649	8.41527	8.28703	8.38073	8.16175	8.31373	8.32253	8.32442	8.46566	8.40758	8.60385	8.43616	8.24901	8.32865	8.57015	8.2949	8.5538	8.61145	8.43047	8.16655
FOXN4	6.19595	6.16146	6.27985	5.83063	6.51021	6.10207	6.21901	6.36474	6.37203	6.28582	6.34307	6.11968	6.2521	5.97982	6.09221	6.41225	6.21335	6.47056	6.56159	6.39114	5.89019	6.24539	6.15787	5.98154	6.52009	6.29771	6.3464	4.04784	4.16324	4.07783	4.10179	4.08626	4.0236	4.16465	4.18195	4.03691	3.84693	4.22287	4.13588	3.9655	4.03618	4.02956	4.14363	3.907	3.89957	3.97263	3.87725	3.95753	4.13588
HAVCR2	6.41225	6.94691	7.55817	8.25304	7.4959	7.27279	7.6007	6.68717	5.9998	6.4043	7.06523	6.90081	6.90282	7.51862	7.59575	6.9023	6.45463	6.61261	7.47092	7.41	6.35166	6.45352	6.19144	6.26085	7.01996	6.82033	7.59023	4.95008	4.91296	4.82012	4.82351	4.88722	5.00096	4.89978	5.0129	4.68715	4.94803	4.77212	4.59513	5.02192	4.85581	4.94463	4.96586	5.147	5.05074	5.04942	4.94868	4.86866	5.10217
BCL2L11	7.5691	7.65759	7.95294	7.78847	7.71262	7.83735	7.85906	7.61623	7.81319	7.87172	7.93235	7.31401	7.65619	7.93858	8.20818	7.77087	7.52515	7.92039	7.96855	7.98576	7.35143	7.45102	7.44123	7.23726	8.01973	7.97782	8.23865	5.42958	5.64147	5.53353	5.55876	5.59684	5.43258	5.28995	5.3927	5.41695	5.37637	5.39654	5.42999	5.49467	5.44389	5.51033	5.60059	5.30556	5.22081	5.44487	5.35568	5.57521	5.7027
WAPL	6.4837	6.57027	6.54534	7.27553	6.60413	6.37203	6.27944	6.52424	6.50508	6.31595	6.63306	6.4036	6.60452	6.35277	6.44682	6.36474	6.60332	6.69352	6.63264	6.14778	6.36874	6.55752	6.30161	6.62681	7.00014	7.14288	6.85618	8.22962	8.22704	8.42095	8.12455	8.12834	8.23519	7.9524	7.87611	8.04829	7.95927	7.88088	7.71066	8.21116	8.35012	8.13244	8.49074	7.12611	8.01748	7.87611	7.83602	8.05437	8.05817
ARHGEF2	5.23678	5.23443	5.28613	5.02264	5.28282	5.19288	5.12278	4.95074	4.89076	5.00519	5.44456	5.32688	5.24998	5.05788	5.21866	5.01865	5.22535	5.1191	5.00191	5.12541	5.11228	5.02709	5.04608	4.95142	5.81687	5.66394	5.43935	6.67443	6.63342	6.64768	6.6728	6.59658	6.65763	6.50859	6.57349	6.50206	6.51961	6.6568	6.76048	6.59102	6.95227	6.58337	6.72217	6.82403	6.41374	6.74657	6.54417	6.52745	6.52953
PPP1R1C	4.82351	4.90872	5.02021	4.93411	4.80434	4.86161	4.90486	4.94289	5.03178	4.81119	4.59613	4.99218	4.59794	4.71699	5.10075	5.03675	5.03568	4.83318	5.30319	5.03343	4.92483	4.84428	5.30947	5.06053	4.86866	5.00487	4.82012	3.66979	3.69972	3.73126	3.72469	3.7474	3.76431	3.6727	3.77646	3.78899	3.65301	3.72223	3.68207	3.7336	3.68207	3.62386	3.59961	3.79166	3.66815	3.68026	3.65221	3.67193	3.73517
ZNF12	8.8284	8.61976	8.63746	8.7405	8.5352	9.01514	8.43519	8.54767	8.86979	8.59975	8.44708	8.42685	8.4814	8.23687	8.39713	7.60853	7.82821	8.82258	8.18052	8.3633	9.06469	8.93586	9.0996	8.79935	8.76551	8.69392	8.7765	7.57778	7.64654	7.77087	7.27339	7.35891	7.28648	7.16032	7.06728	7.36112	7.0984	7.17146	7.73817	7.39562	7.54877	7.46074	7.36737	7.21041	7.01334	7.25569	7.35074	7.05547	7.69139
CHD6	4.20373	4.23001	3.91666	4.1981	4.30752	4.15134	4.0091	4.1423	4.36731	4.05911	4.57958	4.06913	4.24756	4.13848	4.04424	4.13627	4.17206	4.15726	4.2473	4.17841	4.08538	4.12693	4.2041	4.10418	4.52534	4.52463	4.30204	5.79156	5.86303	5.89504	5.79084	5.69677	5.61969	5.91402	5.50962	5.77047	5.7055	5.5472	5.61637	5.68762	5.78586	5.77233	5.71464	5.34873	5.71042	5.6039	5.62896	5.66908	5.81808
LOC280665	5.17617	5.312	5.30319	5.29281	5.08485	5.15465	5.33375	5.22941	5.36686	5.26795	4.80434	4.8126	5.00915	5.25153	5.27193	5.26328	5.2918	5.34662	5.36101	5.4401	5.27031	5.46786	5.20597	5.06178	5.03312	5.14195	5.47003	3.04806	3.20732	3.13518	3.10797	3.07901	2.99682	3.14511	3.12721	3.18929	2.85222	2.98193	3.24949	3.08808	3.28131	3.32335	3.39453	3.15773	3.01437	3.20311	3.12496	3.17542	3.21031
PHC3	7.63429	7.72494	7.62583	7.55247	7.81247	7.9791	7.92672	7.69463	7.43184	7.84301	7.6887	6.98651	7.67832	7.68084	7.53831	7.1872	7.45277	8.15443	7.38466	7.43946	7.73934	7.58083	7.82195	7.57831	8.12524	8.28231	8.17151	5.21368	5.28046	5.26328	5.36365	5.2726	5.32688	5.36581	5.36717	5.42149	5.40907	5.33009	5.02643	5.34589	5.08869	5.24619	5.19936	4.90169	5.4329	5.17034	5.10839	5.63342	5.61152
SLC25A42	3.16529	3.04648	2.96421	3.0073	3.34426	3.17632	3.17828	3.08808	3.19685	3.16886	3.21133	3.17006	3.36241	3.07783	3.09702	3.15869	3.0803	3.05111	3.22169	3.09433	3.18092	3.20477	3.27207	3.16144	3.0291	3.21828	3.08499	5.77233	5.97875	5.7587	6.04079	6.10611	5.81205	5.85486	5.7622	6.01966	5.75947	5.78166	5.73266	5.94062	5.82511	5.96877	5.97057	6.25893	5.81239	5.66115	5.60969	5.93705	6.02858
KRT74	5.76183	5.34799	5.57483	5.9537	5.58035	6.11136	6.18651	5.79439	5.63627	5.55583	5.22047	5.35633	5.69777	5.85938	5.89552	5.89367	5.86341	5.99831	5.02911	5.91927	5.58448	5.8272	5.70019	5.22868	5.5827	5.47152	6.06349	4.2002	4.27387	4.28431	4.31405	4.11087	4.26971	3.96106	4.18478	4.57925	3.92181	4.10744	4.16908	4.1259	4.34095	4.21675	4.35679	4.13809	4.03937	4.31615	4.21148	4.10557	4.24794
SAMD3	5.98335	5.68235	5.71464	5.14367	5.75517	5.57264	5.36402	6.36193	6.12576	5.8922	6.44682	6.02819	6.08902	5.79084	5.53784	5.85435	5.75747	5.45353	5.20798	5.68059	6.84808	6.62817	6.33228	6.78212	5.2015	5.1332	5.79193	8.03682	7.64776	7.94006	8.05437	7.98419	7.23881	8.21748	8.07895	7.92672	7.55377	7.75195	7.54753	7.79122	7.93569	8.07828	7.92395	6.1557	8.56429	7.37042	7.46203	7.6613	8.17579
IFT27	4.39883	4.58409	4.05253	4.16598	4.07783	4.40859	4.42145	4.44032	4.50469	4.52692	4.4026	4.59737	4.64048	4.29477	4.38548	4.46198	4.57812	4.29842	4.26164	4.0926	4.53266	4.51211	4.56016	4.62672	4.04097	4.19192	4.45453	6.98073	7.08278	6.71264	6.89083	6.75154	7.03528	6.91816	7.09215	7.0155	6.93326	6.86618	7.18311	6.8417	6.95137	7.21082	6.92342	6.78798	6.95728	7.0693	6.99451	6.81139	7.07565
CLK1	9.8395	10.543	11.1735	10.5977	10.0545	10.7861	10.872	10.5464	10.8997	11.2575	11.1964	10.2337	10.9962	11.0006	10.9281	10.5606	10.8905	10.9514	10.6055	10.6129	10.8668	10.4445	10.2799	10.4871	11.0151	11.1131	11.0631	9.63579	9.28762	9.34199	9.03523	8.85352	8.81522	8.38265	8.44894	8.78046	8.29879	8.44793	8.72245	8.99641	9.91129	9.32708	9.50711	9.44113	8.51137	9.46872	9.05118	9.47536	9.72699
METTL21A	5.83176	4.91268	4.96047	5.13353	4.78852	5.56042	4.90012	5.62104	5.67397	4.87688	4.42118	5.47372	5.27297	5.61935	5.15049	4.47387	5.76405	4.72617	5.52132	5.07458	5.79301	5.5807	5.80455	5.45286	5.13055	4.08626	4.64637	7.15452	6.9586	7.12904	7.40225	7.06144	7.15683	7.23404	7.26567	7.78791	7.594	7.59687	7.23143	7.15617	6.84328	7.32297	7.3414	7.82263	7.41496	7.03758	7.08333	7.15899	7.23976
MTRF1L	5.09508	4.89903	4.97257	5.3595	5.39306	5.48365	4.94634	4.85747	4.92283	4.90099	5.10427	5.12853	5.25658	4.95039	5.07458	4.96723	5.02086	4.75966	5.32081	5.15734	5.12882	4.83446	5.14042	5.17229	5.35093	5.39126	5.4822	6.69271	6.54497	6.49507	6.49233	6.5857	6.69847	6.61576	6.70957	6.38574	6.94186	6.45299	6.597	6.66059	6.65801	6.4434	6.86662	8.16946	6.60452	6.78748	6.78623	6.66869	6.36443
CCDC85B	5.14831	5.2007	5.19155	5.15259	5.25406	5.1166	5.14292	5.16181	5.12882	5.47712	5.35231	5.21976	5.30556	5.2918	5.16966	5.3721	5.23642	4.9781	4.81732	5.21662	5.21976	5.05688	5.22384	5.19155	5.31411	5.58974	5.22317	6.65847	6.90718	6.72131	6.79577	6.93412	6.99364	7.05941	6.89932	6.89354	6.83905	6.81529	6.9676	6.9676	6.66148	6.79577	6.76966	7.43569	7.22872	7.11048	7.11509	7.02677	6.80566
DGKK	6.41837	6.56069	6.90176	6.41967	6.32791	6.5668	6.73945	6.7538	6.3994	6.67708	6.22095	5.7977	6.01825	6.56984	6.61422	6.42885	6.1873	6.61225	6.73523	6.67954	6.64235	6.5894	6.51311	6.3936	6.0653	6.24385	6.82081	4.12071	4.2638	4.12125	4.12632	3.85885	3.96237	4.02212	4.08538	4.29277	4.28577	4.01251	3.99283	3.93168	3.83318	4.04282	3.94998	4.61916	4.14976	4.12071	4.15837	4.01666	4.05679
HELQ	4.92283	4.83318	5.07647	5.43762	5.17713	5.1166	5.04714	4.88984	4.99087	5.23261	5.00191	5.01793	5.08973	5.1302	4.9201	5.01556	4.95236	5.34466	5.05581	4.81839	5.00613	4.91869	4.68841	5.04238	5.1153	5.03743	5.04031	6.48755	6.34085	6.6243	6.43194	6.38317	6.38386	6.72677	6.54417	6.62998	6.47246	6.4563	6.56624	6.54615	6.51223	6.57228	6.20551	6.43194	6.6376	6.41902	6.45995	6.69733	6.54998
ZBTB10	4.86581	4.50696	5.45208	5.17323	5.5418	6.40883	6.75552	4.97063	5.34128	5.88613	6.1437	5.41086	6.22325	6.30273	6.47695	4.89732	5.42593	5.78628	5.19605	5.34799	5.36886	5.01412	5.15868	4.91549	5.80666	6.22707	5.77942	3.53677	3.51685	3.56013	3.5217	3.62821	3.4173	3.4656	3.64122	3.62344	3.63347	3.47007	3.53191	3.56164	3.60355	3.5843	3.53241	3.45172	3.58682	3.54673	3.54941	3.67315	3.55024
STMN4	5.76368	5.78946	5.86831	5.64839	5.94541	5.93819	5.7855	5.54645	5.66908	5.91781	6.05027	5.80633	5.71199	5.60676	5.89637	5.70931	5.7337	5.81205	5.88352	5.77567	5.68235	5.76368	5.61117	5.7735	6.08464	5.66319	5.8816	3.57477	3.6975	3.74295	3.58382	3.65678	3.70088	3.51265	3.62344	3.53488	3.67983	3.62734	3.5797	3.70449	3.72431	3.63761	3.74783	3.76349	3.52328	3.70177	3.57749	3.75346	3.57749
ARHGEF25	5.98121	6.08211	5.815	5.7098	5.89292	5.87288	5.80666	5.83144	5.85131	6.01792	5.91031	5.88695	5.9954	5.90628	6.02932	5.91579	5.80595	6.20322	5.7977	6.02512	5.52942	5.79627	5.66505	5.60089	5.84355	6.07593	6.29293	4.31467	4.25854	4.21333	4.24083	4.36521	4.38581	4.35951	4.32311	4.32684	4.23821	4.26409	4.08725	4.32134	4.47242	4.28714	4.23001	4.5079	4.32134	4.48311	4.19646	4.36161	4.30626
AGFG1	6.10284	6.28759	7.00115	6.47772	6.88666	6.24594	6.40515	5.64405	6.01604	5.85398	6.19797	6.33047	6.32365	6.38574	6.34048	6.22431	6.19986	5.79439	6.6468	6.16081	6.14191	6.18541	5.96133	6.11817	6.95772	6.9846	6.85401	7.85705	7.8741	7.80872	7.86907	7.63494	7.87104	7.7052	7.84011	7.58592	7.62882	7.76825	7.61041	7.8152	7.83405	7.70589	7.80144	7.2218	7.64264	7.93858	7.53488	7.7496	7.62386
MOSPD2	6.21178	6.13288	5.95766	5.77314	6.14633	6.33082	6.36505	6.6728	6.19491	5.71665	5.66083	6.53821	5.89292	6.11709	6.06012	6.35917	6.34807	6.07443	6.17817	6.20994	6.62509	6.37234	6.66833	6.62346	5.70054	5.60676	5.87973	9.7365	9.80963	9.71239	9.71439	9.24018	9.39545	9.64783	9.37579	9.01643	8.76326	9.53962	10.1001	9.52941	9.9965	9.49002	9.88669	8.52152	8.94125	9.83747	9.67291	9.19166	9.53784
ZNF7	4.53866	4.42686	4.4251	4.37293	4.15134	4.6083	4.62571	4.78367	4.69371	4.67412	4.6574	4.41251	4.72819	4.5559	4.49706	4.49538	4.86581	4.29948	4.47058	4.27818	4.9201	4.54005	4.64772	4.62224	4.37201	4.54797	4.47799	7.31203	7.39728	7.36265	7.39414	7.5608	7.2167	7.76112	7.3936	7.717	7.39728	7.18362	7.40382	7.4921	7.39026	7.48245	7.27995	7.37252	7.58021	7.16032	7.3344	7.41892	7.72569
SOSTDC1	3.69544	3.62213	3.16612	3.67577	3.58975	3.85218	3.69382	3.7474	3.76431	3.78006	3.87461	3.65349	3.6438	3.77773	3.76871	3.60623	3.72623	3.68638	3.62213	3.73158	3.66474	3.62562	3.72223	3.59273	3.72184	3.75062	3.80113	5.0371	5.07921	5.12915	5.20114	5.09849	5.0918	5.08629	5.04942	5.07324	5.16077	5.17785	5.21432	5.10772	4.96755	5.13527	5.10323	5.13979	5.12674	4.97156	4.99392	4.95947	5.06685
NUDT7	4.32651	4.48444	4.25455	4.16324	4.41647	4.48604	4.29312	5.26857	4.92806	4.37651	4.67085	4.55687	4.44068	4.42945	3.98434	4.05817	4.49798	4.05109	4.6646	4.15571	4.91036	5.21976	4.61419	4.76192	4.09326	4.05583	4.25455	6.07854	6.07117	6.11194	5.59052	6.13716	6.14976	6.19866	5.88198	6.27215	6.28244	6.30161	6.35395	6.3771	6.19387	6.09269	6.14844	6.59304	6.22552	6.30455	6.17744	6.02081	6.03238
SLC35B4	4.88722	4.38648	4.16908	4.62956	4.4655	5.02972	4.95814	4.62741	4.68351	4.44395	4.29613	4.55341	4.35742	4.87206	4.86735	4.68877	4.71233	4.5947	4.58762	4.80765	5.19491	4.82483	4.93346	4.69124	4.18329	4.41716	4.4762	6.25893	6.14594	6.0308	6.08141	6.08031	6.14594	6.12537	6.08211	6.23545	6.1647	6.14633	6.0996	6.03939	6.10003	6.19658	6.06494	6.45833	6.32634	6.07337	6.18463	6.13106	6.21417
IL27RA	6.75833	6.93713	5.80111	7.11355	6.54455	6.29474	6.36323	6.52708	6.60294	6.41763	6.65891	6.65763	6.78212	6.80006	6.756	6.84548	7.01445	6.60332	5.78094	5.81355	6.88113	6.84413	6.77474	6.89225	6.25856	6.40127	6.07443	8.04969	7.99487	8.02871	8.0453	8.03682	7.83735	8.35611	7.94006	8.37988	8.45483	8.03682	8.46476	7.88172	8.01829	8.18279	7.88863	8.73699	8.35012	7.9524	8.1317	7.53719	7.70931
AFF2	5.22902	5.52205	5.52277	5.45061	5.74285	5.43355	5.33795	5.35734	5.41119	5.33982	5.45638	5.34431	5.39589	5.3595	5.4669	5.7027	5.47184	5.59684	5.49542	5.42593	5.27942	5.48035	5.34623	5.29959	5.23844	5.15017	5.63735	3.94235	3.83496	3.86673	3.88108	3.89752	3.93372	3.76217	3.99996	3.99826	3.78375	3.89795	3.84516	3.84955	3.96237	3.87832	3.8271	3.89244	3.81216	3.94048	3.92403	3.88151	3.97386
HMGXB4	7.92703	8.12687	8.37221	8.66098	8.28703	8.38621	8.25467	8.18701	8.30155	8.21372	8.38265	7.70589	8.36053	8.03387	8.21036	7.92167	7.89372	8.40244	8.39804	8.13069	7.78791	7.55188	7.83867	8.00496	8.89851	8.81833	8.62745	6.70142	6.61382	6.62346	6.63221	6.62723	6.61539	6.57829	6.49358	6.59502	6.61576	6.48875	6.58978	6.72089	6.71264	6.71495	6.66953	6.68852	6.50424	6.59658	6.60532	6.62346	6.71624
MCM3AP	5.65107	5.50962	5.44911	5.47563	5.37383	5.29418	5.50466	5.70442	5.76333	5.77865	5.76486	5.59603	5.70748	5.56042	5.51949	5.67768	5.63597	5.6584	5.35422	5.38668	5.66428	5.57604	5.51642	5.66428	5.67107	5.59083	5.58448	7.84626	7.81855	7.7157	7.44597	7.57022	7.41109	7.59871	7.51755	7.81643	7.44944	7.4763	7.58716	7.30754	7.43783	8.04969	7.58901	7.51755	7.58285	7.58083	7.34975	7.30097	7.68434
SIGLEC7	6.93655	7.2519	6.71368	6.61662	6.87331	6.87635	6.93852	7.17146	6.78379	6.8464	6.95772	7.51194	6.80094	7.11143	7.06523	7.2641	7.08129	6.94442	7.16295	6.91491	7.0155	7.14336	7.10285	7.53891	6.68969	6.86027	7.18176	8.9872	8.82939	8.8833	8.53356	8.24108	8.76662	8.49074	8.77845	8.33319	8.24335	8.45138	8.52834	8.60175	8.67272	8.5871	8.64615	8.53047	7.9791	8.85241	8.91898	8.30508	8.80261
SNRPA1	8.81404	9.14535	9.20216	9.04362	9.19713	9.45043	9.41677	9.28296	8.87065	9.57879	9.28163	8.37568	9.26939	9.13592	9.04874	8.51029	8.72683	9.39026	9.16323	8.85352	9.03013	8.61545	8.6331	8.99394	9.94124	9.72514	9.66118	7.6403	7.85503	7.47196	7.90345	7.95365	7.8741	7.89844	7.56579	8.04148	7.86344	7.67473	7.52173	7.89644	7.67832	7.93171	7.65952	8.07453	7.84158	7.3568	7.45431	7.93786	7.95988
RNASE7	3.52279	3.58558	3.48976	3.51685	3.34661	3.51338	3.50935	3.39626	3.45754	3.62213	3.51123	3.7405	3.6116	3.54454	3.58558	3.55766	3.52891	3.58975	3.50088	3.52024	3.49013	3.51073	3.44303	3.659	3.74091	3.42956	3.51028	4.78475	4.74125	4.79672	4.76647	4.81292	4.80831	4.64736	4.73534	4.80227	4.77412	4.77479	4.70843	4.86802	4.86281	4.7894	4.87303	4.76571	4.75347	4.79105	4.73213	4.87134	4.92582
SEC24A	7.28281	7.30049	8.43151	9.06971	7.41785	7.6232	7.47092	7.26881	7.51593	7.32189	7.38752	6.9846	7.18311	7.38912	7.45164	6.76887	7.34084	7.399	7.73691	7.35508	7.6135	7.13228	7.29279	7.67028	7.8577	7.91708	7.82999	5.85057	5.79852	5.74705	5.68537	5.72643	5.72752	5.81023	5.91254	5.87735	5.92849	5.62815	5.54113	5.8213	5.8086	5.69006	5.63372	5.44422	5.90774	5.90733	5.81062	5.96665	5.87049
DNAH10	4.00586	3.66719	3.88259	3.82262	3.65767	3.8365	3.82299	3.7647	3.65558	3.90368	3.67913	3.8434	3.8518	3.90625	3.76752	3.81065	3.90399	3.81952	3.76945	3.84769	3.73664	3.85218	3.81438	3.68893	3.70336	4.05583	3.46336	5.42701	5.37812	5.58231	5.63814	5.46928	5.62778	6.02858	5.6747	5.5328	5.30718	6.04792	5.59452	5.37672	5.35991	5.48295	5.4869	5.46656	5.49683	5.56227	5.53471	5.37853	5.26475
NPEPPS	7.18074	7.28163	6.70751	7.399	6.28353	7.22718	7.1472	7.14612	7.17867	6.74099	6.3994	6.56547	6.6822	7.28702	7.20601	7.07469	7.25886	6.95087	6.71731	7.07106	7.39308	6.94792	7.19222	7.38806	7.04541	6.84973	7.15107	9.35686	9.29776	9.47192	9.23732	9.20496	8.91898	9.03377	9.06078	9.06849	8.69728	9.28467	9.35995	9.08675	9.38064	9.32539	9.41514	8.343	8.76662	9.29503	9.0364	8.71639	9.0764
LDB3	5.52533	5.7352	6.02892	5.85595	5.67937	5.96908	5.95625	5.72351	5.70627	5.75747	5.49913	5.52866	5.71992	5.80413	5.98824	6.09122	5.8424	6.12251	5.45208	5.7316	5.79475	5.78396	5.7085	5.77598	5.70931	5.5085	6.35735	4.19271	4.22612	4.05479	4.18911	4.16232	4.21766	4.0942	4.17802	4.17246	4.26899	4.13068	4.20472	4.17084	4.27274	4.13477	4.26971	4.24459	4.13345	4.20435	4.13885	4.17318	4.11403
NELFCD	8.54849	8.75051	7.87172	8.01973	8.59975	8.39196	8.30589	8.63431	8.52152	8.80054	8.57637	8.27576	8.45812	8.37988	8.29682	8.52834	8.61864	8.51887	8.24335	8.38865	8.65634	8.61436	8.61046	8.69611	8.38444	8.38444	8.51137	7.28388	7.28105	7.16599	7.09215	7.22445	7.28056	7.33378	7.16295	7.4921	7.41218	6.97297	7.08333	7.37203	7.08895	7.56265	7.125	7.63631	7.29501	7.02864	7.01746	7.28801	7.26366
S100A7A	5.04506	5.17986	5.12611	5.26895	5.07647	5.46861	5.62667	5.24057	4.96896	5.04342	4.47966	4.8724	4.53973	5.55327	5.41335	5.74161	5.66581	5.47892	5.02192	5.22006	5.25868	5.53157	5.12477	5.00782	4.98956	4.89076	5.1171	3.73312	3.59594	3.57477	3.68446	3.87384	3.61283	3.66027	3.63673	3.84164	3.65085	3.56352	3.75615	3.75095	4.00482	3.71933	3.74367	3.70213	3.66857	3.6727	3.53041	3.73977	3.70485
SMOC1	6.15352	6.09082	6.24465	5.86604	6.09582	6.07263	6.1386	6.0857	5.88423	6.28167	6.13457	5.94907	5.82753	6.06238	6.00292	6.1873	6.24506	6.34009	6.12442	6.41923	5.8351	6.26678	5.85208	5.77277	6.34844	6.08141	6.31667	4.20822	4.15378	4.08298	4.21637	4.20312	4.15038	4.20312	4.11815	4.17938	4.15105	4.18066	4.25854	4.15316	4.31673	4.20939	4.22135	4.35951	4.23972	4.15134	4.1643	4.20312	4.12411
C11orf1	5.16797	5.09793	4.79245	5.34208	4.97682	5.11163	4.98788	5.05205	5.4401	4.89114	5.11097	4.80469	5.42666	5.17323	5.15329	4.99392	4.96486	4.88474	4.91101	4.74255	4.95205	4.91132	5.34466	5.23006	5.13687	5.34351	4.88649	7.06091	6.85489	7.20715	7.41441	7.42916	7.14522	7.91646	7.30097	7.77837	7.76231	7.61375	7.35403	7.65009	7.26818	7.21276	7.01227	7.46074	8.05817	7.49969	7.74594	7.61682	7.35253
TRERF1	5.18307	5.84749	5.5849	5.11395	5.58348	5.24353	5.48001	5.55658	5.39206	5.6584	5.63023	5.51354	5.52504	5.46205	5.43355	5.44824	5.44752	5.17034	5.35914	5.21271	5.44752	5.3927	5.33538	5.83029	5.33411	5.54493	5.5085	7.17662	7.03022	7.3715	7.24984	7.10086	6.92567	7.00454	6.93947	6.9676	6.67533	6.84128	7.21894	7.05349	7.08087	7.05491	7.2766	5.84529	6.90282	6.92014	7.03334	6.80665	7.2766
SARM1	6.48489	7.02047	6.447	6.26773	6.31362	6.51265	6.88769	6.59059	6.89715	6.76448	6.83949	6.48755	6.79926	6.43891	6.70296	6.56702	6.56946	6.91254	6.86203	6.86997	6.9601	6.6627	6.76631	6.64725	6.54497	6.87041	6.89665	4.87479	4.93677	4.98043	4.8697	4.94671	4.88512	4.91549	4.89543	4.89045	4.92742	4.80007	4.98249	4.86383	4.85002	4.98826	4.82077	4.8765	4.97063	4.86834	4.83478	4.75191	4.91508
KIF13A	5.11194	5.15125	5.09111	4.81049	5.22902	4.82971	4.54964	5.01148	4.88343	4.28884	4.83895	6.06665	4.648	4.89425	4.94671	5.20535	4.69506	4.68687	5.11743	4.90012	4.49538	4.60307	4.77647	5.01825	4.9135	4.94224	4.66579	6.25359	6.30796	6.23663	6.29401	6.35735	6.50859	6.07513	6.28845	6.16831	5.97773	6.35432	6.38867	6.52503	6.24465	6.17409	6.56984	5.35914	5.87811	6.56826	6.32791	6.63095	6.33491
KCNA7	4.06051	3.71223	3.79399	4.06949	3.81596	4.06517	3.848	4.03394	3.94732	3.99901	3.99283	3.95946	3.94393	3.93225	3.89995	4.04206	3.96619	4.09294	3.77226	3.97386	4.02327	4.13514	3.8947	3.77727	4.08222	4.12789	3.8645	5.68369	5.67107	5.58313	5.82551	5.8243	5.8421	5.79116	5.93044	5.81355	5.74632	5.8243	5.84904	5.90842	6.08277	5.78701	5.9402	6.00131	5.64596	5.67428	5.77942	5.83029	5.83101
KRTAP4-5	6.1929	6.97699	6.60616	6.45504	6.53781	6.65089	6.61115	6.52745	6.31279	6.48293	6.42964	6.32085	6.44794	6.31058	6.55752	6.56466	6.32473	6.3771	6.26399	6.65176	6.34684	6.58734	6.50508	6.68894	5.98189	6.57587	6.62392	4.85542	4.94974	4.99218	4.74998	4.79315	4.7545	4.60468	4.76402	4.69911	4.66006	4.75966	4.83989	4.71391	4.87174	4.76503	4.80069	4.95676	4.67683	4.77574	4.80191	4.90132	4.82219
KRTAP4-9	4.82148	4.78009	4.61996	4.63857	4.16358	4.52887	4.58176	4.77479	4.53069	4.78407	4.46269	4.42312	4.38269	4.69158	4.51117	4.78334	4.58943	4.62103	4.5937	4.64606	4.4689	4.42686	4.61083	4.61766	4.44534	4.11286	4.44642	5.77865	5.79084	5.78242	6.0071	6.04044	5.93307	5.75214	5.66428	5.82355	5.83803	5.97773	5.84315	5.89714	5.5076	5.62177	5.77047	6.79371	5.70442	5.84566	5.74082	5.72467	5.80595
KRTAP9-2	5.33795	5.43145	4.68596	5.25581	4.82799	5.16381	5.07418	5.38072	4.90689	5.02421	5.18507	5.16011	4.31733	5.16011	5.52504	5.16834	5.33472	5.37004	4.83829	5.2683	5.24172	5.06582	5.15501	4.82867	5.02597	4.7209	5.09434	3.53723	3.29848	3.41134	3.55687	3.47675	3.60973	3.54093	3.54304	3.60973	3.5879	3.5797	3.34969	3.48787	3.84554	3.71474	3.53776	3.43271	3.52564	3.7025	3.5353	3.44517	3.51123
KRTAP9-3	3.50835	3.68725	3.80457	3.41641	3.73629	3.48548	3.37579	3.56719	3.43271	3.60933	3.64673	3.61417	3.63308	3.5695	3.492	3.46484	3.54402	3.34477	3.73476	3.64286	3.52375	3.52426	3.47112	3.46058	3.32032	3.36817	3.53971	6.96493	6.82543	6.84729	7.043	6.96352	6.9567	6.92483	6.92061	6.77163	6.87545	6.96352	7.05407	7.19544	7.33165	6.94496	7.0485	7.20715	6.84451	6.79393	6.84258	7.08849	6.78584
RNASET2	7.26366	7.36325	7.4937	7.05443	6.86249	7.10449	6.71875	7.07217	7.03184	7.12186	7.21366	7.125	6.64018	7.08696	6.99364	6.93762	6.88428	7.41218	7.09161	6.85489	6.86161	7.1975	6.94993	6.80759	7.09161	7.12551	7.4932	12.3905	12.0918	13.0282	12.86	12.5654	12.3905	12.4864	12.4254	12.7683	11.9072	12.7485	12.2084	12.9426	12.0003	12.8027	12.9043	11.7207	12.4254	12.6316	12.5319	12.5798	12.9239
KRTAP11-1	5.95795	6.32365	6.51265	6.52503	5.93213	6.21378	6.21865	6.17556	6.15496	6.10985	6.35622	6.28845	6.62951	6.39479	6.4434	6.32422	6.13894	6.07873	6.08464	6.69389	6.05316	5.92927	6.31178	5.81982	6.15317	6.03566	6.16793	4.30173	4.45324	4.60468	4.5622	4.49958	4.6044	4.4636	4.56934	4.35536	4.54586	4.54898	4.40959	4.53171	4.44103	4.42312	4.41388	4.63359	4.45151	4.49735	4.51963	4.67054	4.43448
KRTAP13-1	5.87387	5.53784	6.41802	6.23123	5.49482	5.78914	6.21571	5.81062	5.82656	5.31301	5.6887	5.74329	5.61005	6.20513	6.05778	5.92232	5.8816	6.00292	6.03152	6.14559	5.8052	5.88905	5.82511	5.72791	5.52277	5.64492	5.99682	3.92403	3.99789	3.8567	3.73664	3.85066	3.63093	3.8241	3.80841	3.82447	3.72431	3.88423	3.66896	3.80873	3.87957	4.00278	4.00416	3.83808	3.79915	3.98319	3.94162	3.84784	3.6849
KRTAP19-1	3.44398	3.40017	3.38039	3.67023	3.28638	3.28574	3.40534	3.51265	3.36296	3.48457	3.5695	3.52842	3.50881	3.3619	3.43323	3.46719	3.29848	3.42523	3.51433	3.39972	3.43517	3.28693	3.51338	3.30639	3.09433	3.24702	3.53677	4.75384	4.81604	4.88882	4.91484	4.8418	4.89076	4.69841	4.66289	4.79044	4.78586	4.87558	4.77853	4.8868	4.61477	4.65026	4.84459	5.00325	4.6899	4.75258	4.8861	4.78367	4.93914
FCHSD1	5.56762	4.43211	4.92742	5.58002	5.05329	5.43221	4.98145	5.74744	5.64076	5.43182	5.13527	5.11566	5.79368	5.5807	5.59777	5.19288	5.56837	5.74285	5.04238	5.55842	5.54291	5.528	5.39556	4.81328	5.25789	5.28573	4.74963	6.6728	6.80516	6.81608	6.68401	6.67708	6.67837	6.63386	6.51627	6.62774	6.50043	6.75205	6.76239	6.51874	6.79371	6.56547	6.78982	6.32826	6.37234	6.59148	6.47739	6.56207	6.7386
CCDC178	5.65973	5.19012	4.76945	5.49106	5.14831	5.36402	5.50212	5.29097	5.78772	5.34992	5.40207	5.14011	5.06082	5.66823	5.69322	5.36134	5.59914	5.65176	5.28082	5.18872	5.73192	5.31129	5.56332	5.30793	5.25868	4.96586	5.49913	3.72137	3.72469	3.93528	3.74295	3.73405	3.71015	3.87085	3.66141	3.84995	3.7336	3.66141	3.81216	3.7446	3.78865	3.76795	3.88222	3.7857	3.82965	3.66552	3.848	3.69544	3.85395
CHP1	8.40758	8.5538	8.79169	8.58603	8.52948	8.58125	8.73013	8.36595	8.1317	7.79487	8.40244	8.70627	8.46368	8.68487	8.6473	8.8119	8.61261	8.52948	8.8399	8.93114	8.17976	8.30418	8.4119	8.22058	8.9653	8.95527	8.82646	7.16778	7.27938	7.00757	7.18269	7.00402	7.30097	6.9917	7.11759	7.00861	7.09007	7.24265	6.93135	7.40025	7.33556	7.03671	7.55377	7.6753	7.0485	7.08951	7.11048	7.66196	7.09161
USP48	5.49872	5.07921	4.28948	5.66083	4.5559	5.24209	5.40939	5.65801	5.43643	5.04942	4.85782	5.13656	4.9432	5.56145	5.49037	5.34094	5.45709	5.69187	5.3792	5.15661	5.6146	5.42518	5.25581	4.39915	5.05544	5.16045	5.17034	7.64598	7.6389	7.67774	7.78302	7.77783	7.69069	7.74768	7.92734	7.80991	7.76112	8.03988	7.84011	7.9524	7.4475	7.7157	7.64903	7.87104	7.7647	7.6753	7.61564	7.96361	7.85067
MYO7B	3.80647	3.91933	3.69935	3.84483	3.88484	3.6774	3.71062	3.67193	3.73158	3.63347	3.7988	3.74856	3.77186	3.81296	3.74172	3.83769	3.72469	3.6841	3.73736	3.84884	3.83534	3.83208	3.64917	3.69503	3.87054	3.74574	3.8441	6.78341	7.20491	6.66314	7.18774	6.59957	7.00906	7.11093	6.63264	6.84689	6.58057	7.0954	6.91031	6.82491	7.38862	6.76281	6.79533	6.7249	6.49159	6.9755	6.94442	6.58414	6.59826
ACSS2	7.04099	7.39562	6.71624	6.70716	7.34528	7.11759	7.03239	6.92567	7.02624	6.49431	6.83647	7.27339	6.93279	6.94691	7.06328	6.92342	7.22021	6.93655	6.96352	7.13281	7.01445	7.16357	7.15507	6.76761	6.46981	6.78341	7.02391	5.67077	5.80907	5.79156	5.41189	5.62896	5.74439	5.3999	5.60642	5.52702	5.59684	5.72643	5.52973	5.74439	5.60133	5.56332	5.60642	5.70998	5.56562	5.52702	5.7778	5.55699	5.57521
XYLT1	3.99578	3.51123	4.30984	3.78938	3.69544	3.87643	3.93677	3.93856	3.66295	3.62734	3.36296	4.04822	3.79302	3.72784	3.83534	3.99349	3.95454	4.37003	4.30655	4.08595	3.5829	3.99349	3.76391	3.87995	3.96764	3.65803	3.88565	8.40008	8.40322	8.0954	7.86555	7.48936	7.98455	8.13877	7.76825	8.07673	7.55691	7.75871	8.23048	7.92395	8.32522	7.89563	8.11128	6.85848	7.80007	7.7647	7.81583	7.80962	7.89533
FRMD4B	3.99382	4.19846	4.00257	4.01587	3.99382	4.04319	4.04967	4.01635	4.04058	3.93813	4.0336	4.08626	4.09862	4.03754	3.97573	4.05043	4.02579	4.16598	3.87384	3.97193	3.99962	3.99506	4.08794	3.94661	4.11943	4.03996	3.94317	6.20586	5.92849	5.96739	6.17709	5.98852	5.86831	5.67858	5.91402	5.82656	5.8243	5.95052	6.03977	5.83866	6.26599	5.89367	6.2966	6.1174	5.81761	5.93307	6.04358	5.5876	5.69421
ASAP3	6.29401	6.40473	6.42714	6.29695	6.43571	6.32507	6.39037	6.27113	6.2802	6.32227	6.38054	6.05203	6.07013	6.43731	6.41723	6.61576	6.30678	6.63718	6.55549	6.49887	6.31864	6.34009	6.43234	6.24219	6.3397	6.11968	6.48683	4.0766	4.25735	3.95596	4.09105	4.08695	3.99789	4.08854	4.04853	4.0631	4.28331	4.03896	4.14743	4.04282	4.15066	4.11714	4.16324	4.36123	4.25576	4.29477	4.08222	4.18002	3.94661
PRR11	10.7861	10.9514	10.8316	10.5464	10.2649	10.9039	10.9335	10.9706	10.4765	10.9514	10.6521	10.4593	10.7617	11.1078	11.0241	10.6521	10.7822	11.0006	10.5186	10.9865	11.2765	11.0376	10.7782	10.6842	10.9182	10.5905	11.0849	4.69194	4.90872	4.93204	4.89355	4.84239	5.17617	4.75191	4.9395	4.94868	5.19051	4.95917	4.73366	4.73366	4.90486	4.84788	4.73152	4.96619	4.88125	4.92682	4.77303	4.91837	4.9165
TOR4A	4.96896	4.86672	5.60059	6.15678	5.22174	4.96964	5.06582	5.05788	5.14104	5.00582	5.27871	5.62211	5.00712	4.93007	5.13286	5.30718	4.92806	5.03312	5.64359	5.06785	5.1392	5.19218	5.14537	5.41154	4.66219	4.87206	4.90625	7.54405	7.38408	7.38348	7.01697	6.93988	7.2233	7.25085	7.43408	7.29169	7.57211	7.45277	7.88464	7.27889	7.67396	7.47797	7.51995	8.35449	7.43294	7.98779	7.82999	6.82447	7.2195
INTS4	4.48142	4.38514	4.79514	4.66532	4.74156	4.47283	4.349	4.69433	4.37033	4.7104	4.67746	4.56256	4.76293	4.58205	4.45731	4.50559	4.42052	4.52072	4.88794	4.43181	4.609	4.55975	4.39083	4.63117	4.78134	4.69543	4.62956	5.88047	5.83176	5.92849	5.92232	5.88653	5.69116	5.97661	5.71846	5.72861	5.7697	5.83974	5.83403	5.76739	5.75104	5.96416	5.67107	5.80111	5.75433	5.86652	5.86233	5.74632	5.90042
RAP1GAP2	8.23162	8.05362	8.64818	7.47147	8.85832	8.5623	8.49559	8.95942	8.153	7.52086	7.7313	8.55559	8.29402	8.7042	8.17743	8.01973	8.16492	8.61637	8.31099	9.00548	8.37568	8.2464	8.55734	8.67587	8.63639	7.63956	8.61096	6.30236	6.47541	6.19692	6.16217	6.15218	6.25359	5.98154	6.11633	6.19692	6.07924	6.12366	6.35656	6.21143	6.43816	6.13033	6.31822	6.0335	5.98447	6.15902	6.13106	6.18878	6.28801
PIGX	5.86759	5.70231	5.75282	6.09045	5.37604	5.72569	5.78628	6.19357	5.89594	5.29789	5.5827	6.68174	5.64872	5.89504	5.94907	5.77126	6.07047	5.55807	5.9189	5.96908	6.03393	5.82386	6.23242	6.17895	5.33867	5.36853	5.41763	8.67899	9.02752	8.86043	8.92396	8.46744	9.16193	8.6839	8.71743	8.72893	8.42352	8.85352	8.6651	8.75259	8.92494	8.56429	9.04874	6.74961	8.40322	8.98853	8.5594	8.76326	8.35449
NUDT16P1	3.94393	3.96237	3.62129	3.89555	4.02067	3.84126	3.68446	4.01731	4.00553	3.77109	3.96106	4.0631	3.94623	3.90368	3.8434	4.30947	4.23115	3.86566	4.00146	3.93714	3.79059	4.00035	4.01548	4.05911	3.89011	4.01379	4.02327	5.85556	5.49724	5.86801	5.6293	5.66908	5.97236	5.42041	5.75395	5.38554	5.82242	5.78242	5.64918	5.53125	5.60676	5.63814	5.7855	5.4151	5.55583	6.00328	5.86078	5.64286	5.36907
RTFDC1	7.47426	7.87548	8.12834	7.5003	7.77494	7.34422	7.45431	7.57593	7.55817	7.70325	7.84088	8.23687	7.65506	7.44545	7.46937	7.82427	7.694	7.49431	8.14531	7.71766	7.54053	7.7988	7.46659	7.67591	7.42468	7.57022	7.53191	8.89851	8.97267	9.05239	8.83268	8.89748	8.9263	8.66411	8.80505	8.66828	8.46078	8.9831	8.69845	8.91637	8.94247	8.95413	9.21627	8.1921	8.44983	9.08159	8.82536	9.07104	9.21364
UBE2Q2	9.10362	8.76226	9.23313	9.72158	8.86164	9.1697	9.37579	9.05357	9.46217	9.04747	9.02315	8.37901	9.34323	9.24018	9.05357	8.84894	8.81833	9.11603	9.0996	9.28296	9.22926	9.00277	9.02315	8.96034	9.8622	9.66302	9.6269	6.45053	6.44682	6.37465	6.55907	6.53987	6.41411	6.5857	6.41071	6.4354	6.34989	6.15603	6.37428	6.46398	6.35095	6.35956	6.27822	6.47739	6.73029	6.26998	6.30341	6.47658	6.55952
DENND4C	6.18878	5.66283	5.80633	5.86271	5.40977	5.86726	6.1368	6.55192	6.09482	5.93388	5.90303	5.59641	5.43031	6.60703	6.15253	5.8439	6.34343	5.78772	5.48768	6.01493	6.47176	6.37428	5.9827	6.19325	6.14702	6.02292	6.14702	7.55691	7.40225	7.39513	7.57077	7.6007	7.2519	7.98419	7.55315	7.804	7.44387	7.39513	7.3852	7.47196	7.39562	7.68993	7.29117	7.43128	7.76583	7.37423	7.61623	7.37544	7.63019
FAM173B	4.55522	4.37415	4.42686	4.04743	4.28544	4.08147	4.14504	4.4762	4.44567	4.75258	4.61766	4.21471	4.65244	4.06586	4.23115	4.25518	4.24083	4.32134	4.75966	4.24824	4.74934	4.87373	4.57643	4.53364	4.53364	4.45008	4.40115	5.91927	5.8712	5.84493	5.85786	5.8975	5.89135	6.02081	5.81573	5.84355	5.80951	5.7697	5.69608	5.58348	5.88781	5.80342	5.73551	5.9537	6.04942	5.90274	5.97806	5.62253	5.91559
PAG1	9.99413	10.2485	9.49491	9.5523	10.3162	9.33356	9.58603	10.2003	10.4475	10.1837	9.69365	9.79142	9.6689	9.23587	9.36923	9.50897	9.50182	9.99844	9.53118	9.33013	10.1135	9.90904	10.1417	10.9608	9.03523	9.42371	9.33634	7.98492	8.16024	8.37734	7.95294	7.96914	7.88011	7.94796	7.68229	8.09024	7.83197	7.7182	7.96061	7.72311	8.20889	7.84827	8.08824	6.77297	7.64541	7.73065	7.57593	7.85705	8.23865
NHSL1	5.20997	5.43799	5.08665	5.47338	5.41548	5.35914	5.35528	5.48397	5.37352	5.41763	5.3287	5.30099	5.20036	5.52277	5.50799	5.55943	5.55547	5.75104	5.53919	5.63055	5.12408	5.43422	5.24097	5.23678	5.39694	5.04238	5.40379	4.16324	4.13405	4.1981	3.99578	4.03212	4.06167	4.13958	3.99462	4.16836	4.26098	4.04564	4.07159	4.08571	4.43086	4.07476	4.23934	3.98557	4.13313	4.08918	4.10215	4.12847	4.15459
SEC24D	4.5827	4.05911	3.83417	5.3732	4.53736	4.27954	4.55107	4.46515	4.38648	4.13197	4.32877	4.61154	4.22011	4.18395	4.13137	4.28654	4.44198	4.26514	4.99119	4.29078	4.79274	4.30439	4.50497	4.76803	4.83829	4.54448	4.37447	5.89367	6.10347	5.859	5.8424	5.86111	5.8721	5.78204	5.84904	5.67107	5.71582	5.73013	5.95411	5.69039	5.86528	5.7981	5.79193	5.312	5.65801	5.69421	5.69387	5.82017	6.0308
SLC27A4	5.62706	5.24804	4.47835	5.14565	4.76293	5.68103	5.68339	5.42475	5.58448	5.01253	5.24923	5.14165	5.29758	5.594	5.48109	5.88982	5.7452	5.53471	4.77375	5.64108	5.53951	5.88653	5.29482	5.02438	4.78654	4.80306	4.73777	7.28599	7.25617	7.16193	7.28907	7.29386	7.33216	7.3568	7.26147	7.26772	7.40614	7.31376	7.48415	7.19105	7.42181	7.23928	7.36265	7.83929	7.46317	7.4505	7.61929	7.29336	7.16504
TRAK1	8.46078	8.3741	7.97168	8.07531	7.84301	8.11757	8.09172	8.2279	8.35893	8.25042	7.90569	8.14377	8.109	8.1206	8.14451	8.41368	8.35533	8.35533	7.97301	8.18052	8.43616	8.43248	8.3341	8.24025	8.41697	7.93718	7.98634	6.63182	6.50508	6.48755	6.58605	6.55303	6.54255	6.50779	6.54301	6.55591	6.55796	6.51678	6.43776	6.46946	6.50943	6.67619	6.63463	6.85024	6.56116	6.385	6.34485	6.73292	6.71536
GFM1	4.97032	4.81935	4.8752	5.0105	5.26475	5.09649	4.93318	5.09241	4.78167	5.02893	5.04872	4.83727	4.93068	4.89797	4.84887	4.84393	5.18476	4.89521	4.94463	4.91234	5.33224	4.98923	5.08733	5.05721	5.35765	5.19255	4.99022	7.52759	7.52577	7.42517	7.57709	7.39135	7.5366	7.5601	7.34923	7.67774	7.7436	7.1842	7.37091	7.53434	7.42916	7.68743	7.36325	6.84936	7.67277	7.28536	7.53606	7.3344	7.61861
ARMCX6	9.35995	9.14109	9.02752	8.69392	9.61206	9.65329	9.61016	9.05576	9.24018	9.61206	9.13206	9.34631	9.53271	9.20932	9.2109	8.96896	9.02887	9.20638	9.07251	9.44601	9.44912	9.38862	9.4185	9.48513	9.24288	9.59144	9.2123	7.30278	7.23506	6.98602	7.40889	7.28105	7.4537	7.30524	7.46074	7.51131	7.52293	7.65689	7.45	7.29945	7.19326	7.26661	6.82636	8.60175	7.76112	7.5355	7.67623	7.72011	7.13601
SENP3	6.16757	6.31822	5.54332	6.22827	5.77542	6.03598	6.02476	6.03566	6.21571	6.12288	6.40283	6.28759	6.14299	6.10873	6.03494	6.32933	6.05316	6.21255	5.9167	6.05524	6.07153	5.92968	6.10643	6.164	6.14633	6.29474	6.23735	7.99001	7.94131	7.99055	7.69533	7.73632	7.85644	7.88534	7.8788	7.96855	7.96855	7.94348	7.96504	7.83336	7.94348	7.98634	7.69968	8.07531	7.94576	7.76825	7.74707	7.64903	7.61742
ISL2	4.34285	4.29506	4.54663	4.36486	4.42786	4.03853	4.00416	3.95753	4.20373	3.90433	4.12913	5.17196	3.95259	4.12375	4.1423	4.21534	4.58762	4.13495	5.38297	4.31467	3.92536	4.11554	4.30752	4.69812	3.88685	4.42376	4.22135	6.37025	5.97416	7.05407	6.23009	5.98792	6.15076	6.08806	6.27215	6.10841	5.78982	6.33581	6.85178	5.97377	6.25286	6.54383	5.993	5.72279	5.69421	6.02553	6.61422	5.68649	6.35917
PSMD5	4.02704	4.32806	4.46226	4.3304	4.56595	4.22011	4.35034	4.29017	4.3636	4.06586	4.19231	4.14673	4.23072	4.21148	4.12527	4.2958	4.36196	4.27787	4.03245	4.27512	4.28845	4.29981	4.22651	4.97156	4.45453	4.28459	4.56423	6.57869	6.61745	6.51845	6.55192	6.52541	6.59419	6.59015	6.73029	6.72168	6.72217	6.55509	6.62467	6.66992	6.38829	6.57757	6.56341	6.43617	6.67162	6.83129	6.80759	6.50043	6.57112
RFWD2	7.59871	7.6331	7.31569	7.74594	7.87052	7.67774	7.69266	7.65506	7.59023	7.42517	7.84626	7.95093	7.70993	7.57532	7.65197	7.61258	7.64715	7.73749	7.88661	7.78235	7.44641	7.18311	7.37544	7.46137	7.50279	7.45778	7.30817	10.0978	10.0792	10.4445	9.82412	9.7288	9.90692	9.54306	9.57483	9.48077	9.3139	9.64963	9.87498	9.7554	10.331	10.0466	10.1469	8.67042	9.12934	9.95604	9.72514	9.55594	9.87293
NCKAP1	4.07053	3.80422	3.96173	3.97797	3.86709	4.09962	4.05008	3.94697	3.982	4.03245	4.10046	3.86709	4.03212	4.10215	3.94732	3.72942	3.9007	3.7849	3.74295	4.29538	3.96799	3.82782	4.2436	4.01162	4.09668	4.22432	3.97039	5.33506	5.41695	5.36433	5.26099	5.36644	4.98428	5.33299	5.19724	5.18204	4.90071	5.33375	5.3257	5.11947	5.22081	5.14505	5.18343	6.8643	5.39015	5.51569	5.49683	5.61935	4.92806
INTS7	4.09183	4.0608	4.25735	4.05817	3.82262	4.03102	3.78217	4.19514	4.12755	4.07476	4.18642	4.01949	4.05583	3.91261	3.95031	4.16039	4.00764	4.07783	3.91372	4.12125	4.5754	4.17014	4.0608	4.23185	3.83571	3.79796	3.85815	5.87456	5.80595	5.85749	5.70054	5.72968	5.83974	5.57634	5.6324	5.69353	6.00328	5.44456	5.7243	5.42877	5.72606	5.86017	5.65176	6.0869	6.10003	5.894	5.7231	5.50502	5.72388
EFCAB2	4.07754	3.60842	3.83351	3.63761	3.84554	3.93152	3.7585	3.87085	3.87157	3.84955	3.56292	3.98588	4.00338	3.79322	3.95225	3.60525	3.81141	3.5261	4.21403	3.97689	4.02466	3.46284	4.09697	3.68725	3.89283	4.0699	3.89209	5.5972	5.70666	6.18354	5.7412	5.90493	6.08427	5.64147	5.92592	5.16935	5.56368	5.78772	5.81355	5.8228	5.71199	5.51459	6.10421	5.96379	5.45912	5.993	6.14667	5.46062	5.48258
ZDHHC2	9.27243	9.13323	8.52948	8.61436	8.90204	8.76662	9.20377	9.07496	9.54516	9.1824	8.89387	8.72137	8.87065	9.16323	9.08043	9.08552	8.93475	9.58423	8.83155	9.15806	9.3553	9.44113	9.52619	9.27833	8.77306	8.60279	8.77943	7.56839	7.13328	7.41566	7.59759	7.64396	7.51247	7.92601	7.89295	7.69069	7.86145	8.13069	7.46377	7.781	7.72079	7.28751	7.49869	8.00709	7.87748	7.75627	7.86695	7.9224	7.48132
ATG16L1	7.45164	7.86555	7.61041	7.32297	7.21178	7.49431	7.46606	8.10238	7.78372	7.7052	7.75444	7.35945	7.67473	7.56147	7.52812	7.34084	7.57077	7.86213	7.43241	7.40382	7.97526	7.7313	7.48132	7.57655	7.94872	7.94285	8.09241	5.95834	6.01148	5.96347	5.87486	5.78914	5.94829	5.59777	5.68537	5.75214	5.71237	5.79886	5.74482	5.63933	5.69608	6.05243	5.85982	5.64839	5.73086	5.59323	5.64629	5.93819	6.04792
IWS1	5.91441	5.67107	6.02512	6.67162	6.08211	6.31667	5.73266	6.59868	5.77825	5.98016	6.06198	5.36751	6.26119	6.06632	5.87081	5.56629	5.9954	6.5473	6.62723	5.49065	5.83681	5.80375	5.67549	5.77126	6.86329	6.7386	6.72762	8.40587	8.28703	8.42443	8.01907	8.16492	8.04417	7.93937	7.97526	8.10761	7.99704	7.97237	7.96914	8.1317	8.70841	8.48049	8.57935	8.06714	7.85971	8.25843	8.18958	7.79058	8.4119
SMUG1	5.4058	5.0371	5.29718	5.05074	4.92359	5.18742	5.10806	5.21662	5.25823	5.48959	5.33795	5.59217	5.16651	5.20306	5.16584	5.25964	5.26653	5.36886	5.14903	5.18836	5.38187	5.17713	5.24965	5.58695	5.04808	5.17	5.15086	6.65052	6.61184	6.77779	6.57349	6.57982	6.63683	6.55113	6.61148	6.46084	6.7547	6.756	6.71312	6.69271	6.59015	6.59957	6.38282	6.70179	6.58017	6.92717	6.78584	6.61695	6.55227
GNPTAB	7.02092	7.12443	7.36792	7.29169	7.12443	7.16949	7.21519	7.45	7.43025	7.17297	7.24428	7.12335	7.19438	7.49431	7.30975	7.29231	7.15158	7.22125	7.44062	7.31517	7.63081	7.59575	7.32014	7.47426	7.55124	7.52293	7.7527	5.98904	5.99437	5.88277	6.00818	5.90195	5.94907	5.8185	5.92392	5.77638	5.8975	5.72028	5.65589	5.95475	5.92592	6.03238	6.03977	5.64252	6.27151	5.80455	5.51912	5.97236	6.08806
DICER1	6.96199	7.05193	6.55192	6.70911	7.14662	6.91491	6.68137	6.93947	6.93604	6.84128	6.88863	6.74961	6.80985	6.57266	6.55074	6.4864	6.51961	6.92061	6.98402	6.26041	6.7538	7.07565	6.80719	6.9172	7.12551	7.19326	7.01645	8.39196	8.31284	8.45888	7.8991	7.89076	8.04902	7.69968	7.97659	8.04068	8.01624	8.16718	8.57015	8.40008	8.10761	8.16333	8.75692	7.73511	7.52638	7.67028	7.76526	8.06033	8.21205
TMEM106B	5.67315	5.57339	4.72789	5.15939	5.3127	5.3372	5.27906	5.57634	5.51535	5.46358	5.74362	5.1765	5.01988	5.48738	5.18507	5.06213	5.67281	5.51033	4.7449	4.77574	5.73593	5.96494	5.87973	5.56726	5.44711	5.29718	5.25118	7.60442	7.48354	7.48991	7.82496	7.74178	7.42181	8.17743	8.04148	8.20738	8.30852	7.8577	7.89435	7.6641	7.34821	7.76112	7.05237	6.9775	8.21748	7.63494	7.89076	7.50509	7.8788
APLN	6.0686	6.43816	6.52161	5.97982	6.28582	5.7085	6.08001	6.23043	5.9537	6.41923	6.25425	6.22552	6.33102	6.30341	6.56904	6.20174	6.05243	6.4781	6.56904	6.70142	6.09249	6.1881	6.05349	6.16947	6.41881	6.29771	6.60971	4.88411	4.70948	4.76062	5.01486	4.78241	5.03918	4.98444	4.87033	4.90519	4.85654	4.85202	4.77243	5.03638	5.10985	4.90237	4.98526	4.88091	4.82048	4.7506	4.61315	5.02837	4.84056
SNX13	5.17749	5.08595	5.18095	5.47526	5.39237	5.5073	5.38915	5.18166	5.10631	5.36289	4.89831	5.01753	5.22941	5.1932	5.33826	5.27326	5.50466	5.26545	5.33411	5.17555	5.26136	5.29959	5.25823	5.34057	5.34662	5.32725	5.49542	7.63818	7.43455	7.50644	7.41064	7.20655	7.37423	7.22282	7.25346	7.09398	7.0771	7.12811	7.50945	7.39513	7.52812	7.41109	7.50582	6.19797	6.93551	7.6232	7.45843	7.38408	7.57022
DCAF13	4.09022	3.68944	3.88345	4.27918	4.04465	3.81914	3.67873	4.04058	4.17517	4.07053	4.14196	3.65259	4.01949	3.87917	3.72431	3.90509	3.88188	3.56292	4.12554	3.5949	3.92609	3.87236	3.82223	4.16324	4.28298	3.86911	3.982	6.64351	6.57427	6.65176	6.79414	6.58173	6.57587	6.86077	6.88622	6.61225	6.78169	6.5039	6.9086	6.56421	6.51582	6.73243	6.45242	6.29474	7.02768	6.52582	6.8553	6.37392	6.57903
MCMBP	5.91031	5.66969	5.73628	6.08111	5.83974	5.44456	5.59538	5.79658	5.76107	5.64405	5.68235	5.78628	5.52028	5.4822	5.39654	5.7055	5.96309	5.46623	5.46508	5.26401	5.87702	5.81023	5.72279	6.07634	5.73841	5.69748	5.4346	9.78743	9.78547	9.83134	9.8335	9.78547	9.6269	9.78105	9.88207	9.74526	9.9734	9.77723	9.82666	9.05711	9.92472	9.7554	9.79677	9.43373	9.7791	9.75104	9.78547	9.60329	9.80702
MAN1A2	4.39013	4.31673	4.35102	3.98728	4.43526	3.9973	4.03394	4.17765	4.20939	4.27274	4.51377	4.20732	4.48875	4.13137	4.13776	4.10557	4.22173	4.08986	4.29312	4.14573	4.44198	4.32684	4.41317	4.18329	4.50239	4.17632	4.14645	5.72861	5.5199	5.49724	5.34021	5.36068	5.69078	5.43527	5.41373	5.48465	5.60461	5.39522	5.48881	5.4387	5.47113	5.71846	5.52132	5.44338	5.5073	5.45024	5.53677	5.38848	5.65906
ZNF91	5.59435	5.43493	5.5807	5.56666	5.64918	5.57604	5.45709	5.72643	5.57107	5.79658	5.96494	5.52168	5.74632	5.51788	5.5507	5.51182	5.4914	5.78396	5.71619	5.47526	5.58622	5.61719	5.66208	5.65215	5.99831	5.87554	5.70306	6.9086	6.79533	7.14766	6.84936	7.24867	6.71455	7.05993	6.77779	7.02972	7.14662	6.82184	6.9557	6.88806	6.9305	7.21462	6.81838	6.66528	7.16082	6.76761	7.15976	6.81482	7.172
ASB2	4.05874	4.62477	4.84716	4.64606	4.34549	3.94877	4.10078	3.89084	4.04355	4.31957	4.15066	4.01474	4.35916	4.11584	4.10215	4.1871	4.49396	4.24593	4.03212	4.25894	4.01162	4.08824	4.15999	4.65427	4.00443	4.27205	4.25243	5.68573	5.7078	5.54113	5.81062	5.53157	5.60026	5.83208	5.69284	5.67793	5.62358	5.55892	5.84862	5.67768	5.80683	5.65732	5.65555	5.63627	5.68977	5.69353	5.80488	5.40873	5.68402
KPNA6	4.88255	5.25363	4.59552	5.55908	4.93647	4.94803	4.86644	5.13594	5.01118	4.88314	4.70506	4.44135	5.27396	4.81328	4.96283	5.13594	4.88474	4.99474	5.27552	5.11432	4.6077	4.7941	4.90625	4.55845	4.83643	5.28957	4.61705	7.46317	7.56839	7.5089	7.33887	7.38806	7.3936	7.47426	7.38348	7.44701	7.42468	7.34363	7.66003	7.36265	7.47797	7.45606	7.383	7.35508	7.51644	7.53719	7.50945	7.33165	7.3414
INO80	8.27487	8.14451	8.01277	8.20334	8.02344	8.10978	8.14752	8.03911	8.23519	8.21542	8.13542	7.98923	8.26172	8.18052	8.193	8.15136	8.05437	8.15209	8.04148	8.33486	8.21036	8.0422	8.28231	8.10837	8.25386	7.60737	8.17812	6.48567	6.49201	6.47695	6.42	6.29258	6.23895	6.54688	6.27862	6.36628	6.35201	6.19986	6.37786	6.41569	6.61225	6.45242	6.37314	6.38123	6.41967	6.4255	6.44754	6.36474	6.33013
SMC4	6.54027	6.06278	6.69687	7.53946	6.76145	7.37544	7.23726	6.56743	6.47896	6.37977	6.44754	6.17556	6.91816	6.72402	6.82364	6.46168	6.34271	7.09495	7.27383	6.82913	6.50508	6.29695	6.5473	6.61028	7.03334	7.1145	6.58379	8.14161	8.38444	8.30922	8.28026	8.23865	8.04969	8.14752	8.34568	8.38489	8.64193	8.4814	7.79557	8.05362	8.24819	8.42443	8.13542	7.63253	8.43616	7.6815	7.8991	8.19584	8.31099
RALGAPA2	3.87917	3.69935	3.72903	3.67983	3.80608	3.98281	3.98627	4.04667	3.80952	3.87018	3.93298	4.06485	3.85815	4.06348	3.77385	3.91372	3.8424	4.14912	3.79128	3.80688	3.67193	3.93185	4.06884	3.66935	4.0611	3.76945	3.52991	5.6131	5.26257	5.48035	5.15661	5.1332	5.22006	5.07647	5.14798	5.01556	5.03069	5.2025	5.15125	5.00712	5.44988	5.22384	5.69153	5.09075	5.20997	5.49106	5.17134	4.94427	5.01148
TUBB4B	6.44415	6.70584	7.47426	7.09789	7.44701	6.9983	7.15562	6.65801	6.57668	7.30524	7.35022	7.08431	7.043	6.9676	7.20883	7.48876	7.08185	7.12034	7.53376	7.1975	6.523	6.61382	6.71406	6.64855	6.58337	6.78169	6.79331	8.40486	8.61864	8.43874	8.51969	8.59435	8.50812	8.41611	8.48988	8.51137	8.36867	8.69485	8.55104	8.274	8.6353	8.4119	8.75916	9.0364	8.27576	8.31985	8.58033	8.56734	8.6175
SNRNP200	7.21791	7.69463	8.18701	7.24689	7.69337	7.59575	7.70993	7.91895	7.12947	8.03621	7.80814	7.29279	7.58021	7.77783	7.65077	7.58716	7.78452	7.71381	7.55124	7.44597	7.87943	7.43946	7.08485	7.61375	8.31184	7.82688	7.95365	9.21627	9.22794	9.12274	9.15145	9.14907	9.02752	9.0996	8.76551	9.2515	8.80505	8.78178	8.94844	8.82756	9.14907	9.35379	9.16072	8.86043	8.99751	8.71743	8.89851	8.94125	9.1724
BSDC1	7.7988	7.80223	7.80814	7.93105	8.00709	8.31802	8.36675	7.79189	8.0295	8.13069	7.98129	7.83536	8.26879	7.97385	7.92106	7.39026	7.68434	8.34834	7.87611	8.11212	7.7214	7.38971	7.58716	7.76825	8.15888	8.3741	8.29966	6.04909	6.13817	5.95135	6.02476	6.22325	6.19259	5.88352	5.93983	5.93661	5.89441	5.894	5.80817	6.15496	6.06494	6.16081	6.24385	6.33363	5.72351	5.87162	5.8228	6.08277	6.21178
ECHDC1	7.16032	7.0117	5.36644	6.65403	6.33655	6.02746	6.10156	7.04744	6.84369	6.49052	7.02441	6.85178	6.01569	6.38123	6.03115	7.1472	6.255	6.25461	6.19325	5.55734	7.10851	7.59509	7.21178	7.67218	5.69642	5.89504	6.32671	8.37901	8.19621	8.23687	8.6331	8.38533	8.55559	8.4814	8.64615	8.67488	8.92494	8.48904	8.30155	8.76785	8.28877	8.47093	8.42175	8.82939	8.83709	8.79273	8.60765	8.66942	8.67991
ZNF721	10.944	11.0376	11.2182	10.2824	10.6563	10.7215	10.8137	11.1333	10.501	11.2066	11.1896	10.8529	11.2018	11.1016	10.9476	10.5905	10.5696	10.9761	10.7904	10.9918	11.3115	10.9395	10.8576	10.9476	11.1131	10.8446	10.9131	7.8991	8.30852	8.22413	7.97782	8.26879	7.82999	8.41008	8.07593	8.58497	7.97237	7.90934	8.02557	7.73397	8.16718	8.25843	8.03988	6.17912	8.3866	7.52412	7.86907	7.96569	8.3397
ELMOD2	4.74651	4.85654	4.48974	4.85945	4.57849	4.66393	4.71102	4.74054	4.69687	4.63957	4.84788	4.83577	4.83958	4.77146	4.78134	4.50757	4.63635	4.68504	4.37751	4.7363	4.93713	4.67113	4.77957	4.97983	4.94705	4.86514	4.67482	7.33216	7.42796	7.51862	7.27767	7.0006	7.24807	7.17965	7.28439	7.11709	6.8417	7.18228	7.47147	7.05491	7.33501	7.21041	7.2167	6.37025	6.93947	7.63429	7.48771	6.97498	7.21791
EME1	5.36402	5.15905	5.2843	5.61605	5.25581	5.36969	5.45134	5.28314	5.45875	5.16116	5.35914	5.67506	5.23299	5.50962	5.52462	5.52942	5.59641	5.56491	5.66467	5.57521	5.43569	5.41732	5.45353	5.27592	5.22352	5.25658	5.34094	6.97835	6.91395	7.02677	6.96446	7.0059	7.14766	7.01445	7.00906	7.08542	7.11868	7.23354	7.28751	7.06434	7.03901	7.00698	6.96806	7.51309	6.89175	7.04435	7.08185	7.06144	6.84689
DDX6	5.58409	5.88497	6.14109	6.55113	5.79627	6.17449	5.76107	6.41569	6.46398	5.86303	5.72534	5.30642	5.95766	5.84566	6.09045	5.79986	6.1233	6.1946	5.99762	5.90303	5.81388	5.91744	5.8536	5.84012	6.18777	6.08073	6.2933	7.2368	7.17764	7.22826	7.61098	7.61375	7.53128	7.5355	7.5822	7.66661	7.32189	7.65824	7.37726	7.81711	7.16991	6.98508	7.32121	7.04541	7.60502	7.33937	7.28056	7.77431	7.59687
TMC6	8.02053	8.41097	7.80223	7.21415	7.804	7.79369	7.86996	8.45984	8.25304	8.53047	8.48904	8.10761	8.54674	8.21542	7.93937	8.02268	8.14008	8.09604	7.86555	8.07895	8.42869	8.23519	8.06252	8.11363	7.87329	8.02713	7.92533	6.27669	6.34959	6.23981	6.39075	6.4226	6.37234	6.43194	6.24594	6.41532	6.42346	6.39241	6.38123	6.3452	6.48834	6.39754	6.42964	6.38282	6.21985	6.27669	6.34684	6.37465	6.36361
PRR29	6.87545	7.28855	7.23245	6.92811	7.31401	7.33784	7.27339	6.7924	6.72719	6.92104	6.9798	6.50977	6.75911	6.94041	7.14484	7.42575	7.06477	7.20937	6.96101	7.16032	6.87331	7.15197	6.55713	6.70265	6.96581	6.8305	7.2766	5.09075	5.06281	4.98664	5.09608	5.01988	5.17459	5.08175	5.06685	4.99316	5.0095	5.0918	5.0685	5.14666	5.18439	5.04808	5.30132	5.27227	4.94774	5.12985	5.06816	5.15227	5.00782
TANC2	3.91329	3.81796	3.81026	4.13703	3.848	3.79638	3.83496	3.89125	3.94804	3.74331	3.99349	3.5724	3.77226	3.96649	3.77345	3.97193	3.71179	4.01474	3.95534	3.93856	3.83849	3.66183	3.79986	3.99996	4.01666	3.66773	4.02035	6.70412	6.37859	6.58289	6.40633	6.57112	6.19424	6.39037	6.39075	6.03494	6.0172	6.56295	6.59385	6.38675	6.6728	6.46946	6.64018	5.39166	6.06494	6.41902	6.385	6.30796	6.09045
FER	5.43527	5.16966	5.20661	5.15125	5.2683	5.29518	5.41833	5.56332	5.27733	5.29959	5.25222	5.41439	5.5061	5.36541	5.27592	5.27227	5.38633	5.64737	5.17258	5.33901	5.35669	5.36466	5.36172	5.52462	5.25823	5.23642	5.13621	4.07887	4.01666	3.96173	4.00215	4.19341	4.08918	3.92111	4.09294	4.00987	4.22612	4.13405	4.02431	4.01611	4.02106	4.00874	4.10093	4.17281	4.02067	3.87494	3.92222	4.02704	4.08986
DAAM1	6.27747	4.40369	4.23185	5.81648	5.05045	4.94739	5.01958	5.53542	6.05723	5.45985	4.53768	5.95174	5.31483	5.06816	4.68687	5.76859	5.41221	4.36764	4.39315	4.99996	6.61789	6.24671	6.31904	6.19726	4.55488	4.91582	4.04465	6.78379	6.53667	6.68671	6.85447	6.75833	6.43379	6.67665	6.51244	6.88666	6.74657	6.89888	6.62774	6.26323	6.62817	6.56255	6.09784	7.80739	7.23354	6.42036	6.58252	6.7678	6.4346
PROSC	6.40969	6.15019	5.13527	5.48001	5.87486	5.53353	5.55615	6.21699	6.17146	5.83144	6.11229	6.15352	5.81023	5.70961	5.57339	6.27151	6.41923	5.12915	5.76443	5.32764	6.41146	6.40093	6.51627	6.47586	5.73302	5.92849	5.32907	7.9224	7.88011	7.9028	7.93858	7.89435	7.99563	8.10521	8.25467	8.0302	8.38265	7.97716	7.77087	7.98419	7.61325	7.94721	8.01056	8.11128	8.20026	7.90793	8.13472	7.65824	7.95724
ST3GAL4	4.54545	5.25079	4.77117	4.47584	4.73668	4.61448	4.68566	4.76611	4.44642	4.98891	4.75131	4.96619	4.69228	4.50659	4.51898	4.38648	4.55946	4.68536	4.70615	4.70277	4.56351	4.51499	4.51117	4.78367	4.96755	4.75624	4.95486	6.50695	6.38159	6.33228	7.05407	7.16599	6.91865	6.83559	6.8958	6.63386	6.43657	7.44387	7.39513	6.68626	6.57266	6.1314	6.50736	6.65631	6.46476	7.77154	7.40449	6.88481	6.91451
MTMR9	7.46761	7.09789	7.35253	7.61258	7.21568	7.51419	7.5366	7.62583	7.48132	7.35143	7.28163	6.87992	7.00213	7.48771	7.65952	7.13228	7.16251	7.81711	7.62252	7.56579	7.73397	7.49916	7.46491	7.1472	7.54113	7.33165	7.45	5.99111	5.8413	5.97773	5.75786	5.73013	5.8816	5.91001	5.83866	5.85057	5.78166	5.71199	5.8439	5.76564	5.67252	5.91559	5.89675	5.59256	5.90923	5.89714	5.66009	5.86341	6.03749
NGDN	3.87532	3.75184	3.85592	4.78062	3.99349	4.18234	4.59189	4.59292	4.80306	5.13621	4.06275	4.1905	4.57317	4.51347	4.6044	4.77749	4.90689	5.33506	4.68334	4.80694	4.1136	4.41124	3.73977	3.79282	4.07926	3.92653	4.80007	5.93705	6.09192	6.13894	6.04394	6.07892	6.0869	6.10799	5.97982	6.21528	6.14844	6.13787	5.99831	6.01297	5.82586	6.04551	5.86528	5.94433	5.98591	5.8351	5.78166	6.01081	6.37234
CFAP70	6.08141	6.07013	6.35713	6.02703	6.29113	6.01265	6.09651	5.94944	6.19629	6.04147	5.91708	5.96174	6.12181	6.00225	6.01928	6.13562	6.01604	6.16508	6.42222	6.41257	5.7806	6.18323	5.97137	6.22286	6.11968	5.90801	6.24179	4.89978	5.12119	5.0065	4.73559	4.74456	4.97649	4.76647	4.79846	4.86055	4.5525	4.74826	4.69506	4.6154	4.94251	4.87688	4.69648	4.09326	4.7545	4.92423	4.45889	4.35602	4.76945
FGGY	3.98281	3.68161	3.5182	3.68446	3.7498	3.80422	3.84483	4.04564	3.84373	3.64736	3.96619	4.05253	3.97651	3.96685	4.04241	3.8548	3.95329	3.82635	3.72352	3.95753	4.00655	3.8769	3.88604	4.0727	4.05316	4.07851	3.90554	5.51459	5.7806	6.10316	5.81141	6.14947	5.38225	5.64872	6.15044	5.21159	5.25256	6.06278	5.84099	5.59365	5.51912	5.23074	5.90462	5.38522	5.75002	6.0304	5.94062	5.6146	5.61005
DOCK5	4.62672	4.56859	5.75555	4.69812	4.78619	4.69506	4.77243	4.69024	4.53304	4.35402	4.46483	5.09508	4.81186	4.66357	4.86476	4.51085	4.32839	4.4762	5.29056	5.10631	5.02553	4.61154	4.60606	4.57185	4.62224	4.87373	4.52463	7.69835	8.08587	8.11829	7.74301	7.4475	7.87943	7.53776	7.5865	7.80283	7.25836	7.9559	8.08359	7.81378	7.93718	7.90733	8.21205	6.45954	6.89932	7.47147	7.61742	7.59023	8.04829
RIC3	5.59217	5.62741	5.81687	5.65287	5.59538	5.67397	5.6992	5.65287	5.60059	5.69608	5.80149	5.43182	5.53542	5.62104	5.65324	5.51142	5.49615	5.78094	5.51105	5.68612	5.42552	5.68468	5.76859	5.66146	5.57264	5.44119	5.76107	4.52072	4.65057	4.648	4.46951	4.57059	4.37293	4.4718	4.3272	4.41221	4.46951	4.30343	4.36391	4.3564	4.30173	4.53736	4.30308	4.2941	4.37954	4.19987	4.11972	4.37132	4.5431
TBX6	4.83446	5.03069	5.28172	5.00056	5.04608	5.14438	5.02474	4.91837	5.0258	4.93379	4.91101	4.96552	5.20661	4.86315	4.97063	5.11332	5.00613	4.96821	5.25581	5.14867	4.87688	5.17816	4.93379	5.15977	5.08838	5.20691	5.26545	6.34412	6.17409	6.37203	6.33813	6.45314	6.46586	6.4036	6.41225	6.46744	6.34451	6.54577	6.67117	6.60001	6.34924	6.32755	6.46656	6.79103	6.33738	6.46827	6.43416	6.497	6.44875
ZNF394	9.35379	9.79142	9.87293	9.33634	9.76318	9.80963	9.7612	10.1302	9.27243	10.4909	10.2301	9.96915	10.0153	9.59528	9.69718	10.1728	10.1702	10.3052	10.1077	10.119	9.64783	9.52132	9.47016	9.7791	10.1001	9.84896	10.0393	6.78623	6.9023	6.8553	7.05193	7.20394	7.18938	6.98878	7.1286	7.01839	6.94237	7.26937	6.83005	7.2368	6.92297	6.78665	6.969	6.494	7.01839	6.97246	6.81838	7.69139	7.38173
NEU3	5.94944	5.83362	6.10249	5.83362	5.59435	6.08652	5.93193	5.93269	5.86948	5.90528	5.71738	5.88011	5.62511	5.94219	5.98564	5.97982	5.71992	6.09362	6.07706	6.16793	5.87594	5.92849	6.04358	5.89329	6.08073	5.71428	6.07924	4.74394	4.62672	4.65278	4.83277	4.57958	4.65214	4.50725	4.62314	4.63957	4.57059	4.69879	4.57059	4.59259	4.57742	4.7104	4.73559	4.62571	4.56556	4.63635	4.64176	4.70164	4.63091
EPN1	6.62817	7.24265	6.7564	6.62681	6.60168	6.85932	6.83367	6.57349	6.56826	6.7997	6.56547	6.62681	6.68581	6.81339	6.76281	6.83421	6.9601	7.10801	6.86947	7.10994	6.69352	7.01892	6.5599	6.66314	7.15617	6.84413	7.30696	8.46824	8.45521	8.36675	8.45609	8.45715	8.62908	8.47644	8.34381	8.59237	8.54936	8.62745	8.54936	8.5594	8.7852	8.5123	8.57227	8.94595	8.32163	8.42352	8.55104	8.53614	8.35533
PIAS4	5.50292	5.18129	5.43258	5.44624	5.61349	5.25725	5.3721	5.2388	5.27696	5.57934	5.66146	5.64319	5.39777	5.23919	5.37672	5.23566	5.32358	5.09882	5.34057	5.24998	5.33982	5.06948	5.41405	5.36324	5.60026	5.44952	4.92423	7.47956	7.35253	7.37366	7.40662	7.31517	7.34975	7.36997	7.25886	7.33216	7.24265	7.34821	7.61258	7.1842	7.50825	7.5101	7.48991	7.55947	7.29386	7.40945	7.38408	7.16357	7.23928
DUSP10	5.69284	6.91679	8.46744	7.7214	7.56963	7.36325	7.70032	6.68097	6.14069	7.77713	7.15562	6.51223	8.0295	8.24417	8.41697	7.22445	7.18665	7.68013	7.52759	7.50279	6.55343	6.53862	6.25967	6.45299	7.73456	7.57952	8.36595	5.69748	5.4557	5.4397	5.12814	5.19491	5.21336	5.20837	5.39628	5.32147	5.56491	5.15366	5.43069	5.33683	5.36617	5.44487	5.39306	5.5129	5.40873	5.45353	5.51675	5.532	5.45458
RNF20	7.89076	7.52383	6.27708	7.3283	6.71791	6.9224	6.82913	7.77378	7.94872	7.3163	7.61325	7.8725	7.30785	7.02133	6.63588	7.4572	7.7982	6.58252	6.9562	6.4781	8.5594	8.5402	8.20415	8.51798	7.22718	7.21415	6.39037	9.46724	9.45693	9.68051	9.10802	9.20216	9.14657	8.9263	9.11073	8.95942	9.05239	8.93586	9.15145	8.89851	9.44113	9.59338	9.41182	8.66828	8.8856	9.0379	9.00408	8.83393	9.28296
SLC44A1	5.96494	5.50058	5.24923	5.82834	7.09686	5.35185	6.28204	5.77738	5.69642	7.05941	5.6057	5.95016	5.35492	5.74964	5.52884	5.62778	5.66146	5.67624	6.06776	6.21417	6.75154	5.64183	5.74928	7.42575	6.06632	5.439	5.35765	8.98579	8.8639	8.90324	8.87866	8.91767	8.82383	8.77093	9.05948	8.738	8.87176	9.28296	9.04231	8.76101	8.78046	8.73936	8.57637	9.83546	8.9473	9.23179	9.1659	9.34947	8.57015
POM121	7.11917	7.28338	7.04255	7.43455	7.73323	7.36055	7.5822	7.42415	7.22125	7.37784	7.55443	7.00264	7.30426	7.64058	7.56213	7.38752	7.41161	7.86344	7.51309	7.56389	7.25401	7.43408	7.21791	7.26147	7.75084	7.47147	7.85566	9.23875	9.16193	8.98189	9.02887	9.19713	9.15027	9.17486	8.92288	9.39892	9.05711	9.15806	9.43651	9.28296	9.27993	9.512	9.14785	8.51969	9.05459	9.16193	9.3523	9.20496	9.22083
DBNDD1	4.62893	4.5908	5.24582	4.69054	4.97257	4.63193	4.84119	4.75258	4.59016	4.95552	4.14346	4.58554	5.01319	4.76611	4.78334	4.80375	5.0129	4.75762	4.83542	4.50334	4.81469	4.94188	4.64273	4.50696	4.70582	4.4196	4.77776	6.15186	6.04394	6.00856	6.18841	6.15824	6.16432	6.09045	6.0774	6.05982	6.11378	6.12971	6.26837	6.1286	6.27036	6.04221	6.21571	6.28915	6.06383	6.19595	6.19491	6.08806	6.15317
CCAR2	4.80616	4.7363	4.87402	5.01626	4.79207	4.75937	5.11743	4.81696	4.81364	4.64932	4.67876	4.46862	4.34285	4.77181	4.90843	4.86672	4.96385	5.03826	4.7009	4.65118	4.85132	4.90346	4.76679	4.55621	4.95172	4.76192	4.83446	6.44644	6.58337	6.57757	6.29474	6.19491	6.32048	6.70831	6.39518	6.47695	6.44794	6.25893	6.60574	6.29064	6.29554	6.2688	6.11026	6.41837	6.48722	6.39675	6.75728	6.0071	6.1233
IVD	5.45829	5.6146	5.4557	5.33299	5.08387	5.23989	5.32764	5.49514	5.42286	5.40798	5.64956	5.35132	5.44338	5.36172	5.49308	5.43355	5.42041	5.10038	5.40798	5.36541	5.42394	5.48881	5.48921	5.41261	5.56412	5.51603	5.36751	7.03807	6.93551	6.86077	7.01839	7.0112	6.98602	6.97498	6.89083	6.99364	6.94993	6.81741	7.04938	6.97113	7.09936	7.01285	7.02818	6.83314	7.01793	6.78798	6.85758	6.70459	6.98696
DPPA4	3.53573	3.50935	3.39398	3.62821	3.76945	3.52564	3.52842	3.62386	3.56817	3.43625	3.30569	3.61588	3.58935	3.56857	3.54304	3.53136	3.42405	3.5063	3.528	3.57283	3.52891	3.40082	3.50278	3.52426	3.52279	3.62562	3.5353	4.7209	4.81013	4.8308	4.89395	4.76945	4.84026	4.68783	4.83861	4.82867	4.83623	4.9201	4.7941	4.78979	4.85066	4.77276	4.90594	4.98863	4.80654	4.79809	4.76293	4.80868	4.75795
TOMM40L	6.03711	6.55713	8.21205	6.93135	7.43241	6.44254	6.9224	5.98966	6.70459	5.66115	6.33047	6.93551	6.55467	6.53393	6.84214	6.31595	6.1368	6.05421	7.25242	6.83816	6.20174	6.10723	6.13326	6.62252	6.9601	7.68229	6.89973	4.48377	4.63459	4.42483	4.46829	4.53266	4.44103	4.54448	4.49174	4.73862	4.4718	4.47449	4.66921	4.43789	4.53571	4.41356	4.41023	4.71262	4.61916	4.57185	4.47514	4.48377	4.41992
SCAND2P	5.51224	5.44865	5.41014	5.4194	5.2986	5.55327	5.47526	5.34762	5.1215	5.16726	5.02875	5.10393	4.98428	5.33441	5.43681	5.36617	5.40242	5.42	5.21866	5.30947	5.17422	5.53639	5.53004	5.23534	5.46581	5.36617	5.34623	3.56352	3.69344	3.68578	3.4883	3.74783	3.52752	3.61248	3.56521	3.52069	3.59542	3.72585	3.55248	3.7498	3.60311	3.43323	3.58812	3.66673	3.73438	3.63979	3.54895	3.57749	3.74405
INPP5B	4.26828	4.13068	3.94123	4.20939	4.01507	4.23894	4.19646	4.29277	4.20603	4.20373	4.1643	4.23511	3.92762	4.27578	4.21037	4.04564	4.25315	4.19192	4.04598	4.27885	4.45453	4.35335	4.36838	3.98949	4.14542	4.28129	4.02922	5.62437	5.61862	5.65107	5.53044	5.58409	5.51833	5.44782	5.60059	5.69953	5.49683	5.55734	5.48035	5.57864	5.50994	5.65471	5.66208	5.84431	5.44232	5.57752	5.56491	5.33299	5.45674
COG4	7.07951	7.17499	6.2394	5.91816	6.59469	6.47541	6.4993	7.0006	7.35022	7.19801	7.05443	7.25785	7.0052	6.55192	6.16432	6.96538	7.06328	6.2206	6.52161	6.45875	7.42415	6.97835	7.26092	7.25142	6.69847	6.67206	5.96977	8.28511	8.29784	8.31651	8.16333	8.27144	8.16102	8.1813	8.3341	8.19702	8.22704	8.37221	8.48988	8.10761	8.31985	8.30508	8.31099	8.738	8.2232	8.22962	8.26616	8.17521	8.22559
UBTD2	4.59652	4.23821	6.45716	5.07418	4.17632	3.8936	4.12308	4.51572	4.59993	4.74093	4.41518	4.83369	4.40991	4.30405	4.34123	4.35034	4.72478	4.31109	4.77776	4.02123	5.4218	5.52568	5.26928	5.18579	4.31615	3.83134	4.23416	6.1174	5.81355	5.97015	5.72861	5.85938	5.84431	5.94295	5.89714	6.08976	6.03461	5.96347	6.01006	5.8413	5.87456	5.94062	6.06739	5.98054	5.91367	6.21293	6.06044	5.68059	5.8052
ZNF43	6.84584	6.43657	6.22627	7.3414	6.2802	6.27215	6.08031	7.20655	6.64725	6.92917	6.73421	5.89973	6.52161	6.80934	6.58173	6.27784	6.52503	6.91816	6.0483	6.23895	6.36754	6.09552	6.45352	6.41071	6.6376	6.81608	6.36406	4.97746	5.06248	5.23678	5.01319	4.97746	4.76469	4.78867	4.61734	4.75258	4.81186	4.25894	4.98077	4.7901	4.89637	5.04841	4.77613	4.24045	4.92652	4.83048	4.88759	4.70378	5.01084
HAUS2	7.7412	7.98284	8.61637	7.88145	8.23121	7.9559	8.06468	7.95796	7.76001	8.10368	7.82123	7.65689	8.2058	8.04762	8.25386	7.83602	7.84088	8.15953	8.16655	8.09241	7.96855	7.85837	7.72257	7.86032	8.36241	8.00496	8.07828	6.4076	6.39827	6.29183	6.4993	6.37551	6.33535	6.62252	6.59015	6.54645	6.71406	6.46827	6.43891	6.33013	6.35917	6.32327	5.99831	6.0894	6.86477	6.28845	6.3397	6.59385	6.40883
TMEM181	5.16181	5.05514	4.82319	5.4329	4.97391	5.14798	5.23605	5.26689	5.11605	5.25079	5.16651	4.9378	5.07719	5.29347	5.23566	5.03568	5.3127	5.12184	5.171	5.06473	5.14666	5.13427	5.11058	4.83048	4.74093	4.65026	5.56042	7.48245	7.33784	7.30219	7.141	6.88154	6.87083	7.06043	6.95469	7.11868	6.68097	6.70716	7.1472	6.85314	7.31203	7.39308	7.35775	6.33406	6.91637	6.81037	6.6439	6.43039	7.45955
ZNF687	6.85577	7.42738	7.52355	6.9172	7.32236	7.22445	7.15877	6.83996	6.90619	7.19222	6.75205	7.04642	6.96581	6.98402	6.90957	7.31401	7.27492	7.27279	7.3794	7.54986	6.64106	7.12758	6.72001	6.9846	7.42248	7.15404	7.555	5.5061	5.61349	5.66598	5.65732	5.66615	5.57264	5.62104	5.69039	5.36402	5.25725	5.45024	5.90596	5.51459	5.71542	5.31452	5.44422	5.22868	5.23116	5.54789	5.31614	5.62358	5.45749
NDUFC1	6.40633	6.45833	5.99645	6.43039	6.93504	6.30455	6.2487	6.41374	6.42671	6.47658	6.78894	6.32013	6.54027	6.18964	6.32151	6.61913	6.57944	6.61148	6.30375	5.99226	6.27073	6.60413	6.18841	6.5151	6.53331	6.4955	6.30197	10.423	10.1054	10.1953	10.3576	10.2937	10.2995	10.3434	10.3634	10.5123	10.5497	10.3576	10.2799	10.2569	10.198	10.4563	10.1108	10.5464	10.6014	10.312	10.4094	10.4303	10.2911
TDRD12	6.0172	5.92783	5.86212	5.66356	5.44524	6.03152	5.86341	5.63559	6.02402	5.68686	5.12244	5.0095	5.2918	5.65509	5.96526	5.8918	5.97489	6.25319	5.7337	5.98371	5.64147	6.15282	5.72717	5.52168	5.69322	5.06914	5.89329	3.08986	3.09293	3.13853	2.99407	3.15641	3.06736	3.0803	3.04806	3.02351	3.08499	2.99935	2.99935	3.12835	3.04081	3.0996	2.95163	2.96055	2.94384	2.85222	3.16144	2.96421	3.0592
CMTR2	6.45197	5.00452	5.66935	6.9983	5.73481	6.27591	6.08483	6.99018	7.07169	5.86906	5.73086	5.76707	6.87545	6.80845	6.79638	5.3898	5.41405	5.66467	6.03749	6.05827	6.50206	6.17556	6.08806	6.37465	6.7525	5.93427	5.98016	8.02177	8.24108	8.00346	7.7066	7.67892	7.67218	8.10238	8.12687	8.05653	8.17299	7.4549	8.37734	7.52638	8.30589	7.99055	7.84088	7.66003	8.31802	7.80991	8.17521	7.29945	8.10521
KIF1B	7.21041	7.03528	7.57077	7.74473	7.7647	7.66661	7.95861	7.57077	7.37227	6.57228	7.491	8.52834	7.46879	7.57655	7.65375	7.32484	6.84548	7.41336	8.10067	8.32778	6.58252	6.10985	6.47209	6.92297	6.58978	7.26712	6.64855	6.15076	6.12288	6.19219	5.88741	6.26961	5.94433	5.69988	6.16113	5.79694	5.65509	6.07085	6.03461	5.82906	6.32365	5.87973	6.81795	5.27871	5.69153	6.45751	6.01297	5.86303	6.27443
GRSF1	5.90733	5.76859	5.20597	5.48959	5.23989	5.62815	5.29418	5.94717	5.96602	5.77126	6.25893	6.17929	5.86457	5.45638	5.31061	6.15714	6.16217	5.65324	5.76072	5.03599	6.24995	6.42036	6.20806	6.51874	5.47491	5.83544	5.11947	7.95294	7.80338	7.84237	7.78992	7.8535	7.8152	8.16571	8.01348	8.03911	8.17151	7.75511	7.86032	7.84702	7.85291	7.98779	7.65139	8.15209	8.33229	7.79487	7.93569	7.85503	7.82123
PPP1R13B	5.28713	5.11877	5.2801	5.46752	5.19456	5.1315	5.41189	5.214	5.38035	5.84189	4.6083	5.00487	5.19966	5.29518	5.01524	4.91412	5.19605	5.31784	5.32147	5.30431	5.36853	5.37004	5.31373	5.5745	4.78241	4.85096	4.88882	6.87122	6.57587	6.57587	6.46247	6.61466	6.50508	6.86618	6.37507	6.6376	6.49233	6.5881	6.49233	6.54362	6.69182	6.45995	6.56421	6.58132	6.39675	6.44794	6.50977	6.4043	6.44053
DNM2	5.81761	6.0335	6.2802	6.36754	5.91402	5.67858	5.8525	5.75071	5.76897	6.14559	6.18426	6.21613	6.10581	5.88122	5.95945	6.21939	5.87353	5.8413	5.99149	5.95052	5.75395	5.69187	5.7587	5.75747	6.21571	6.22945	6.06198	7.61929	7.6331	7.52812	7.64087	7.56652	7.68802	7.56147	7.61682	7.61804	7.4959	7.86032	7.88334	7.71513	7.63201	7.5884	7.67591	7.7157	7.36611	7.79058	7.89001	7.67092	7.36737
MOB1A	8.28511	8.28789	8.13542	8.17087	8.2464	8.05437	8.03311	7.74246	7.81991	7.8263	8.20889	8.5093	7.82821	8.10067	7.96641	8.31651	8.30852	7.94654	8.08824	8.19463	8.21459	8.57331	8.59975	8.52529	8.17449	8.08669	7.8725	9.93178	9.8999	9.8705	9.86426	9.82233	9.8976	9.51976	9.72334	9.57483	9.77723	9.67075	9.46724	9.78942	9.76717	9.84657	10.0419	9.86426	9.74718	9.67669	9.65329	9.72334	9.69917
TRAPPC11	6.02787	5.61573	5.08564	5.79658	5.815	5.40907	5.32424	5.76302	5.82355	5.65107	6.11062	5.82051	5.75176	5.66935	5.42041	5.28461	5.91367	5.29621	5.44389	5.32459	6.17556	6.18426	6.16217	6.27179	5.75176	6.03631	5.2569	7.59092	7.43353	7.37544	7.53314	7.34528	7.41566	7.39846	7.37544	7.39188	7.39135	7.25346	7.07981	7.46937	7.4549	7.58083	7.52467	7.28536	7.4028	7.22445	7.24112	7.47522	7.55059
FBXO32	4.61734	4.81803	4.72617	4.53336	4.73743	4.66188	4.5665	4.52692	4.54379	4.75762	4.65278	4.60051	4.72346	4.60502	4.84651	4.63635	4.83504	4.88314	4.85747	4.62707	4.93104	4.71391	4.69506	4.54349	4.82867	4.74651	4.82593	6.49507	6.71588	6.69227	6.68305	6.6627	6.51051	6.83089	6.42964	6.73819	6.49887	6.02512	6.3524	6.96956	6.51473	6.51845	6.29064	5.63814	6.969	6.56207	6.62817	6.84504	6.54255
CC2D1A	4.24665	4.18584	4.58874	4.11403	4.14262	4.28884	4.20472	4.26626	4.24996	4.18681	4.21534	4.45008	4.15999	4.06813	4.0113	4.22651	4.07024	4.14363	4.25793	4.2638	4.27918	4.08595	4.36423	4.40474	4.33076	4.41852	4.55652	6.01297	5.98887	6.47367	5.82789	5.93006	6.01792	5.87387	5.96309	6.09192	5.85786	6.15114	6.01928	5.94961	5.91908	6.05316	6.15253	6.14594	5.93942	5.95507	5.91001	5.59887	5.86457
FIGNL1	4.51182	4.29981	4.5983	4.99218	5.13562	4.95884	4.6956	4.84056	5.41014	4.64048	4.77096	4.45927	4.97776	4.69812	4.39083	4.41579	5.23605	5.19724	4.95612	4.5441	4.87894	4.7698	4.85581	5.22736	4.59583	5.09849	4.75292	6.44907	6.83507	6.57327	6.26041	6.18921	6.15678	6.10387	5.75282	7.09789	6.91395	6.09822	6.74099	6.14036	6.01006	7.13328	6.21378	6.33619	6.67837	6.45995	6.55265	5.80666	6.97881
BAD	4.99119	5.0729	4.87373	4.63666	4.93443	4.71391	4.71328	4.75032	5.02875	4.94117	5.17617	5.10596	5.35843	4.85747	4.98283	5.00294	4.91805	4.68899	4.82077	4.88794	4.79672	4.74054	4.81976	4.85686	4.91484	5.17677	4.80976	7.26818	7.24748	7.27889	7.27889	7.31841	7.29786	7.34821	7.40784	7.45664	7.48245	7.66661	7.39085	7.52939	7.07217	7.10133	7.09108	7.86555	7.63429	7.6007	7.66717	7.65375	7.1792
LTN1	4.85033	4.90099	5.28995	4.91805	5.50502	5.28644	5.515	4.67976	5.3232	5.37604	5.52132	5.0371	5.06108	4.81119	4.84824	4.55621	5.00026	5.06407	5.16146	4.8187	5.61381	5.22455	5.06883	4.97943	6.32406	5.71814	5.27193	7.46659	7.38862	7.55624	7.33616	7.07314	7.32594	7.18938	7.15877	7.32994	7.0112	6.91865	7.10994	7.15922	7.26311	7.27767	7.48558	6.59957	7.16357	7.16251	7.13963	7.08696	7.50396
CCDC136	3.68851	3.64874	3.61898	3.38978	3.70015	3.95031	3.90034	3.76064	3.68658	3.90904	3.60049	3.7898	3.7578	3.66673	3.98434	3.82918	3.84373	3.98834	3.59914	3.82262	3.78258	3.84955	3.73086	3.67623	3.76181	3.71398	3.62344	5.31737	5.34873	5.48331	5.57634	5.47372	5.30354	5.22567	5.41086	5.14942	5.41301	5.33641	5.3218	5.32424	5.64319	5.4218	5.4865	5.02086	5.37534	5.2986	5.26099	5.45674	5.40907
PLCL2	8.06172	8.2288	7.26567	7.26516	7.69649	7.23354	7.13386	8.17087	8.25042	8.35196	8.1206	7.94947	7.97453	7.69139	7.38408	8.10438	8.02177	7.73511	7.48936	7.14612	7.95796	8.22413	7.99704	8.23604	6.90439	7.0117	7.2218	9.13323	9.13739	9.26078	9.2109	9.01417	9.03257	9.28467	8.99283	9.01804	8.99641	8.9782	9.00159	9.11073	9.1761	9.12138	9.08159	8.55734	9.05711	8.94247	8.91534	9.1761	8.9831
ZNF644	7.14612	6.90485	7.53434	7.75084	7.86996	7.86624	7.72631	7.16671	7.12551	7.31517	7.48132	6.52908	7.50644	7.51527	7.78528	6.6822	6.84369	7.84561	7.92395	7.07469	6.67316	6.75337	6.91637	7.00167	8.06468	7.94069	7.91441	6.38195	6.12043	6.06159	6.13326	5.88865	5.77277	5.8351	6.04909	6.13817	6.04394	5.76183	5.90528	6.12251	5.92427	6.06349	5.91744	5.92744	6.04655	5.76302	5.82691	6.16642	6.13716
AMMECR1	6.43379	5.92187	5.26328	5.83029	5.84984	5.77277	5.62075	5.7027	6.06198	5.89329	5.71814	6.03531	5.99795	5.37116	5.15768	5.56261	5.76524	5.76524	5.38915	5.72569	6.23009	6.31028	6.21985	6.29401	5.92112	5.51949	5.45385	7.33676	7.35143	7.38574	7.40784	7.36207	7.28536	7.45277	7.11404	7.58285	7.33676	7.29786	7.29501	7.16504	7.40889	7.28056	7.13328	6.92523	7.47751	6.73421	7.06477	7.22932	7.68743
DDX58	5.5876	5.45749	5.42216	5.73904	5.17134	5.02264	5.22081	5.39306	5.72968	5.53429	5.46508	5.77194	5.36466	5.10075	5.23678	5.09542	5.55251	4.98693	5.11332	5.40163	6.30949	5.83935	5.98484	5.88532	4.79744	5.19491	4.7901	8.38073	8.73211	8.83155	8.11212	8.87539	8.9653	8.41894	8.92494	7.56389	8.71028	7.79433	8.36241	8.15672	8.48988	8.71743	8.9653	6.94139	7.93105	8.3207	8.09241	7.87052	8.25649
DDX60L	6.59826	6.29754	6.36584	6.58414	6.41837	6.26203	6.45833	6.49664	6.62086	6.39398	6.38675	6.49664	6.27784	6.35395	6.15282	5.89855	6.38348	5.94091	5.91635	6.20207	6.48178	6.58252	6.52161	6.62	5.55437	5.93778	5.61826	10.0292	10.2003	10.0126	9.49352	10.0946	9.87498	9.17864	9.85978	9.42185	9.438	9.96703	10.5397	9.8705	10.6563	9.85083	9.5807	8.17812	8.98054	9.80255	9.75699	9.31228	9.83134
CD99L2	4.74756	4.81469	4.48634	4.81976	4.77243	4.73336	4.72413	4.76062	4.8765	4.70908	4.9204	4.90272	4.84272	4.86834	4.77212	4.92847	4.84824	4.74255	4.87624	4.80191	4.79207	4.79846	4.73993	4.74054	4.43897	4.48279	4.34215	6.11378	6.02588	5.94504	6.24539	6.13326	6.18179	6.19424	6.22707	6.19832	6.23306	6.15787	6.27944	6.28462	6.164	5.90274	6.21657	6.53038	6.26085	6.28993	6.28167	6.20994	6.17191
BIRC6	8.51423	8.52948	7.85644	8.24901	8.03232	8.3341	8.06779	8.6473	8.91898	8.83155	8.54674	7.94006	8.41451	8.23604	8.09761	8.19042	8.43695	8.49559	8.15953	8.01487	8.72893	8.67389	8.72557	8.68822	8.28026	8.47552	8.29784	6.9224	6.61499	7.0954	6.88769	6.63342	6.40283	6.82403	7.09885	7.05193	6.90388	6.83507	6.96538	6.95227	6.54059	6.72719	6.76281	6.19949	7.04642	6.80094	6.67357	6.62774	6.81696
PGF	7.8577	8.17449	8.26428	7.78235	8.13396	8.01132	8.04762	8.03472	7.59205	7.80607	8.10438	7.91646	8.01681	8.09461	8.20889	7.97385	7.97385	8.26879	8.31184	8.07972	7.97168	8.09241	7.692	7.83059	7.96137	8.14082	8.19864	4.28683	4.19719	4.39489	4.38071	4.00553	4.1643	4.07623	4.23683	4.18066	4.07127	4.35845	4.26789	4.11058	4.31537	4.09022	4.42979	4.05389	4.08393	4.29243	4.10109	4.22011	4.22502
DTX2	4.99696	5.14104	5.43069	5.36784	4.84716	5.64215	5.64805	4.93575	5.05957	5.26433	5.4058	5.40618	4.86017	5.30099	5.17323	5.56491	5.41665	5.41189	5.62211	5.79368	5.39344	5.66467	5.06248	4.5814	5.48497	5.25618	5.33264	6.80719	7.1472	6.97209	6.67794	6.72306	6.75686	6.73945	6.7249	6.64637	6.57628	6.89309	7.03852	6.66148	6.70022	6.71312	6.98878	7.06234	6.42964	6.88769	7.01645	6.4781	6.63045
CWF19L1	7.89563	8.26527	8.08036	7.92601	7.73691	8.18279	8.06995	8.0302	7.70993	7.92395	7.81123	7.48245	7.73323	7.98858	7.86032	7.81711	7.91766	8.19864	7.88088	7.85971	7.70032	7.75084	7.74473	7.7066	8.24901	7.9524	8.26969	6.61869	6.54645	6.46476	6.47936	6.4354	6.61614	6.38054	6.43039	6.55303	6.55192	6.66573	6.58252	6.64511	6.60532	6.5568	6.41002	6.54841	6.52994	6.87774	6.67162	6.61576	6.40165
PCNT	5.7452	5.56454	5.53639	5.69777	5.75678	6.16081	5.81102	5.9954	6.07117	6.28353	5.62741	5.54371	5.78586	5.86604	5.73335	5.96459	5.62253	6.01297	5.77499	6.00261	5.76782	5.80191	5.61381	5.439	5.74591	5.79301	5.72534	7.59205	7.60442	7.5003	7.73632	7.54467	7.36386	7.8788	7.50454	7.94654	8.02642	7.53831	7.39465	7.19162	7.52059	8.06629	7.35253	7.42415	7.73817	7.26613	7.28491	7.77713	7.72701
LOC148413	5.11298	4.94907	4.9601	4.74221	5.04272	5.00678	5.09212	5.0169	4.80546	4.80404	5.05788	4.88649	4.81903	4.94803	5.24998	5.08314	5.12442	5.08242	4.91132	5.14505	4.88343	4.88222	4.67382	4.86017	5.03995	4.70378	5.147	6.38243	6.47658	6.31279	6.88154	6.94237	6.79331	6.83314	6.84973	6.66869	6.73689	6.82081	6.85024	6.89839	6.44017	6.55907	6.61304	6.88113	6.67665	6.84451	6.74961	6.78505	6.84764
UBE2W	5.22868	4.97943	5.18343	4.86346	5.16045	4.98077	4.91321	4.92806	4.98631	4.55207	4.77007	5.31098	4.90456	5.01626	4.89637	4.84754	5.02192	4.55913	5.37812	4.85848	5.19218	5.13884	5.05421	5.10631	4.98318	5.08973	4.81328	8.5538	8.52152	8.84894	8.26428	8.16175	8.32778	7.75028	8.16333	7.98198	7.94947	8.09318	8.71028	8.25219	8.6819	8.3397	8.81404	7.09789	7.6389	8.77306	8.51798	8.07531	8.6819
TMEM206	5.98054	5.77047	6.06278	5.37779	5.98591	5.82017	5.71237	5.80666	5.86233	5.46965	5.46547	5.74669	5.96098	5.70666	5.6887	5.96704	6.05809	5.83029	5.68906	5.76333	5.94829	5.96561	5.91367	5.97308	5.88823	5.70442	5.97626	7.67155	7.47574	7.26661	7.38408	7.44439	7.47196	7.58716	7.68574	7.80739	8.2288	7.3414	7.82572	7.5608	7.53606	7.70032	7.40094	8.30328	7.92601	7.7066	7.64598	7.49713	7.59144
C1RL	6.17853	6.1575	5.63855	5.32147	5.56726	5.85629	5.69153	6.21293	5.98591	5.82871	5.859	6.67575	5.67077	5.6981	5.45171	6.24765	6.24057	5.89973	5.97416	6.04358	6.16179	5.9129	6.0894	6.28874	5.30354	5.64183	5.50132	9.89318	9.84456	10.0792	9.77181	9.79677	9.67472	9.53962	9.74526	9.05239	9.1685	9.75699	10.0342	9.77181	9.8888	9.92692	9.82412	8.10521	8.86846	9.85083	10.052	9.7554	9.49671
KAT8	7.40889	7.7313	7.56213	7.27436	7.50396	7.4028	7.29841	7.50582	7.14383	7.12034	7.07817	7.399	7.15065	7.26818	7.22664	7.18824	7.36447	7.39622	7.46937	7.20491	7.24476	7.53128	7.50279	7.34872	7.51527	7.44123	7.82195	9.06183	9.15683	9.23732	8.91637	9.00025	9.01514	9.10235	8.82536	9.26939	8.69148	9.05837	9.33772	9.17735	9.10235	9.05837	9.07394	9.03926	8.73307	9.29044	9.22794	9.08159	9.00159
RSU1	6.26203	5.64319	5.92891	5.68537	6.42633	6.68137	6.52503	6.05243	6.0653	6.15864	6.14069	5.98189	6.16043	6.10841	5.95688	6.16989	6.11671	6.07706	5.94757	6.67489	6.23545	6.50736	6.33779	6.29064	5.84464	6.57628	6.00292	7.91708	7.84762	7.7087	8.77423	8.08587	7.97847	8.07746	8.21372	7.97659	8.04068	9.28762	8.37988	8.48799	8.56734	7.88404	8.45812	8.92996	9.32539	8.04068	8.44523	8.92036	8.07238
SBNO1	5.14042	5.39882	6.02329	5.56454	5.36324	5.33901	5.3257	5.40207	4.88852	5.31019	5.84276	5.51675	5.45791	5.38915	5.3158	5.36751	5.48295	5.42255	5.98484	5.61719	5.44456	5.19641	5.10772	5.59052	6.0741	5.78772	5.54148	7.57022	7.59759	7.91962	7.91297	7.83678	7.89779	7.81451	7.83405	7.74178	7.75028	7.83678	7.6837	7.88534	7.72631	7.30219	7.57655	7.15732	7.7575	7.75324	7.43294	7.58716	7.60621
UBE2I	6.31143	6.26203	6.07153	5.97875	6.15975	6.28993	6.50779	6.30678	6.11855	6.73421	6.21865	6.32406	6.74735	6.36361	6.36074	5.88047	6.28204	6.39159	6.44089	6.27361	7.11404	6.52708	6.58455	6.31219	6.95273	6.79834	6.61913	8.76101	8.88774	8.55848	8.81522	8.75692	8.94356	8.57227	8.57524	8.68107	8.66615	8.69148	8.13795	8.89513	8.69148	8.87539	8.87539	9.05118	8.83268	8.51029	8.39035	8.96416	8.87649
ZNF696	5.32688	5.67793	5.55767	5.68946	5.14292	5.90195	5.82355	5.65107	5.60788	5.55547	5.17986	5.32459	5.51224	5.62437	5.78134	6.04909	6.16757	6.0774	5.68468	5.74779	5.74239	6.08464	5.5199	5.26795	5.56629	5.12853	5.84355	4.40293	4.48697	4.45008	4.4234	4.38475	4.43349	4.38978	4.23551	4.50334	4.31857	4.29312	4.34833	4.35372	4.1874	4.45228	4.31924	4.22135	4.38873	4.30017	4.28196	4.38055	4.31991
CNOT11	7.5589	7.81583	7.25346	7.74301	7.97453	7.74301	7.73934	7.53376	7.78819	7.85705	7.94285	7.5741	7.76408	7.62583	7.58285	7.06286	7.56331	7.61832	7.80739	7.31841	7.89076	7.54753	7.8263	7.79122	7.99632	7.91441	7.69968	9.05837	9.05459	9.05357	9.01514	9.01305	8.82756	9.13857	9.05239	9.14383	9.09282	8.95942	8.96755	8.80617	8.90264	9.23732	8.9872	8.93475	9.14252	8.79609	8.91176	8.79169	9.19558
ATP11A	5.23716	5.58592	5.18546	5.04677	5.42255	5.25363	5.22902	5.3895	5.16278	5.17392	5.32459	5.68762	5.05514	5.30132	5.34992	5.50502	5.53756	5.44049	5.278	5.36816	5.12309	5.26401	5.18025	5.33009	5.29418	5.8243	5.55734	7.6007	7.58716	7.64903	7.32944	7.40945	7.50336	7.11978	7.16357	7.10188	7.17447	7.40382	7.38694	7.35143	7.5608	7.38752	7.80933	7.1491	6.77636	7.24867	7.02624	7.30642	7.47574
WIPI2	7.19544	7.61158	7.81922	7.60126	7.60442	7.35571	7.38752	7.34596	7.31149	7.57709	7.39973	7.19967	7.33676	7.37091	7.4351	7.57282	7.55947	7.86996	7.74065	7.66829	7.23506	7.45213	7.17662	7.15158	7.78528	7.49431	7.68229	8.73516	8.91176	8.93914	8.69033	8.57743	8.85832	8.79059	8.66828	8.9653	8.59435	8.84894	9.0364	8.8399	8.85491	8.84099	8.6839	8.65447	8.65634	8.88104	8.96034	8.5934	8.71129
SETX	7.03239	7.08087	7.13133	7.12241	7.11561	6.88908	6.65801	7.20831	7.07469	7.18824	7.0006	7.05043	6.90771	6.82316	7.01793	6.89083	6.90668	6.99546	7.48072	6.86573	6.77114	7.141	7.13539	7.03439	7.14522	7.1842	7.0059	8.7515	8.88447	8.69611	8.49831	8.59135	8.71834	8.44312	8.46744	8.6473	8.42869	8.49176	8.59024	8.61864	8.56835	8.83155	8.6829	7.50509	8.24977	8.46281	8.25843	8.54767	8.69148
FGFR1	6.46084	6.33082	6.91763	7.00354	6.49471	6.46168	6.48683	6.51399	6.4898	6.55591	6.36545	6.471	6.42671	6.85976	6.74657	6.45954	6.38755	6.60488	6.52541	6.77912	6.51265	6.29554	6.33738	6.4076	6.73421	6.64977	6.7441	5.13722	5.0082	5.08797	5.17617	5.06281	4.9784	4.97391	5.089	5.03886	5.00782	5.17585	5.16935	5.06053	5.17816	4.98664	5.13115	5.01988	5.04608	4.96821	4.89487	5.20597	5.12674
KLHL12	6.17527	6.18615	6.03275	6.41569	6.11271	5.84431	5.84904	6.24057	6.32507	6.11891	6.36794	6.37273	5.92783	5.78166	5.83101	5.99111	6.26119	5.90697	6.15218	5.51321	6.32258	6.23427	6.17146	6.37977	6.17929	6.19424	5.91093	7.62252	7.66331	7.65952	7.46491	7.61682	7.57022	7.2431	7.35253	7.37203	7.24689	7.04988	7.2195	7.61205	7.59343	7.62583	7.9559	7.22068	7.39246	7.46015	7.46707	7.73011	7.51928
ADCY1	5.75356	5.90774	6.15151	5.68235	5.69642	5.82386	5.6925	5.72028	5.69153	5.92187	5.87288	5.77671	5.72388	5.72899	5.85749	5.90961	5.83819	5.9433	5.79368	5.86191	5.50212	5.70356	5.78134	5.71542	6.03631	5.83362	5.98997	3.75002	3.67193	3.75519	3.82672	3.57334	3.66552	3.78335	3.75184	3.7336	3.71223	3.68725	3.93083	3.92762	3.64787	3.8097	3.68977	3.81714	3.56251	3.50835	3.69665	3.82597	3.64522
ATG16L2	7.42575	7.57563	6.96446	6.18841	6.62774	6.86226	6.9856	7.30642	7.50759	6.68969	7.31841	8.42534	6.88718	6.93188	6.80985	7.47574	7.49164	6.6905	7.15683	7.22613	7.89295	7.39026	7.32714	7.36325	6.71171	6.74865	6.523	8.9092	9.16072	9.1201	8.99283	8.97267	8.97026	8.77755	8.7852	8.83393	8.27932	8.96755	9.03257	8.78956	9.05002	9.10362	9.35995	8.25558	8.03472	8.42262	8.65993	8.8741	9.18499
ACSS1	5.09649	5.03959	5.07418	5.00392	5.14042	5.16797	5.20114	4.98395	5.13286	5.31164	5.13755	4.98863	5.1153	5.22417	5.30283	5.27768	5.13286	5.16726	5.05615	5.13385	5.07418	5.00191	5.07521	5.01354	5.15624	5.43069	5.22141	7.73323	7.39188	7.67155	7.69463	7.61325	7.57709	7.61503	7.62188	7.72494	7.71066	7.51419	7.34528	7.51419	7.73749	7.83336	7.68013	7.8263	7.65824	7.57896	7.37544	7.75511	7.6613
PNPLA7	4.42686	4.68351	4.5332	4.40405	4.54213	4.42052	4.56351	4.45257	4.74789	4.77181	4.81732	4.85817	4.77146	4.23149	4.46616	4.75762	4.59857	4.56824	4.7901	4.81696	4.4989	4.47058	4.52428	4.61573	4.58588	4.43047	4.45889	6.27632	6.32258	6.28874	6.45163	6.40165	6.39675	6.39717	6.27669	6.35095	6.43194	6.4207	6.35166	6.45789	6.4806	6.44907	6.47974	6.62602	6.25392	6.34771	6.38386	6.48138	6.46207
C10orf54	9.04231	8.74432	8.65634	7.79685	8.67697	9.03377	8.38621	8.8833	9.26772	7.81583	9.22481	9.34947	8.57431	9.02887	8.60497	9.76717	9.67849	9.27243	9.44761	9.38682	9.1188	8.88893	8.88447	8.85352	8.6829	8.99751	8.57637	10.7362	10.9395	10.9131	10.7488	10.6384	10.6644	10.5801	10.7215	10.5565	10.2429	10.6969	10.9652	10.8446	10.9608	10.6454	10.9281	10.2995	10.1135	10.8229	10.7405	10.7782	10.7167
RHOT2	7.43353	7.80676	7.73323	7.36207	7.30579	7.32594	7.38074	7.60257	7.50144	7.79189	7.73996	7.44808	7.72763	7.59343	7.42468	7.67655	7.59812	7.91646	7.65319	7.65077	7.53891	7.51419	7.13963	7.22282	7.56389	7.57473	7.46074	9.23313	9.53118	9.19049	9.36465	9.32708	9.2488	9.32867	8.93914	9.52619	9.21364	9.33772	9.16193	8.99071	9.31907	9.48366	9.21958	9.42185	9.01043	8.75916	8.90425	9.15145	9.3509
KIR3DX1	5.11264	5.43258	5.29899	5.26227	5.11462	5.4346	5.4965	5.11015	5.20965	5.07998	5.30354	5.22535	5.12611	5.32215	5.40274	5.24879	5.30642	5.47219	5.39556	5.50577	5.3127	5.03512	5.47491	5.14632	5.51603	5.09629	5.48738	3.83691	3.75346	3.80167	3.94623	4.03822	3.96057	3.78754	3.77727	3.7988	3.93571	4.01344	4.27034	3.97722	3.88906	3.76391	3.86091	3.91003	3.74856	3.89084	3.83808	4.16728	3.78803
PDLIM2	5.87486	5.95766	5.64596	5.39522	5.56562	5.7981	5.88047	6.14947	5.98233	5.84566	5.72677	6.24385	5.92232	5.83436	5.71582	6.36443	6.35956	5.78877	5.57521	5.85398	6.04147	6.22207	5.77598	5.80666	5.67315	5.36289	5.98154	7.14238	7.19801	7.24748	7.25617	7.26516	7.30372	7.383	7.30049	7.17146	7.25463	7.33887	7.41955	7.33838	7.30328	7.16295	7.48245	7.01595	7.1145	7.39799	7.41622	7.24637	7.23506
FAM200A	3.2201	3.2851	3.23795	3.26136	3.27587	3.27469	3.35216	3.35269	3.20559	3.23641	3.27469	3.19946	3.29175	3.35734	3.26954	3.25908	3.3003	3.4696	3.5182	3.21394	3.23901	3.33013	3.1518	3.36817	3.18929	3.33363	3.35512	6.17258	5.96637	6.65763	5.45369	5.58448	5.43493	6.20692	5.37853	5.81724	5.43611	5.23443	5.85021	5.36784	5.97377	6.07187	6.01493	5.43762	5.83866	5.95985	6.16006	4.96755	6.00482
LRRC8A	6.46701	6.59148	6.57587	6.42307	6.60206	6.13391	6.45089	6.33331	6.5568	7.03901	6.7386	6.58652	6.25173	6.5707	6.20023	6.75424	6.59957	6.53414	6.55868	7.02717	6.38574	6.16179	6.10687	6.00261	6.66992	6.71368	6.30526	8.20965	8.08669	8.29402	8.05121	8.00709	8.02108	8.13624	8.17449	8.18357	7.9559	7.86344	8.29682	8.0316	8.25127	8.1921	8.38621	7.80283	8.33882	8.13317	8.11527	8.12834	8.16024
DLGAP4	7.97526	8.39804	8.32865	7.70272	8.11829	8.21288	8.35977	8.17449	7.5834	8.28134	8.03988	8.06629	8.16102	8.46078	8.39804	8.26428	8.12376	8.3313	8.04068	8.18279	8.43519	8.23865	7.70931	7.71513	7.98634	7.96285	8.2464	6.78844	6.87683	6.65016	6.91763	6.63141	6.56466	7.06781	7.01949	6.80845	6.70911	6.85024	6.71956	6.7547	6.72402	6.77636	6.86249	7.04204	7.05601	6.73566	6.86477	6.597	6.61831
NAAA	8.69611	8.66322	7.3414	7.66894	8.2288	8.36147	8.28231	8.77423	7.54113	7.73749	8.35103	8.69033	8.08587	8.33882	8.47283	9.09819	8.51887	8.15136	8.86714	7.7702	8.193	8.3741	8.38353	8.52152	8.50624	8.61046	8.36241	6.26961	6.19219	5.90274	5.97339	5.67858	5.98591	5.56692	5.6981	5.88317	5.8816	6.03977	5.95909	5.75555	6.02703	5.99187	6.41294	5.98524	5.73013	5.65035	5.66615	6.12537	6.14191
LYPLA2	8.14601	8.53706	7.92106	7.91005	7.91441	8.10678	8.21036	8.34929	8.35703	8.36241	8.23436	8.21288	7.97592	7.94285	7.89372	8.30328	8.23279	8.05205	7.98779	8.3341	8.33319	8.34929	8.38865	8.18357	8.20668	7.77783	8.34129	9.70103	9.8622	9.57705	9.62881	9.66503	9.55032	9.7288	9.6269	9.83134	9.71986	9.71239	9.60464	9.6689	9.65135	9.85292	9.61564	9.97565	9.80485	9.58957	9.69718	9.6689	9.7067
ZCCHC24	6.91893	6.66973	7.68229	7.97237	7.38574	7.07663	7.10937	6.61184	6.70265	6.23447	7.33216	7.32189	7.27767	7.06434	7.3852	6.86618	6.83725	6.78379	7.86032	7.11978	6.55868	6.54688	6.38012	6.53331	7.75808	7.56389	7.48072	5.74559	5.79338	5.37779	5.65362	5.63413	5.52313	5.58231	5.57825	5.75433	5.67624	5.7078	5.65035	5.74482	5.74329	5.50539	5.74964	5.77126	5.4822	5.81687	5.8185	5.5598	5.66208
PXDC1	6.55591	6.04583	6.59059	6.40927	6.81287	6.56904	6.67241	6.21143	5.97015	6.50977	6.58652	6.61422	6.9755	6.46084	6.48527	6.55907	6.55209	6.58017	7.12335	6.51627	6.1929	6.30544	6.16693	6.47176	7.00354	6.776	6.71674	4.95746	4.95845	4.89767	4.86017	4.67144	4.82148	4.49142	4.86735	4.97156	4.74934	4.99519	5.05045	4.72346	4.91321	4.88538	4.58617	6.2561	4.85504	5.12244	5.20114	4.92388	4.63929
BOP1	6.08765	6.30038	6.19525	5.98921	5.96068	6.50253	6.3297	6.06597	6.2122	5.90007	5.86687	6.19797	5.77428	6.09007	6.02476	6.59015	6.54957	6.84082	5.84431	6.23545	6.37938	6.77679	5.82551	5.71665	5.86421	5.8816	6.18073	7.49742	7.32594	7.2552	7.49869	7.42302	7.41218	7.57473	7.24583	7.43078	7.75934	7.59205	7.48936	7.42575	7.81378	7.58285	7.55624	7.77087	7.49164	7.27492	7.37423	7.48488	7.17255
GTF2H5	3.13853	3.08337	3.02351	3.31716	3.07147	3.07901	3.11462	3.14605	3.11243	3.24788	3.11364	3.09293	2.98862	3.11243	3.15773	3.07783	3.03719	2.98862	3.15407	2.96055	3.32756	3.1238	3.0592	3.39922	3.16812	3.22565	3.18679	6.04655	6.32297	6.13422	6.44566	6.20994	6.27036	6.48755	6.494	6.46586	6.4346	6.13716	6.30038	6.30236	6.0176	6.32671	6.20023	6.4806	6.68894	5.96941	6.34771	6.27632	6.18354
CFAP97	3.36006	3.24377	3.44069	3.25987	3.58201	3.44638	3.36874	3.37811	3.48314	3.26914	3.29108	3.50185	3.40659	3.37711	3.37653	3.41341	3.33957	3.46284	3.37079	3.33828	3.42841	3.27757	3.33643	3.47342	3.23467	3.28271	3.29045	5.61826	5.82753	5.81023	5.82656	6.0452	5.66615	6.22707	5.92478	6.03422	6.04324	5.99505	5.64038	5.83248	5.71042	5.70478	5.5085	5.63655	6.4036	5.52386	5.59914	5.91031	5.7231
PYHIN1	5.22941	5.92665	5.89675	5.53639	5.93819	5.71846	5.4869	5.60828	5.32495	5.64038	5.79694	5.36541	5.69078	5.87851	5.62177	5.35568	4.95845	5.64005	5.67138	5.97738	6.05421	5.64445	5.68138	5.66581	6.09007	5.2993	6.57757	7.1535	7.1792	7.26311	7.39672	7.32421	6.7453	7.44288	7.20394	6.99043	6.58894	6.89489	7.17499	7.11868	7.11252	7.20294	7.02229	6.55265	7.4537	6.84504	6.9983	6.97005	7.40784
SLC5A3	5.82618	5.71464	6.18777	6.30832	5.42114	6.00818	5.5129	5.51569	5.78805	5.40873	5.47821	5.4187	5.384	5.55767	5.67215	4.74651	5.05141	5.33264	5.04204	5.63413	6.11378	5.86191	5.86906	5.82871	6.05878	5.99437	6.18354	8.65757	8.27576	8.71028	7.97526	7.78992	7.96855	7.69592	7.65506	7.95294	7.67803	7.56579	8.35012	7.67714	8.15814	8.54936	7.96061	6.7743	7.96137	8.04303	7.82932	7.5366	8.09241
CCDC6	7.3852	7.23037	7.62118	7.23624	7.88661	7.14612	7.35356	7.11143	7.51755	7.61434	7.73323	7.06434	7.31785	7.62457	7.37967	7.25734	7.48876	7.09398	7.8684	6.74366	7.10393	7.05292	7.22826	7.2519	8.28231	8.18958	7.76055	6.00963	6.00633	5.8922	5.91254	5.99574	5.98753	6.06012	6.06566	6.0682	6.24719	5.93855	5.85827	6.16252	5.92628	6.12504	5.8816	6.17113	6.12681	5.79406	5.92708	6.32547	6.16432
DBT	5.50395	5.64956	5.66863	5.41548	5.66781	5.31545	5.37502	5.53044	5.42216	5.5827	5.65732	5.34057	5.57709	5.30793	5.42321	5.46895	5.42666	5.45208	5.72388	5.2888	5.7027	5.67281	5.56666	5.69187	5.44232	5.59538	5.39306	4.37714	4.23853	4.24824	4.24593	4.1773	3.99382	4.18297	4.25793	4.40184	4.20344	4.07623	4.19846	4.00257	4.13848	4.39566	4.30462	3.91805	4.35242	4.03469	4.15967	4.03822	4.2745
PTEN	8.66733	8.77423	9.05002	8.1317	8.73307	8.67697	8.48613	8.45812	8.50012	8.29966	8.64936	9.45525	8.2279	8.56936	8.25042	8.65062	8.6829	8.4119	8.99889	8.85241	8.53143	8.71546	8.6473	8.83268	8.5538	8.80054	8.50319	10.1953	10.1108	10.1077	10.092	9.98833	9.96486	9.93178	10.1274	9.59144	9.41182	9.84896	10.077	10.052	10.3052	9.96486	10.2879	8.59712	9.4185	10.2937	10.1756	9.85083	9.85741
ATF7IP	8.94247	9.05576	9.00806	8.63841	8.38939	8.72047	8.85004	8.93361	8.73307	9.3406	8.78178	8.74739	9.10077	8.98054	9.04094	8.71361	8.80617	9.06722	8.36147	8.73516	9.32708	9.05459	9.05459	8.85004	8.82258	8.74951	8.84894	5.58797	5.77392	5.98658	5.73593	5.72499	5.61573	5.36172	5.54218	5.56535	5.25547	5.4865	5.32111	5.45208	5.24022	5.53608	5.78396	5.54608	5.69353	5.43643	5.35876	5.7405	5.73841
DOPEY2	4.77412	5.08141	4.67746	4.43727	4.69955	4.67207	4.68783	5.07188	4.83446	5.16381	5.07097	5.04066	5.05657	5.00124	5.18973	4.88474	4.99885	4.54663	4.71728	4.71135	5.24424	4.93677	4.80469	4.98361	4.78979	4.73743	4.6374	7.80607	7.99704	7.80144	7.65139	7.51644	7.48876	7.45213	7.45897	7.40784	7.27889	7.87482	7.53946	7.72569	7.85906	7.80607	7.97168	7.65438	7.58956	7.3715	7.18985	7.58153	7.84702
GSDMB	5.68946	5.52664	5.13385	5.12647	5.52313	5.91852	5.89135	5.79406	5.5876	6.03152	5.88781	5.92968	6.00407	5.91367	5.71776	5.39237	5.44232	5.48295	5.2593	5.59815	6.4636	6.22243	5.97626	6.10873	5.5692	5.89675	5.69451	7.45547	8.41611	7.82068	7.20655	7.69266	7.82195	7.08743	6.40591	7.04988	6.94284	6.69869	6.91965	6.21657	7.57022	8.06714	7.10549	7.00402	6.80411	6.49471	6.59385	6.88908	8.15888
BTNL3	7.08794	7.36611	7.42517	6.8803	7.28855	7.04988	7.04414	6.77073	6.73726	6.85892	7.21894	6.85073	7.05843	6.76048	7.15899	6.71751	6.73377	7.07873	7.005	7.17227	7.0693	6.9091	6.96538	6.86119	7.0054	7.14143	7.37042	4.23551	4.11438	4.32244	4.1797	4.17347	4.20122	4.30812	4.33527	5.96238	5.6992	6.91816	4.31957	6.35806	4.13025	6.61261	4.2057	4.30343	4.28979	4.18611	4.30343	6.97792	4.18543
EDRF1	5.73628	5.6039	5.66505	5.79227	5.9954	5.88905	5.62042	5.89292	5.98371	6.337	6.15462	5.51833	5.92155	5.66505	5.43391	5.44197	5.83248	5.85715	5.91974	5.32048	5.87851	5.70998	5.84464	6.04792	6.04909	6.0962	5.69387	7.30158	7.43946	7.3852	6.99928	7.00354	7.01227	6.8464	6.76495	7.07272	6.82133	6.78748	6.81287	6.74273	7.47685	7.48876	7.33325	7.24162	6.90718	6.79577	6.80388	6.82913	7.53488
DISC1	5.52738	5.58868	4.9204	5.22107	5.22705	5.49831	5.6258	5.57377	5.75786	5.52902	5.42041	5.52425	5.29212	5.5611	5.48803	5.48993	5.53857	5.42666	5.3721	5.55876	5.43935	5.45608	5.5457	5.5076	5.06348	5.25993	5.43182	3.70195	3.70158	3.80531	3.56112	3.32929	3.84693	3.51307	3.68944	3.62263	3.63093	3.61204	3.63895	3.6721	3.70807	3.86181	3.82141	3.69626	3.51307	3.51777	3.80167	3.82047	3.73086
AUTS2	9.00277	7.96285	9.67291	10.4563	9.21364	8.47552	8.65868	10.3434	9.78105	9.81435	8.12761	8.37491	9.58603	9.25806	9.31079	9.06722	8.54401	9.38862	9.34466	9.53962	9.12934	8.46824	8.88893	9.04874	9.634	8.73602	9.4185	4.97032	4.82833	5.00225	5.07921	5.22502	4.76679	5.19422	5.01958	5.1392	4.9378	4.98728	4.96964	5.08211	4.79207	5.00264	4.91946	5.03245	4.9453	4.66752	4.91132	4.99247	5.00422
USP53	3.35334	3.44638	3.67439	3.26914	3.24377	3.52687	3.3595	3.31598	3.26524	3.50088	3.41773	3.34969	3.37606	3.69503	3.46121	3.43371	3.28762	3.36692	3.30436	3.18471	3.38597	3.46885	3.45065	3.3595	3.4656	3.5182	3.83849	6.56341	5.60934	5.86906	5.52664	5.57752	5.18705	5.77638	5.33076	5.70892	5.42807	5.84749	5.53429	5.15905	6.32671	5.86652	5.41665	4.52692	5.43031	5.34057	5.38777	5.32907	5.91781
GUSBP11	7.09215	7.01017	7.37967	6.94594	6.70874	7.04616	7.05491	6.95227	6.78341	6.87062	6.84258	7.03758	6.93412	6.86203	7.12388	6.7249	6.81482	7.1975	7.42916	7.23459	6.8417	7.0054	6.92523	6.82491	7.05547	7.01697	7.54877	5.49582	5.85517	5.56042	5.76368	5.791	5.67215	5.89819	5.87811	5.7587	5.92783	5.93307	6.02118	5.99404	5.5972	5.56075	5.44049	6.27113	5.71504	5.94792	5.78964	5.84844	5.65107
LRRC59	5.94572	6.09685	6.24302	6.55591	6.63045	6.17335	6.0996	6.08873	6.15864	6.00559	6.1178	6.21865	6.05027	6.05916	6.17146	6.4293	6.3397	6.30197	6.56116	6.11062	5.88497	6.01892	6.04909	6.29967	6.33331	6.06703	6.0975	7.67832	7.5884	7.35459	7.53719	7.54753	7.74528	7.53998	7.71438	7.64903	7.83405	7.79122	7.54053	7.67332	7.53891	7.65759	7.56213	8.06033	7.69649	7.59636	7.71888	8.11902	7.74065
RNF167	8.71743	8.90374	8.60765	8.03911	8.65868	8.66615	8.39953	8.80731	8.83853	8.76785	8.74146	8.77423	9.06183	8.63746	8.6819	8.77534	8.46986	8.72347	8.45138	8.86846	8.85937	8.91038	8.86846	8.76882	8.1921	8.3207	8.84545	6.97699	7.17965	7.40449	7.62822	7.60671	7.49869	7.63494	7.66196	7.4699	7.35201	7.66259	7.52293	7.7132	7.13601	6.93368	7.20883	7.46707	7.42575	7.50697	7.34257	7.61158	7.35727
HCRP1	7.00115	6.79453	6.5599	5.9038	6.41257	6.22827	6.00149	7.39973	6.94993	6.54688	6.82676	6.7525	6.329	6.46168	6.14813	6.5234	6.34844	6.50253	6.38243	6.20731	7.4351	7.04255	7.14383	6.93988	6.72001	6.63221	6.76048	3.43166	3.83248	3.58247	3.79952	3.6715	3.75705	3.51123	3.57432	3.5063	3.66027	3.55208	3.55393	3.87762	3.58201	3.38471	3.57645	3.63172	3.61283	3.48011	3.70293	3.7898	4.0082
SPIB	6.05602	6.12008	6.07337	6.62045	5.80342	6.164	6.2084	6.01892	6.12215	6.34485	6.15639	6.23043	5.92522	6.25425	6.16693	6.3152	6.14523	6.27036	5.76302	5.89441	6.23701	6.1918	5.92427	6.19424	5.76486	5.96908	5.92522	4.19444	4.38825	4.58974	4.60972	4.4209	3.982	4.25032	4.32244	4.39673	4.42686	4.29538	4.59857	4.30688	4.43928	4.48794	4.03725	5.21765	4.40786	4.17632	4.24045	4.39281	4.08854
GLG1	9.19713	9.37912	8.5381	8.35012	8.74541	8.61261	8.74739	9.32539	9.22648	9.47369	9.23875	8.87649	9.09282	8.95632	8.84212	9.2123	9.30812	9.15953	8.68822	8.59237	9.47536	9.25291	9.29894	9.13075	8.37647	8.42685	8.49735	7.17558	7.22989	7.125	7.1145	7.10851	7.08377	7.01285	7.08485	7.2382	7.15877	7.05443	7.06477	7.04744	6.9812	7.11197	7.06434	6.96853	7.06286	6.94139	7.03388	6.90334	7.16949
PDXDC1	6.0996	6.53294	7.07663	6.73115	6.54103	6.27553	6.55467	6.66314	5.98121	6.63221	6.68671	6.11062	6.6989	6.58694	6.58694	6.34882	6.48178	6.79783	6.76239	6.50859	6.29145	6.30913	6.02145	6.54103	7.00167	7.0112	6.84214	4.01024	4.13163	3.92937	4.06696	4.30308	4.19779	4.25487	4.19719	4.21601	4.16183	4.0798	4.25821	4.65649	3.92866	4.19754	4.01764	4.15571	4.1098	4.2473	4.11286	4.15201	4.33076
PTPN4	7.37595	7.30919	6.01044	6.17596	6.76239	5.76932	6.15019	7.65438	7.05941	7.01498	7.02047	6.88335	6.73029	6.38195	5.97377	6.3416	6.64511	6.30592	5.32396	6.12537	8.26879	7.99001	7.86907	7.6837	6.01678	6.40051	6.24385	8.81938	8.67697	8.71129	9.12274	9.11073	8.37491	9.28892	9.41022	9.3553	8.64502	8.65868	9.06324	9.12665	8.79273	9.15145	8.54401	7.99055	9.7554	8.69611	8.77534	8.67389	9.3139
WASF2	8.95284	9.01514	8.44793	8.33784	8.83553	8.20503	8.55104	9.2306	9.44448	9.37086	9.19049	9.10634	8.96755	8.89151	8.64193	9.13857	9.34631	9.01804	9.14383	9.18366	9.57705	8.99889	9.06971	8.90204	8.80155	8.58802	8.72683	6.08843	5.99373	6.01858	6.18651	6.16113	6.14523	6.15114	6.27443	6.2802	6.30119	6.46325	6.21255	6.39323	5.91816	5.98824	6.06044	6.24385	6.20654	6.31822	6.28353	6.28534	6.12366
CABLES1	6.17368	6.44926	6.62509	6.44171	6.71495	6.32438	6.37859	6.57982	6.63429	5.90774	5.66356	6.2565	6.03566	6.34343	6.36158	6.27985	6.01892	6.26518	6.38829	6.32867	6.31708	6.05947	6.28204	6.62045	6.34771	5.8272	6.68378	4.54586	4.38978	4.43086	4.55107	4.4762	4.53205	4.64273	4.50469	4.46392	4.59513	4.45112	4.52	4.47387	4.39844	4.45524	4.52816	4.64902	4.47708	4.4549	4.44068	4.43448	4.47552
COG1	7.39465	7.73252	7.09635	7.04099	7.68686	7.7182	7.56213	7.48354	7.17662	7.6433	7.79685	7.49263	7.7087	7.50825	7.33165	7.24807	7.27938	7.7182	7.71122	7.48296	7.39085	7.60187	7.39799	7.33732	7.87052	7.77647	8.06916	6.20207	6.33047	6.19006	6.31904	6.36406	6.32867	6.23242	6.18073	6.3464	6.14003	6.36323	6.1873	6.37938	6.43039	6.37745	6.45954	6.36712	6.23272	6.15603	6.17449	6.40165	6.35735
CDV3	11.3998	11.6351	11.4624	11.9332	11.5717	11.5354	11.5526	11.5625	11.5354	11.5903	11.6269	11.3588	11.5354	11.6068	11.5354	11.5444	11.7207	11.759	11.8431	11.5625	11.423	11.5814	11.4916	11.5526	11.874	11.6727	11.9332	9.12934	8.90073	8.94356	9.18916	9.2123	9.15683	9.24748	9.11346	9.18499	9.2515	9.2621	9.06469	9.3139	9.14785	9.10077	9.0764	9.13075	9.1878	9.06078	9.06078	9.48824	9.12538
TMED8	8.63431	8.27576	7.42628	7.64087	8.03472	8.15372	8.19463	8.28325	8.52614	8.64615	7.94006	8.31553	8.59803	8.2279	8.45348	8.10837	8.05817	8.16265	8.44523	8.27487	8.43409	8.38699	8.28602	8.39196	7.81583	8.13951	7.76704	5.6119	5.43422	5.62741	5.67937	5.82315	5.63446	5.7141	5.66689	5.70814	5.52354	5.67624	5.5129	5.66505	5.47491	5.60461	5.72934	5.55418	5.45638	5.72467	5.79735	5.62395	5.59748
FBXW2	5.35599	5.08041	5.08762	5.72351	5.2163	5.31754	5.31061	5.53125	5.21538	5.147	5.35991	5.22902	5.28844	5.31234	5.44298	5.38035	5.52028	5.67397	5.76932	5.34128	5.44562	5.35024	5.09338	5.16902	5.37283	5.47712	5.45875	6.88863	6.79103	6.70503	6.85932	6.79371	6.81191	6.94398	6.99972	6.75009	6.56295	6.83647	6.85932	6.82676	6.74909	6.62	6.71921	6.65589	6.87122	6.98737	6.83005	6.82543	6.79727
RPL28	10.6927	10.7405	10.5298	10.9706	10.8529	10.6488	10.6927	10.6969	10.8041	10.7534	10.5945	10.2853	10.7948	10.7405	10.7741	10.6129	10.7697	10.6129	10.7052	10.5565	10.5565	10.5263	10.7326	10.7822	10.7167	10.4909	10.6765	8.60589	8.50417	8.41527	8.65351	8.72557	8.65993	8.58125	8.54116	8.71945	8.74541	8.7042	8.6282	8.60765	8.59975	8.59975	8.59135	8.68822	8.6067	8.60385	8.56143	8.70731	8.73104
MFSD7	4.5715	4.13546	4.4508	4.22432	4.53304	4.37033	4.10179	4.1528	4.39997	4.77885	4.55306	4.95172	4.46269	4.13405	4.12727	4.27984	4.05615	4.0922	4.40474	4.04667	4.21148	4.26444	4.16598	4.73993	4.93575	4.86017	4.43412	6.33928	6.3249	5.95729	6.36712	5.92023	6.10207	6.28431	6.47586	6.24719	6.43156	6.49318	6.43269	6.3628	6.10611	6.32438	6.21178	6.65371	6.18354	6.35606	6.81287	5.97308	6.3584
NTNG1	4.90843	5.27696	4.82727	5.04808	4.66785	5.10631	4.89453	4.95552	4.89395	4.9388	4.91679	4.80732	4.79477	5.13562	5.02331	5.04545	4.80616	4.84966	4.7363	5.3232	4.90411	4.87174	5.05657	4.93039	4.79672	4.78505	5.0758	3.32929	3.23387	3.25634	3.26914	3.33891	3.26834	3.18679	3.28574	3.20559	3.3358	3.35096	3.27272	3.25634	3.41238	3.35216	3.23641	3.44842	3.21394	3.38471	3.24377	3.23795	3.21394
ANKFY1	6.87251	6.86618	6.14778	6.55153	6.39717	6.33406	6.32507	7.03388	7.02972	7.17818	7.02624	6.69475	6.65403	6.62871	6.37786	6.55303	6.73689	6.34198	6.61304	6.3628	7.21276	7.125	6.9846	7.23307	6.34271	6.68097	6.24949	5.48258	5.66146	5.44865	5.27768	5.32048	5.47929	5.22705	5.25335	5.20906	5.27552	5.213	5.28746	5.28844	5.33441	5.5139	5.33264	4.98664	5.11843	5.21866	5.03638	5.11097	5.47301
UBAP2	7.72494	7.77574	7.94721	7.98129	7.1792	7.42181	7.31569	7.64843	7.87052	7.95861	7.76279	7.41785	7.8263	7.61682	7.28439	7.35306	7.6232	7.18877	7.26516	7.31301	8.21288	7.82263	7.79309	7.95796	7.70803	7.58592	7.7575	5.56535	5.65176	5.62706	5.61269	5.64147	5.54826	5.7709	5.58448	5.66863	5.68059	5.58196	5.65141	5.70054	5.56412	5.66615	5.60026	5.62437	5.67281	5.52063	5.60133	5.67506	5.67043
TBC1D2	5.58974	5.56491	6.82721	6.06115	5.13755	5.76265	5.61231	5.42114	5.46205	5.35168	5.55475	5.29212	5.04872	5.79156	6.22945	6.35395	6.37314	5.44232	5.68434	5.53157	6.3771	5.78316	5.12853	5.71582	5.49238	5.79598	5.7622	8.89513	8.67272	8.8639	8.53047	8.62172	8.66942	8.57743	8.90664	8.44793	8.7042	8.59135	8.73699	8.49831	8.92036	8.61261	8.83601	9.5523	8.52152	8.92864	8.85595	8.39035	8.6282
RPRD2	8.86164	8.70062	8.21542	8.79836	7.94348	8.83023	8.65757	8.84212	8.90324	8.72245	8.45888	8.36053	8.5093	8.95527	8.28789	8.60175	8.69033	8.93813	8.40008	8.95632	8.95053	8.59712	8.45348	8.65062	8.61357	8.40841	9.05837	6.05316	6.10985	6.16728	6.0172	5.89135	5.97698	6.16217	5.88943	5.94866	5.93427	5.92927	6.13562	6.00595	5.88982	6.01081	5.86341	5.55699	6.07593	5.78276	5.91031	6.1687	5.88423
FAM20C	4.91296	5.04031	4.84788	4.86901	4.99458	5.10393	5.0722	4.92423	4.9222	5.0371	5.05615	5.16353	5.08418	4.98428	5.12915	5.12442	5.07719	4.91869	5.04574	5.4187	5.01722	5.17785	4.90237	4.5937	5.17289	5.21566	5.14195	7.21178	7.02768	6.54688	6.90527	6.88622	7.07169	7.04255	7.33784	6.98602	7.56331	7.03022	7.10851	7.07921	7.04255	7.01595	7.06382	7.73817	7.11252	7.15826	7.27224	6.9172	6.65631
FAM134A	7.16504	7.06616	6.47176	6.99315	7.3344	7.2431	7.34872	7.22826	7.23506	7.399	7.19595	7.62822	7.42005	7.2382	7.3563	7.54934	7.48018	7.59687	7.29995	7.64776	7.25039	7.09398	6.87774	7.01892	7.37841	7.08333	6.92151	9.3523	9.5413	9.19314	9.36156	9.19418	9.14535	9.50343	9.512	9.6409	9.27679	9.33177	9.33492	9.1878	9.39363	9.17486	9.36923	8.65868	9.42185	9.32708	9.5541	9.29776	9.29353
PHLDA1	5.25581	5.72351	7.1209	9.22367	6.01081	5.93006	6.76631	5.6569	5.5403	6.02081	6.39075	5.93539	6.87379	7.36112	8.00908	6.34989	5.68138	6.14191	6.90668	6.99364	5.36686	5.23443	5.39628	5.37853	5.56491	6.13894	6.19525	4.54964	4.6083	4.65155	4.5947	4.48444	4.37651	4.65615	4.43086	4.74292	4.22253	4.49207	4.43119	4.39243	4.40822	4.6151	4.45524	4.4475	4.59051	4.58799	4.55139	4.53132	4.84239
FAS	6.41294	6.38348	7.21621	6.9893	6.48214	6.5568	6.61576	6.41036	6.68894	5.89255	6.04792	6.72532	5.87486	5.65256	6.64268	6.66869	6.40927	6.43571	6.87904	6.77344	6.24179	6.46981	6.47625	6.70716	6.5599	6.36505	6.509	9.55924	9.80702	9.87775	9.6409	9.44448	9.74062	9.8292	9.70443	9.14907	9.53784	9.00685	9.53962	9.47192	9.56803	9.83747	10.0032	7.35356	9.06183	9.80702	9.7612	9.40702	9.60138
FBXO5	5.29347	4.609	5.26227	5.49416	5.34694	4.78167	4.66055	5.23443	5.08314	5.04808	5.27426	4.96896	5.21976	4.93647	5.14042	5.11877	5.09649	5.03886	5.05957	4.47552	5.28172	4.69911	5.15768	5.51603	5.29718	5.43799	4.83895	7.06434	7.00014	7.36157	6.90485	6.50464	6.2217	6.90485	6.36158	6.94284	7.02624	6.94469	7.49164	6.65538	7.25291	7.5366	6.78505	5.35132	6.90027	7.01074	7.32072	6.72089	6.73726
PTGDR	4.05647	3.99759	4.1643	3.96513	4.29613	3.79726	3.98949	4.1905	4.24633	4.21183	4.17421	4.44534	4.17115	4.17556	4.17802	3.95753	4.00215	4.09105	3.98821	4.20791	4.61477	4.34445	4.45324	4.41455	4.32651	3.95186	4.11403	6.09007	5.45674	6.12008	6.3152	5.6937	5.30028	6.42838	5.85595	5.8975	4.64932	5.85057	5.63204	5.68793	6.05743	6.40203	5.64937	4.82148	6.62723	6.30592	5.66319	5.41903	6.31178
PRR5L	4.94051	4.88538	5.94944	5.60532	5.37886	5.16247	5.02678	5.19189	4.98249	4.95269	4.97156	5.22975	5.041	5.02837	4.91946	5.01988	4.92153	4.95339	4.77448	5.02513	5.87554	5.6984	5.44865	5.51675	5.29584	4.47835	5.45458	7.63956	7.32714	7.20394	7.37203	7.14815	7.33325	7.56331	7.53606	6.91008	6.97659	6.90027	7.55817	6.98651	7.53998	7.17097	7.4268	5.82474	7.65567	7.38752	7.30975	6.85073	7.35775
LGALS8-AS1	5.25547	5.52406	5.99867	5.30387	5.06348	5.19155	5.16902	5.40618	5.32764	5.46027	5.79518	5.04775	5.63413	5.37573	5.27696	5.49582	4.96723	5.46656	5.11462	5.32977	5.21504	5.27062	5.21765	5.65432	5.45323	5.63735	5.41154	4.05288	4.09459	4.28577	4.30325	4.08725	4.22011	4.08986	4.07623	4.52921	4.23346	4.04822	4.22679	4.1295	4.18506	4.13097	3.95669	4.26899	3.9902	3.91061	4.02815	3.90946	3.87085
POLR2F	5.9827	6.19525	5.65176	5.86191	5.89329	5.95909	5.916	6.13596	5.97773	5.96347	5.84607	6.07593	5.95834	5.85517	5.95657	6.44171	6.2565	6.07013	5.82163	5.92351	6.30197	6.44875	6.07593	6.21112	5.85208	5.7412	5.92392	7.87482	7.84237	7.86213	7.94721	7.88264	8.00975	8.09461	8.05887	8.06172	8.09241	8.15672	8.31284	8.15888	7.93105	7.9028	7.91005	8.22237	8.14377	8.00631	8.20668	8.13795	7.96855
C11orf86	6.0222	6.24219	6.23981	6.25251	6.40283	6.28353	6.06597	6.23123	6.1344	6.24179	6.40203	6.24539	6.31787	5.91816	6.20875	5.95135	6.13307	6.43816	6.21255	6.51874	6.02081	6.1368	6.04394	6.1929	6.494	6.29515	6.27179	4.69088	4.53235	4.38581	4.60502	4.9356	4.61184	4.74361	4.6758	4.45762	4.8126	4.61996	4.52721	4.55753	5.08141	4.83623	4.47481	4.51274	4.72413	4.67085	4.61673	4.64637	4.62956
PRKAR2A	7.85644	7.97782	7.88595	8.16265	8.06102	7.86344	7.87548	7.95294	7.81777	7.97105	8.1031	7.8642	8.02413	8.02557	8.04609	8.05294	7.85906	8.02495	8.25467	7.93652	7.83197	7.84237	7.71188	7.68632	8.02557	7.84946	7.77087	5.81573	5.93899	5.94572	5.98335	6.02006	5.97522	5.95294	6.1557	6.03393	5.88497	6.07187	5.95586	6.15218	5.74239	5.73871	6.11562	6.1437	6.07815	6.09045	5.8846	6.13528	5.97102
ALDOB	4.93104	5.01663	5.04031	5.10772	5.22352	4.94358	5.14903	5.147	5.09649	5.24353	4.91911	5.18129	5.01722	4.99715	5.12442	5.11298	5.0258	5.02678	5.02438	4.9571	5.05421	4.96255	5.15533	5.1302	5.13087	4.99316	5.01381	3.82223	3.72352	3.7898	3.8365	3.81842	3.93407	3.80917	3.84995	3.90184	3.83173	3.72623	3.83571	3.99996	3.71806	3.72389	3.89795	3.98949	3.77226	3.82561	3.87157	3.85592	3.86738
POMGNT1	4.75559	4.5441	4.44673	4.4244	4.43119	4.48572	4.65278	4.68687	4.90071	4.77993	4.31794	4.75937	4.65649	4.43863	4.72722	4.79105	4.73929	4.90803	4.48247	4.69841	4.7941	4.78822	4.70744	4.58366	4.75347	4.68162	4.65878	6.64195	6.63938	6.5881	6.63588	6.69005	6.61662	6.87824	6.77679	6.74779	6.73726	6.69594	6.64235	6.63141	6.7924	6.79684	6.55713	6.89888	6.86525	6.62951	6.63141	6.66401	6.75911
UBXN7	7.57141	7.70032	8.08359	7.14869	7.8741	7.62049	7.93352	7.97592	6.38195	8.09429	7.75133	7.14004	7.95988	7.79369	7.93301	7.08232	7.68574	7.61564	8.12614	7.89984	7.67892	7.28599	7.13648	7.44641	8.51029	8.16868	8.33784	5.74928	5.85715	5.90195	5.73046	5.88943	5.86801	5.5883	5.75907	5.88011	5.74705	5.78877	5.78586	5.89095	5.43799	5.63559	5.81808	5.40649	5.61719	5.76897	5.47929	5.82691	5.94468
ZNF678	3.71806	3.96685	4.22069	4.57812	4.28129	4.03966	4.34934	4.84239	4.21004	4.79207	4.30914	4.29842	4.17905	4.34583	4.28331	3.75705	4.58336	4.51572	4.06884	4.18097	4.62086	4.66994	4.89395	4.66822	4.35402	4.15496	3.92255	2.97918	3.07783	3.10797	2.98193	3.10797	2.88604	3.14605	3.31716	3.36078	3.00984	3.0862	3.01687	2.93636	2.96825	2.92809	2.86685	2.81379	3.43852	3.07563	2.93862	3.06652	3.13385
SPTAN1	7.45431	7.59509	7.04684	7.43844	7.11663	7.08431	7.26712	7.41733	7.62518	7.65689	7.22021	7.13853	7.41336	7.40025	7.25142	7.26712	7.10994	7.44869	6.74865	7.4921	7.54175	7.44545	7.60442	7.26613	7.43025	7.35727	7.34257	5.10868	5.26729	5.24768	5.23989	5.3287	4.98181	5.21368	4.95917	5.03208	4.9571	4.94358	5.05544	4.91837	5.04872	5.10839	5.07005	4.83694	5.11566	4.84887	4.84564	5.01988	5.29318
MBNL1-AS1	3.62694	3.39231	3.56592	3.76104	3.50443	3.78938	3.87001	3.31961	3.63713	3.41534	3.32214	3.93119	3.67983	3.82526	3.86566	3.69422	3.63172	3.51777	3.51073	4.0973	3.59516	3.61898	3.83039	3.75741	3.50088	3.70088	3.55156	5.566	5.41389	5.28644	5.53004	5.66428	5.46723	5.24353	5.29024	5.44119	5.43718	5.68503	5.53353	5.47411	5.31497	5.42079	5.00519	6.30306	5.49308	5.58448	5.87486	5.71619	5.17258
TBL2	4.68931	4.61212	4.75696	4.60151	4.73366	4.37682	4.61956	4.67085	4.64831	4.7363	4.67941	4.55107	4.57059	4.69194	4.85114	4.59794	4.44362	4.63706	4.4689	4.6044	4.20344	4.6151	4.54797	4.46515	4.51606	5.05172	4.66857	6.66912	6.55382	6.49847	6.58455	6.57381	6.66011	6.58379	6.76407	6.54215	6.64268	6.46247	6.74019	6.47625	6.68097	6.76495	6.59304	6.7453	6.54301	6.55303	6.61115	6.31744	6.43341
CXCL5	6.44171	4.71203	4.5239	4.6447	6.74099	6.27401	6.1437	3.90107	4.84754	4.41023	4.47867	6.72799	5.73593	5.2315	5.55908	3.90554	4.21739	4.3884	4.43526	6.47415	5.75282	5.71042	6.60206	5.62815	4.89076	6.07117	5.24244	9.70888	7.81451	7.81055	8.25558	8.5605	8.24491	6.1233	8.06995	7.26147	7.46074	9.84657	8.67899	7.05443	8.03548	7.38231	6.86119	10.8273	8.34751	7.97716	9.8888	7.4537	8.53047
HSBP1	8.62172	8.55284	8.46078	8.30922	8.77093	8.59237	8.26264	8.42776	8.37045	8.01829	8.31651	8.78412	8.34381	7.94872	8.35611	8.71458	8.57637	7.96641	9.19049	8.66217	8.49559	8.57524	8.7852	8.86714	8.38785	8.43695	8.29582	9.67075	9.5054	9.54871	9.50711	9.36923	9.64593	9.56263	9.80255	9.6689	9.81202	9.79872	10.0105	9.74718	9.57705	9.53962	9.5973	10.2003	9.68051	10.0738	10.0894	9.6373	9.64434
MESDC2	8.06629	7.38173	6.63503	8.23865	7.26311	6.8742	7.19858	8.05205	7.90345	7.57022	7.50144	7.38605	7.12947	7.21519	7.06616	7.91832	7.74473	6.93504	7.49046	7.03022	7.98129	7.89225	7.49869	7.97105	6.44171	6.86249	6.58493	6.12474	6.02006	5.99032	6.02629	6.10421	6.02329	6.14523	6.20513	6.17527	6.24914	6.1397	6.10503	6.09517	6.02476	6.09444	6.02006	6.16693	6.3452	6.05982	6.16179	6.12181	6.1208
CAPN13	3.8073	4.26242	4.01702	3.86795	4.03102	3.85028	3.93334	3.82223	3.80023	3.87157	4.02106	3.95911	3.80917	3.83691	3.78006	3.93119	3.88604	3.81373	3.91294	3.83248	3.85631	3.8424	3.89321	4.11647	3.85707	3.92609	3.98821	5.74362	5.73939	5.87665	5.71542	5.77598	5.82871	5.8413	5.69777	5.61605	5.67937	5.91441	5.74857	5.77738	5.91908	5.72861	5.89552	5.94717	5.65672	5.75907	5.74482	5.83578	5.75139
TNFSF14	5.30718	5.40379	8.61545	7.06434	5.90421	5.93463	6.00447	5.8536	5.47491	5.69153	5.71237	5.52942	5.70442	5.80907	6.12043	5.65939	5.58448	5.55658	5.73593	6.00633	5.66043	5.62706	5.21695	5.47674	5.54332	5.60421	5.7452	9.11073	8.64502	9.25967	8.29682	8.5934	8.37734	7.92883	8.31474	8.19787	7.75324	8.15526	8.91288	7.92323	9.02752	8.41999	9.46567	6.39518	7.59276	9.0364	8.5352	7.01498	8.66098
PELI1	10.6521	10.8184	11.0426	9.95604	10.587	11.0526	11.0526	10.6093	11.1195	10.9039	10.8997	10.9608	10.6884	10.7252	10.8576	10.2091	10.328	11.1016	10.8446	10.8854	10.9395	10.1496	10.4303	10.7215	10.7904	11.0789	10.6884	8.10438	8.62446	8.48434	8.35012	8.47186	8.59975	7.84882	8.08743	7.74065	7.56213	8.49921	7.71262	8.98959	8.52059	8.00415	8.67272	6.73523	7.29438	7.78591	7.42468	8.97684	8.63003
NEURL1B	4.77853	5.15801	4.47649	5.04744	4.94017	4.96586	4.81772	4.98664	4.69506	4.77412	4.67909	4.7879	4.80404	4.7969	5.07493	4.7078	4.99281	4.78334	4.92515	5.16966	4.88125	4.78913	4.9378	4.81732	4.73777	4.81469	5.15939	3.43101	4.1185	3.43101	3.58247	3.85592	3.68161	3.29541	3.44565	3.45417	3.24377	3.87802	3.54794	3.51265	3.42523	3.33828	3.55248	3.8788	3.93185	3.67658	3.71305	4.57887	3.33891
GPR20	5.88387	6.08001	5.96273	5.92708	6.02006	5.94572	5.98625	5.74857	5.95834	5.95625	5.86303	5.916	6.09249	5.82618	5.87811	5.74329	6.09221	6.10916	5.97661	6.19144	5.94169	5.80633	5.67976	5.75592	5.95052	6.22748	6.03531	4.65878	4.6431	4.54868	4.55071	4.53468	4.40545	4.6104	4.55448	4.56522	4.42817	4.38206	4.71328	4.51963	4.54732	4.69911	4.47708	4.4508	4.5367	4.5079	4.46067	4.4689	4.6151
PABPC1L	5.65618	4.95947	5.16247	5.45171	5.32048	4.98923	4.94513	5.21286	6.0304	5.72351	5.59083	5.73663	5.31234	5.18307	5.0632	5.03278	5.15049	5.53677	5.07548	4.52592	5.90493	5.66863	5.83325	5.59156	5.76897	5.78437	4.56351	7.79685	8.14601	7.86776	8.01624	8.2426	7.88145	7.72701	7.7052	7.6887	7.45164	7.55757	7.47426	7.69463	7.76704	8.58033	8.06324	7.84011	7.20294	7.08333	6.98972	7.71188	8.49262
LRRK2	7.98779	7.39672	5.57905	4.21037	6.71711	6.74019	6.10072	6.98602	7.25346	5.49615	6.77073	8.65757	6.03977	6.21452	5.1302	6.44452	7.20937	5.92628	6.48256	6.93713	7.66259	7.58559	8.06556	7.7787	6.06383	6.93368	5.4218	10.6884	10.6384	11.0426	10.7124	10.4094	10.4507	10.1652	10.3812	10.16	10.3634	10.4691	10.4303	10.6055	10.7782	10.8273	11.0478	8.46368	9.70252	10.635	10.1702	10.3213	10.4871
ABR	3.75386	3.61283	5.0085	4.19016	4.16535	4.07304	4.21183	3.82299	3.93856	3.91108	4.16974	4.24151	4.08663	4.24459	4.25543	4.21571	4.01548	3.97386	4.69088	4.02617	3.92288	3.76297	3.84769	4.19846	3.50935	3.67983	4.52036	8.37988	8.33784	8.37045	8.27744	8.34657	8.30922	8.28425	8.23687	8.29784	8.19702	8.25843	8.45065	8.3397	8.26172	8.27678	8.43616	8.26879	7.96774	8.36959	8.11902	8.15953	8.39898
DAPK2	5.73904	5.67661	5.93388	5.43031	5.77194	5.65509	5.69777	5.67897	5.36928	5.22212	5.62437	5.98371	5.48295	5.49238	5.63023	5.66718	5.65176	5.67252	5.93819	5.88198	5.59603	5.68686	5.60676	5.44711	5.96028	5.73871	6.19109	7.53998	7.44182	7.49164	7.47685	7.03528	7.47469	6.99112	7.56389	7.2233	6.30757	7.75324	7.6265	7.43184	7.56963	6.91679	7.62822	5.93006	6.54924	7.82572	7.38912	7.36846	7.23558
IL1R1	4.20822	4.28367	7.29945	8.01277	4.31369	4.28401	4.41059	4.41124	4.18437	4.0113	3.97304	5.29246	4.37544	4.88187	5.83786	4.43379	4.07476	4.38206	5.5507	5.22417	4.11913	4.07517	3.93571	4.1593	4.3144	4.33597	4.39381	6.07187	5.97556	6.1929	6.32085	6.18245	6.27361	5.90042	5.95016	5.63204	5.439	6.32438	6.35543	6.25425	6.11489	6.05809	6.19797	4.08854	5.33148	6.02476	5.88823	6.00049	6.01604
SNX25	4.76571	4.46002	4.8013	5.89594	4.52183	4.75384	4.76611	4.6083	4.75624	4.74865	4.44822	4.64081	5.15569	4.71871	4.67941	4.66723	4.44599	4.80868	4.65649	4.76503	4.75762	4.6414	4.60086	5.00548	5.31816	4.54663	5.17749	5.94433	6.05456	6.25319	6.26518	6.19357	5.80455	6.13754	5.90882	5.96739	6.17335	6.04909	5.98524	6.09862	5.87162	6.0962	5.98997	6.60742	6.49092	5.68059	5.59156	6.2966	5.97982
ZKSCAN2	6.45954	6.72988	6.13248	6.47896	6.11891	6.33121	6.19357	6.70412	6.47246	6.26715	5.94132	6.11526	6.38992	6.32013	6.32438	6.04725	6.20994	6.65371	6.21778	6.61304	5.82789	5.96098	6.01966	5.92039	6.37446	6.13033	6.15479	4.16598	4.04564	4.13848	3.99545	4.10744	4.06551	4.07783	4.16759	4.15967	4.15651	3.97263	4.02393	3.92727	4.08824	4.14467	4.06236	3.95669	4.07127	4.05355	4.14976	3.98377	4.1234
TMEM43	5.37075	5.03918	6.10387	5.81172	5.65071	5.3158	5.29994	5.75831	5.6131	5.97982	5.81023	5.76072	6.54841	6.08001	6.34376	5.70627	5.4194	5.50646	5.85629	6.1575	5.52833	5.11605	5.27696	5.63699	5.66823	5.68468	5.75071	9.8976	10.1417	10.2967	9.85978	9.85978	9.8423	9.45525	9.76968	9.62485	9.23179	9.22926	9.68386	9.70888	9.53962	9.92472	10.3052	8.52725	9.60464	9.59144	9.51689	9.29353	9.83747
ZNF445	7.35727	7.125	7.15065	7.36846	7.33165	7.43735	7.40562	7.25986	7.42353	7.13853	7.27279	7.04435	6.80885	7.38074	7.52515	7.49046	7.36792	7.58465	7.39308	7.51247	7.0229	7.47147	7.55624	6.8139	7.30817	7.34084	7.50396	4.64932	4.70649	4.74552	4.79846	4.84966	4.84488	4.74156	4.77957	4.93575	4.58656	4.60801	4.7938	4.88824	4.53434	4.69088	4.68316	4.67746	4.73249	4.58061	4.52036	4.72617	5.0758
WIPF2	8.50812	8.153	9.11073	9.14109	8.8639	8.55848	8.56535	8.81304	8.42776	8.46656	8.67991	8.8399	9.12538	8.93361	8.97456	8.77845	8.45812	8.96034	9.14109	9.2078	8.58657	8.274	8.2464	8.37647	9.0918	8.92736	8.83601	6.6905	6.7423	6.80434	6.62086	6.71264	6.75872	6.57668	6.64106	6.67206	6.45284	6.72719	6.78623	6.68852	6.52213	6.61148	6.87728	6.32867	6.4354	6.70584	6.5568	6.58605	6.66631
RAB28	4.71102	5.04714	4.57712	4.98111	4.63117	4.84854	4.76745	4.84788	4.96619	4.55715	4.76402	4.4689	4.65712	4.84272	4.84684	5.14404	4.83135	4.67281	4.83211	4.74221	4.87479	5.00881	4.84788	4.49677	4.67207	4.43349	4.72206	7.90062	7.90569	7.7496	7.82932	7.64598	7.66591	7.83405	7.81055	7.88534	7.85644	7.81378	7.90644	7.75934	7.84561	7.7988	7.72951	7.80991	7.9224	7.89295	8.01277	7.93858	7.86032
BPIFB2	5.34623	5.28844	5.13222	5.08282	5.27062	5.09949	5.05581	5.15698	5.21903	5.16935	4.86125	4.76611	5.13248	5.27696	5.26099	5.25079	5.2576	5.18095	5.25222	5.16181	5.14537	5.21336	5.29647	4.88722	5.43355	4.93007	4.90689	3.42254	3.63761	3.73553	3.60127	3.56352	3.56112	3.36357	3.55066	3.54502	3.36006	3.74823	3.8441	3.60888	3.61463	3.82065	3.59022	3.56676	3.57055	3.68725	3.46058	3.58023	3.71223
TSC22D1	9.96486	9.49491	9.64593	9.40857	10.6842	10.6683	11.0964	8.28964	8.51029	10.1442	9.36609	10.7572	10.052	10.1624	9.95837	7.93937	8.02013	8.03911	8.29966	9.91354	9.87293	9.68051	10.4266	10.8273	9.83134	10.6488	9.51041	7.32994	7.59687	6.8746	7.59276	6.96101	7.34422	7.11048	7.08377	7.21415	7.34473	7.37423	7.15683	7.51995	8.01555	7.32543	7.32543	8.96896	7.66717	6.83269	7.42738	8.03311	6.92104
FOXJ3	6.84689	6.92866	7.21041	7.15197	7.06978	6.99268	6.761	7.02913	6.98212	7.34769	7.0984	6.60374	7.1991	6.99735	7.15732	7.05792	7.07921	7.37042	7.51368	6.59015	6.82913	7.03758	6.91298	7.14383	7.44808	7.18362	7.41064	9.05459	9.00806	9.10802	8.81304	8.92396	8.86979	8.97456	8.77306	9.10479	8.76882	8.75478	8.45609	8.83709	9.08552	9.24018	9.13739	7.89372	8.8399	8.62648	8.4814	8.9263	9.36465
FAM69A	6.19629	6.50125	4.48177	6.5234	5.81275	5.40722	5.09723	6.48293	6.497	6.53705	5.46284	5.73697	4.85504	5.42877	5.41475	5.59684	6.04324	5.57339	5.64698	5.14903	6.33779	6.29788	6.30757	6.43856	4.85486	5.80595	5.3319	4.54154	4.58727	4.64673	4.66289	4.5662	4.45257	4.40081	4.30688	4.42184	4.31582	4.35602	4.40627	4.58727	4.48346	4.55558	4.24932	4.37882	4.55946	4.41251	4.4804	4.73559	4.71601
RNF31	4.93346	4.93443	4.88538	5.12278	5.05391	5.18942	5.05657	5.22736	5.18742	5.20036	5.17524	5.32283	4.55687	5.13286	4.95205	5.171	5.34729	4.86802	5.43221	5.35633	5.07548	5.08485	5.00712	5.03038	4.91321	4.84966	4.84598	7.5834	7.94006	7.96774	7.51309	7.90493	8.12834	7.88088	7.73575	7.68686	7.76887	7.59343	8.09696	7.5181	7.51368	7.63494	7.47797	7.692	7.43128	7.70216	7.73869	7.34872	7.62049
DCUN1D3	7.31004	7.63019	8.03988	7.85837	7.49869	7.40726	7.50144	7.44839	7.21894	7.34923	7.14004	7.13386	7.28338	7.77494	8.01487	7.30219	7.19381	7.43408	7.82496	8.05776	7.04148	6.92523	7.43569	6.99928	7.48826	7.2368	7.56652	4.43759	4.43412	4.4718	4.24287	4.42404	4.28129	4.41923	4.29149	4.24459	4.40657	4.27004	4.35133	4.33197	4.2021	4.4234	4.41679	4.04564	4.3894	4.4989	4.40474	4.25315	4.26936
TSNAXIP1	5.53719	5.04309	5.56295	5.10364	5.14011	5.43106	5.46861	4.96197	5.17459	5.07034	5.12119	5.3172	5.41119	5.36853	5.4058	5.49176	5.22212	5.10489	5.52738	5.43569	5.24209	5.18166	5.43258	5.39694	5.18642	5.47184	4.91708	3.72223	3.62033	3.77402	3.98873	3.60218	3.75062	3.68376	3.88716	3.9141	4.07587	3.57522	3.92866	3.84769	3.93016	3.7578	3.68769	3.97461	3.76668	4.02579	3.80131	4.16535	3.90416
SC5D	4.50102	4.85878	5.51949	5.15868	4.4257	4.81772	4.93475	4.48759	4.77146	4.40627	4.44599	4.37293	4.50102	4.8238	5.20114	4.40959	4.40991	4.69024	4.13627	4.5147	4.51572	4.25764	4.59794	4.39045	4.56423	4.35434	4.77853	6.2802	6.15902	6.15044	5.84984	5.99226	6.05743	6.21489	6.06494	6.21737	6.19949	5.94644	6.1444	5.93778	6.3152	6.06238	6.00328	6.10687	6.22976	6.22945	6.33157	6.16286	6.24427
PCCA	4.15687	4.05781	3.72506	3.87532	4.18329	3.88716	3.92323	4.28544	4.16697	4.14673	4.02922	4.08362	4.05043	3.96106	3.82997	4.05109	4.16105	3.9845	3.90034	3.93601	4.5303	4.34095	4.29713	4.34619	3.89321	3.65767	3.95829	6.41802	6.37824	6.15639	6.31028	6.21528	6.3345	6.36712	6.24838	6.43073	6.45463	6.17709	6.1881	6.52541	6.46624	6.61662	6.3049	6.37059	6.48834	6.2521	6.34009	6.51762	6.57349
PRMT5	6.43073	6.52213	5.45493	5.87735	5.6747	5.74082	5.76782	6.07513	6.60413	6.30375	6.59269	6.29936	5.66657	5.90338	5.8185	6.50545	6.60907	5.82163	6.09891	5.72279	6.39431	6.52384	6.6826	6.67871	5.74439	5.99404	5.60858	7.29664	7.80676	7.83867	7.59871	7.78235	7.74301	7.74594	7.56963	7.88727	7.76001	7.5834	8.35893	7.87172	7.79944	7.50336	7.82068	7.6265	7.59205	8.37647	8.27144	7.73323	7.5589
PSMD6	6.88863	6.69637	7.29995	6.7795	7.22554	6.85222	6.88575	6.57427	6.63386	6.90485	6.9111	6.65967	6.99874	6.39675	6.56547	6.47367	6.4255	6.80219	7.46137	6.24179	6.87545	6.78894	7.09007	7.09215	7.6433	7.59023	7.29664	9.51976	9.46217	9.50897	9.59144	9.61016	9.48513	9.6555	9.62485	9.74283	9.72514	9.74921	9.60138	9.69365	9.634	9.64434	9.438	9.68222	9.6689	9.64434	9.68591	9.7288	9.55032
C8orf49	3.14316	2.95586	3.00507	3.08096	2.86685	3.26524	3.18576	3.02134	2.93862	3.23069	3.08986	3.13046	3.07783	3.11128	3.24949	3.29045	3.21133	3.09433	3.07641	3.05008	3.3928	3.17542	3.17243	3.08161	3.20393	3.05732	3.07641	4.37845	4.54663	4.63666	4.72279	4.63015	4.85033	4.40506	4.63893	4.8744	4.76696	4.60276	4.65649	4.50757	4.69722	4.59763	4.40585	5.06618	4.78545	4.22679	4.55306	4.75156	4.4251
PTCD2	5.55547	5.9189	5.47491	5.58622	5.84904	5.79368	5.63775	5.75747	5.83716	5.72063	5.70814	5.62437	5.84607	5.49378	5.51569	5.63085	5.71582	5.88653	5.59323	5.47563	5.85327	6.07634	5.98852	6.05947	5.8272	5.78094	5.62629	3.96892	3.92937	4.08595	4.06949	3.78754	3.92074	3.84662	4.13097	3.77147	3.96927	3.78899	3.83282	3.90587	3.69935	4.0113	3.69465	3.61501	4.04355	3.79986	3.99578	3.71344	3.95108
SCML4	6.34882	6.26792	6.00328	5.47411	6.27708	6.09822	5.99645	6.49052	6.71674	6.49015	6.5414	6.15714	6.1557	5.96028	5.82618	6.02588	6.0653	6.04394	5.46391	5.59641	6.4563	6.52541	6.58894	6.52213	5.37637	6.38867	5.94644	4.90132	5.03178	4.96552	4.80765	4.84327	4.60051	4.61279	4.7633	4.78545	4.66158	4.55035	4.66857	4.70678	4.54898	5.02738	4.88187	4.03431	4.78883	4.60468	4.71852	4.69777	5.05141
HM13	5.384	5.83974	6.80797	5.41056	5.52386	5.38651	5.62778	5.97698	4.54379	5.90462	6.6376	5.65324	5.62104	5.7981	5.69218	5.53784	6.43657	5.46391	5.70627	5.51423	5.98887	5.51321	5.515	5.88613	6.36361	6.08001	6.47974	7.12611	7.43184	7.60187	7.15877	7.19268	7.35403	7.24476	7.23558	7.0683	7.22664	7.30328	7.47853	7.39414	6.87083	6.9775	6.9706	7.79246	7.15197	7.51593	7.50336	7.39246	7.12904
MAP4K4	7.16949	7.43353	8.36867	7.83405	7.14336	7.40505	7.48613	7.40662	7.78452	7.01892	6.85314	7.41566	7.58592	7.23928	7.69266	7.25569	7.22068	7.47365	7.80676	7.7157	7.54877	7.68632	7.13386	6.83559	7.31785	7.5741	7.51194	8.79935	8.57524	8.6473	8.9054	8.95848	8.67991	8.48533	8.73699	8.35703	8.24901	8.91637	8.72047	8.76424	8.88104	8.56329	9.05948	8.17579	8.16175	8.97684	8.57743	8.92288	8.99177
VWDE	3.52473	3.33698	3.52991	3.35021	3.73629	3.26834	3.30302	3.66815	3.2556	3.33518	3.36131	3.25838	3.49341	3.20655	3.56322	3.41134	3.30639	3.68851	3.58161	3.39231	3.2397	3.37399	3.15407	3.25908	3.30919	3.28131	3.35791	4.56895	4.65683	4.57117	4.73249	4.735	4.77776	4.63394	4.45596	4.56595	4.56824	4.58176	4.7087	4.63193	4.51274	4.44103	4.68162	4.51839	4.97359	4.6154	4.7935	4.5725	4.69578
SLC25A45	4.21753	4.13197	3.21133	3.32688	3.59649	3.51028	3.77646	4.03431	4.14433	4.17281	4.29809	4.24186	4.19115	3.64209	3.37982	3.41388	3.79986	3.64874	3.52564	3.20393	4.41424	4.09146	4.19946	4.28234	3.2836	3.64168	3.31961	6.07593	6.21255	6.06452	6.23123	6.30038	6.32755	6.32297	6.31178	6.29515	6.36323	6.27443	6.18541	6.21825	6.15496	6.25539	6.23621	6.44983	6.20393	6.13214	6.20875	6.35879	6.30236
AP2A1	6.85976	7.11307	7.24689	6.57349	6.81895	6.75686	7.2195	6.96715	6.45463	6.98304	7.11709	7.12241	6.95368	7.16553	7.1872	7.03289	6.97157	7.25039	7.19105	7.19647	7.22872	6.94993	6.63978	6.83996	7.31682	7.01645	7.03334	5.44562	5.5043	5.30909	5.56295	5.46062	5.5598	5.46432	5.48331	5.41439	5.56562	5.5611	5.58448	5.49176	5.89135	5.55943	5.58448	5.6146	5.52568	5.49453	5.5043	5.61497	5.47372
TMEM229B	3.99901	4.09146	3.66474	3.82965	3.59873	3.79796	3.88993	3.69972	3.93601	3.60004	3.90034	3.71062	3.63595	3.85707	3.90587	3.86253	3.91445	3.64122	3.77313	3.93225	3.78413	3.67462	3.981	3.95976	3.69465	3.93284	3.8241	5.98852	5.93778	6.08976	5.95217	5.96739	6.09192	6.08246	6.07815	5.84049	6.00595	5.80633	6.08141	5.98447	6.15186	6.18	6.0487	5.97102	6.06012	6.16508	6.06632	5.88532	5.89783
LINC01069	5.42593	5.92232	5.70814	5.69284	5.73335	5.55908	5.439	5.35168	5.40766	5.63085	5.18579	5.5139	5.3185	5.39916	5.34729	5.78982	5.58524	5.83716	5.75395	5.73013	5.52462	5.69353	5.5407	5.77704	5.34589	5.40833	5.86948	4.25894	4.21471	4.17281	4.4529	4.43621	4.23072	4.75795	4.44233	4.19416	4.36018	4.38648	4.40657	4.41221	4.26626	4.29681	4.26552	4.29243	4.30812	4.33121	4.53703	4.33924	4.39146
DNM1P35	3.95329	3.87532	3.73199	3.91768	4.00035	4.16358	4.09638	3.98656	3.91154	4.00838	4.0608	3.77881	3.77928	4.01548	4.02547	4.03725	3.88345	4.24459	3.88625	3.87957	3.99141	3.95789	3.77186	3.95534	4.05479	3.92222	3.87461	5.53608	5.46581	5.4557	5.49615	5.48397	5.60788	5.5407	5.36886	5.40977	5.52168	5.58695	5.66539	5.55112	5.68537	5.4764	5.528	5.85095	5.28243	5.4277	5.3394	5.53821	5.46928
C1RL-AS1	6.35166	6.79727	6.59269	6.23306	6.58379	6.55113	6.51172	6.39717	6.16113	6.47056	6.2802	6.30455	6.06012	6.54615	6.53121	6.60168	6.25425	6.65967	6.29441	6.50424	6.35201	6.63342	6.29293	6.38943	6.32438	6.11633	6.61745	5.01253	5.24452	5.2938	5.20367	5.26197	5.23338	5.25406	5.21198	4.96385	5.17258	5.19355	5.17289	5.05074	5.15661	5.31061	5.37459	5.40502	5.13353	4.94774	5.24696	4.98923	5.34315
MICALL2	4.03532	3.98656	4.24996	4.24633	4.16598	3.79763	3.84955	3.91445	3.95634	4.12755	4.03182	4.17281	4.11647	3.88389	4.03896	3.95534	3.84045	4.00257	4.07053	3.94804	3.883	3.90554	3.82597	4.14165	4.06913	4.28018	3.86769	6.20476	6.3152	6.03939	6.30986	6.45504	6.49233	6.15533	6.12613	6.31708	6.25856	6.38537	6.31473	6.28915	6.08141	6.34009	6.36118	6.12537	6.14844	6.25103	6.11562	6.1386	6.02081
LOC100132005	5.65071	6.54957	6.08806	5.80067	6.16947	5.89714	5.91511	5.90628	5.88352	6.10072	5.99867	6.01604	6.09082	6.09552	6.02703	5.69153	5.84464	5.89367	6.24797	6.38607	5.96416	5.80488	6.15678	5.87387	5.91511	5.99867	6.35543	3.3793	3.53287	3.33307	3.71062	3.65442	3.5023	3.49158	3.62302	3.52279	3.76985	3.61693	3.60088	3.6438	3.67227	3.66896	3.42405	4.10725	3.48704	3.39972	3.63007	3.64076	3.51777
EHBP1L1	5.10489	5.34315	4.79708	4.41679	4.69054	4.49269	4.34619	5.12947	4.583	4.46067	4.6071	5.33224	4.65358	4.77117	4.59259	4.74093	5.09916	4.52517	4.59794	4.64081	5.36172	4.80035	5.17459	4.88722	4.8218	4.72585	4.47481	8.74739	9.11603	8.78838	8.45521	8.60497	8.45715	8.67587	8.57015	8.67042	8.71546	8.95632	9.2621	8.50539	8.52152	8.82756	8.71546	8.34129	8.06714	8.95527	9.01417	8.34568	8.55196
ZNF564	5.5972	5.33264	5.09369	5.53317	6.09932	5.27518	5.06348	5.72717	5.52664	5.5199	5.99505	5.17585	5.28082	5.26514	5.20565	4.89637	5.04506	5.48365	5.384	4.84087	5.62629	5.23299	5.3732	5.63413	5.64657	5.42286	5.4058	7.09635	6.91538	7.36207	6.76448	6.72443	6.64893	6.43937	6.54059	6.35395	6.11229	5.88905	6.94186	6.74735	7.20184	6.94895	6.89393	6.11378	6.48256	7.15732	7.10086	6.56624	6.98304
C1orf220	3.4906	3.56164	3.6715	3.37297	3.5591	3.31281	3.46517	3.53776	3.56067	3.57645	3.55964	3.70449	3.62386	3.41641	3.31171	3.36982	3.45323	3.47717	3.58067	3.45065	3.48548	3.39505	3.43229	3.50278	3.59732	3.47403	3.36241	4.96552	5.15939	5.03038	5.40649	5.23231	5.0729	4.98444	5.05453	5.31182	5.14367	5.11163	5.26895	5.26609	5.33472	5.13819	5.07064	5.31337	4.98788	5.26401	5.11462	5.00613	5.16061
SCPEP1	7.50945	7.64715	7.2594	7.26881	7.89844	7.62882	7.62118	7.27607	7.28648	7.36904	7.78791	7.62955	7.38574	7.62118	7.43677	7.73011	7.804	7.64903	8.14451	7.64396	7.46659	7.5884	7.40562	7.594	7.67396	7.75084	7.70325	9.36609	8.93231	8.66942	8.96138	8.8639	9.4185	9.03013	9.52788	9.0764	9.75915	9.08788	8.90425	9.19948	9.13971	9.16323	8.95284	10.052	9.41365	9.33634	9.23875	9.25661	8.6839
INTS10	5.54645	4.90346	4.15528	4.17632	4.81634	4.73366	5.24619	4.3438	4.68091	4.30204	5.06379	4.74329	4.92711	4.37751	4.33337	4.36018	5.3083	4.90272	4.4251	4.37415	5.78242	5.48436	4.33864	4.57774	5.20906	4.98111	5.09006	8.44523	8.35782	8.30852	8.26879	8.34751	8.15814	8.59435	8.37734	8.58385	8.54849	8.43047	8.23604	8.3341	8.37221	8.38621	8.15814	8.50319	8.61976	8.23604	8.31898	8.50812	8.29784
SRRM5	5.70961	5.51717	5.96908	5.52462	5.54931	5.95445	5.85677	5.8361	5.68686	5.73663	5.76634	5.49615	5.15465	5.7231	5.51033	5.8086	6.08608	6.0857	6.02253	5.92112	5.72063	5.93388	5.53542	5.04677	5.69608	5.69642	5.46248	3.34164	3.23641	3.08337	3.44069	3.27128	3.39398	3.37297	3.45951	3.44009	3.54072	3.47216	3.45065	3.32032	3.3585	3.3409	3.31412	3.32087	3.07783	3.39626	3.32977	3.44009	3.31531
KRT72	6.2487	6.10102	6.31667	5.96309	6.12366	6.11891	7.21894	6.56547	5.85677	6.19109	5.71703	6.37392	6.40559	5.82656	6.88622	6.05702	6.08902	6.00559	5.5639	5.93084	6.5473	6.31219	5.99032	5.78396	5.55699	5.66908	6.16757	4.39531	5.26328	4.20868	4.09571	4.54213	4.3476	4.19271	4.19719	4.51274	3.99506	4.25518	4.04023	4.24118	4.39281	4.1259	4.9781	4.15105	4.60937	4.21436	4.24215	4.0922	4.5079
DSE	4.68877	4.50497	5.90303	5.63528	5.07458	4.89578	5.03109	4.56455	4.5947	4.60801	4.79477	4.80694	5.12947	5.16547	5.41799	4.69371	4.71135	4.60972	4.83761	4.89212	4.43759	4.52219	4.47867	4.72545	5.05453	5.17524	4.88282	7.7237	7.54405	7.55691	7.86344	7.52515	7.16887	7.1991	7.15404	7.17965	7.27938	7.42248	7.58956	7.35253	7.70095	7.41064	7.35891	7.70589	7.25569	7.65824	7.59144	7.33325	7.18774
FAM120AOS	7.59205	7.56389	7.68632	7.46437	7.84561	8.2232	7.41361	7.1802	7.29841	7.45606	7.71513	7.44519	7.48558	8.32163	7.57831	7.54283	7.06672	7.67092	7.47469	7.79058	8.19621	7.21519	7.23195	7.95515	8.19547	7.4937	7.87052	5.82051	5.76368	5.96637	5.79735	5.71313	5.80907	5.8272	5.90697	5.7405	5.76739	5.92744	5.74198	5.88011	5.76739	5.8228	5.94572	5.93778	5.73807	5.96028	5.93661	5.72791	5.79475
ATP5O	8.16333	7.97716	8.01192	7.88264	8.28964	8.11829	8.1206	8.10761	8.11902	8.2288	8.08892	7.97385	8.15607	8.01421	8.09105	8.12834	8.10521	8.22413	8.32676	7.85291	8.03232	8.19463	8.01907	8.0453	8.13542	8.21459	8.23048	10.7215	10.6599	10.6765	10.8905	10.7822	10.8765	11.3588	10.8482	11.3588	11.3784	10.9131	10.7822	10.9652	10.7439	10.9395	10.5222	11.0102	11.3418	10.7252	10.8616	11.0684	10.9281
FAAP20	4.54121	4.52752	4.6414	4.76368	4.38238	4.51182	4.51117	4.67683	4.35308	4.73777	4.68899	4.57849	4.85912	4.49827	4.55913	4.57185	4.48572	4.48875	4.67144	4.65557	4.48936	4.71066	4.47316	4.56595	4.60276	4.53736	4.43526	5.75947	5.80067	5.90493	5.88781	5.87702	5.88823	5.93855	5.86801	5.8816	5.81355	5.86233	5.90462	5.89594	5.92232	5.8471	5.88352	6.04253	5.88497	6.03977	5.99111	5.89552	5.77428
C11orf57	5.42041	5.07324	4.80654	5.88497	5.06019	5.3999	5.44562	5.5418	5.57559	5.13464	5.3172	5.07458	5.30248	5.45749	5.4914	5.3172	5.41763	5.37812	5.16116	4.85202	5.20114	5.21432	5.49913	5.23408	5.45985	5.27696	5.44338	6.85618	6.76048	6.75205	6.6468	6.60574	6.54577	6.53862	6.71082	6.48793	6.47286	6.41967	6.44377	6.64195	6.69271	6.67443	6.6636	6.45284	6.89757	6.53571	6.63221	6.49507	6.58605
TCEA1	7.35775	7.48354	7.17818	7.04486	7.70453	6.98696	7.05143	7.27436	7.22932	7.77311	7.42969	7.20068	7.47255	7.08185	7.2173	7.34473	7.20126	7.26147	7.64843	7.15015	7.08951	7.24371	7.14966	7.41441	7.3471	7.40025	7.18985	8.50319	8.50133	8.56647	8.98579	8.88774	8.55734	9.12399	8.81304	9.00408	9.09819	8.6473	8.35977	8.77423	8.40486	8.66217	8.42443	9.10927	9.21958	8.34052	8.50319	9.02752	8.76326
LEKR1	4.17014	4.25142	4.12034	4.35602	4.11326	4.24633	4.20271	4.26552	4.24429	4.29442	4.14504	4.01764	4.0737	4.29046	4.15164	4.46226	4.32877	4.27885	4.18982	4.26714	4.36551	4.28683	4.41716	4.44712	4.03031	3.9707	4.49677	3.04303	2.89408	2.9228	3.05548	3.06898	3.17342	3.00218	3.04648	3.02568	3.13161	2.95163	3.09363	3.10336	2.98862	3.03719	3.09702	3.09153	2.97918	3.02662	3.17131	3.0592	3.00984
C9orf47	6.90619	6.7038	6.82813	6.78505	8.274	8.16868	8.153	6.34924	6.21452	5.73335	6.92439	6.77073	6.86573	6.80516	6.80845	7.01097	6.55907	6.22827	7.23726	7.09304	6.39717	6.99112	5.87702	6.25928	7.27833	7.30874	7.73869	4.37991	4.3451	4.34285	4.40149	4.48377	4.56085	4.55107	4.53807	4.39281	4.35882	4.33076	4.5105	4.4315	4.43211	4.47649	4.57608	4.68411	4.34549	4.59794	4.51406	4.54094	4.52623
YWHAEP7	5.91367	5.98852	6.19109	6.01184	6.25928	5.92817	6.00667	6.04147	6.14264	5.84826	6.30633	5.85285	6.0686	5.88823	6.00009	6.05844	5.85327	6.2394	6.39398	6.44682	5.76524	5.74669	5.92272	5.87486	5.92783	6.08976	5.93743	3.96042	4.02327	3.97517	3.92579	3.82749	3.95669	3.92222	4.20373	3.84626	4.00072	4.02617	3.79838	3.98038	4.14573	3.94804	4.07159	4.07442	3.8936	4.01198	3.98234	3.98728	3.96011
[truncated: 2,975 more rows]
[truncated: 3 more columns]

## Sheet: Figure 2B
id	logFC	AveExpr	t	P.Value	adj.P.Val	B
PABPC3	-7.62817	8.50344	-252.712	3.10379e-83	4.36641e-79	177.626
RPS20	-6.41742	10.2233	-247.277	9.79834e-83	6.89215e-79	176.64
NACAP1	-8.10775	8.18313	-209.032	7.05816e-79	3.3098e-75	168.808
PTMA	-6.38814	9.17978	-185.732	3.63953e-76	1.28002e-72	163.11
[truncated: 3,975 more rows]

## Sheet: Figure 2C
ONTOLOGY	ID	Description	GeneRatio	BgRatio	pvalue	p.adjust	qvalue	geneID	Count
[truncated: 445 more rows]

[truncated: 23 more sheets: Figure 2D, Figure 3A, Figure 3B, Figure 3C, Figure 3D, Figure 4A, Figure 4B, Figure 4C-D, Figure 4E, Figure 4F, Figure 5A, Figure 5B, Figure 5C, Figure 5D, Figure 6A, Figure 6B, Figure 7A-B, Figure 7C, Figure 7D, Figure 7E-F …]
